# Supplementary material for: ﻿A taxonomic revision of ten whitefish species from the lakes Lucerne, Sarnen, Sempach and Zug, Switzerland, with descriptions of seven new species (Teleostei, Coregonidae)
Source: Zookeys. 2023 Feb 2;1144:95–169. doi: 10.3897/zookeys.1144.67747 (PMC10209427; doi:10.3897/zookeys.1144.67747)
Supplement: XML Treatment for Coregonus suspensus [file zookeys.1144.67747-treatment3.xml]

<!DOCTYPE tp:taxon-treatment
  PUBLIC "-//TaxonX//DTD Taxonomic Treatment Publishing DTD v0 20100105//EN" "tax-treatment-NSO.dtd">
<tp:taxon-treatment xmlns:tp="http://www.plazi.org/taxpub"><tp:treatment-meta><kwd-group><label>Taxon classification</label><kwd>
                  <named-content content-type="kingdom">Animalia</named-content>
                </kwd><kwd>
                  <named-content content-type="order">Salmoniformes</named-content>
                </kwd><kwd>
                  <named-content content-type="family">Coregonidae</named-content>
                </kwd></kwd-group><mixed-citation publication-type="journal"><person-group><name><surname>Selz</surname><given-names>Oliver M.</given-names></name><name><surname>Seehausen</surname><given-names>Ole</given-names></name></person-group><article-title>﻿A taxonomic revision of ten whitefish species from the lakes Lucerne, Sarnen, Sempach and Zug, Switzerland, with descriptions of seven new species (<tp:taxon-name><tp:taxon-name-part taxon-name-part-type="subclass">Teleostei</tp:taxon-name-part></tp:taxon-name>, <tp:taxon-name><tp:taxon-name-part taxon-name-part-type="family">Coregonidae</tp:taxon-name-part></tp:taxon-name>)</article-title><source>Zookeys</source><day>02</day><month>02</month><year>2023</year><volume>1144</volume><fpage>95</fpage><lpage>169</lpage><pub-id pub-id-type="doi">10.3897/zookeys.1144.67747</pub-id></mixed-citation></tp:treatment-meta><tp:nomenclature><label>﻿</label><tp:taxon-name>
                <object-id xmlns:xlink="http://www.w3.org/1999/xlink" content-type="arpha" xlink:type="simple">042C18DB-D996-5D16-82E1-9B24F429D354</object-id>
                <tp:taxon-name-part taxon-name-part-type="genus" reg="Coregonus">Coregonus</tp:taxon-name-part>
                <tp:taxon-name-part taxon-name-part-type="species" reg="suspensus">suspensus</tp:taxon-name-part>
                <object-id xmlns:xlink="http://www.w3.org/1999/xlink" content-type="zoobank" xlink:type="simple">https://zoobank.org/6063EEA5-E663-484D-A61F-6B349E18F81F</object-id>
              </tp:taxon-name><tp:taxon-status xmlns:xlink="http://www.w3.org/1999/xlink" xlink:type="simple">sp. nov.</tp:taxon-status><xref ref-type="fig" rid="F5">Figs 5</xref><xref ref-type="fig" rid="F14">, 14</xref><xref ref-type="table" rid="T4">, Tables 4</xref><xref ref-type="table" rid="T10">, 10</xref><xref ref-type="table" rid="T12">, 12</xref><xref ref-type="table" rid="T13">, 13</xref><xref ref-type="table" rid="T14">, 14</xref><xref ref-type="supplementary-material" rid="S1">, Suppl. material 1: figs S2, S3, tables S1–S3</xref><tp:nomenclature-citation-list><tp:nomenclature-citation><tp:taxon-name>
                    <tp:taxon-name-part taxon-name-part-type="genus" reg="Coregonus">Coregonus</tp:taxon-name-part>
                  </tp:taxon-name><comment>sp. ‘pelagic intermediate’: <xref ref-type="bibr" rid="B35">Hudson et al. 2016</xref>.</comment></tp:nomenclature-citation><tp:nomenclature-citation><tp:taxon-name>
                    <tp:taxon-name-part taxon-name-part-type="genus" reg="Coregonus">Coregonus</tp:taxon-name-part>
                  </tp:taxon-name><comment>sp. ‘Schwebbalchen’: <xref ref-type="bibr" rid="B69">Vonlanthen et al. 2012</xref>; <xref ref-type="bibr" rid="B2">Alexander et al. 2017a</xref> (see also synonymy of <tp:taxon-name><tp:taxon-name-part taxon-name-part-type="genus" reg="Coregonus">C.</tp:taxon-name-part><tp:taxon-name-part taxon-name-part-type="species" reg="intermundia">intermundia</tp:taxon-name-part></tp:taxon-name>).</comment></tp:nomenclature-citation></tp:nomenclature-citation-list></tp:nomenclature><tp:treatment-sec sec-type="material" id="SECID0E4HFK"><title>Material examined.</title><p><bold><italic>Holotype</italic>.</bold> Contemporary specimen (year: 2007): <named-content xmlns:xlink="http://www.w3.org/1999/xlink" content-type="dwc:institutional_code" xlink:title="Naturhistorisches Museum Bern" xlink:href="http://grbio.org/institution/naturhistorisches-museum-bern-0" xlink:type="simple">NMBE</named-content>-1078100, 258.5 mm <abbrev xmlns:xlink="http://www.w3.org/1999/xlink" xlink:title="Standard length" id="ABBRID0EMIFK" xlink:type="simple">SL</abbrev>, male; Switzerland: Lake Lucerne. <bold><italic>Paratypes</italic>.</bold> All from Switzerland, Lake Lucerne: Contemporary specimens (years: 2007): <named-content xmlns:xlink="http://www.w3.org/1999/xlink" content-type="dwc:institutional_code" xlink:title="Naturhistorisches Museum Bern" xlink:href="http://grbio.org/institution/naturhistorisches-museum-bern-0" xlink:type="simple">NMBE</named-content>-1078081, <named-content xmlns:xlink="http://www.w3.org/1999/xlink" content-type="dwc:institutional_code" xlink:title="Naturhistorisches Museum Bern" xlink:href="http://grbio.org/institution/naturhistorisches-museum-bern-0" xlink:type="simple">NMBE</named-content>-1078082, <named-content xmlns:xlink="http://www.w3.org/1999/xlink" content-type="dwc:institutional_code" xlink:title="Naturhistorisches Museum Bern" xlink:href="http://grbio.org/institution/naturhistorisches-museum-bern-0" xlink:type="simple">NMBE</named-content>-1078099, <named-content xmlns:xlink="http://www.w3.org/1999/xlink" content-type="dwc:institutional_code" xlink:title="Naturhistorisches Museum Bern" xlink:href="http://grbio.org/institution/naturhistorisches-museum-bern-0" xlink:type="simple">NMBE</named-content>-1078101, <italic>N</italic> = 4, 255–301.5 mm <abbrev xmlns:xlink="http://www.w3.org/1999/xlink" xlink:title="Standard length" id="ABBRID0EGJFK" xlink:type="simple">SL</abbrev>.</p><fig id="F5" position="float" orientation="portrait"><object-id xmlns:xlink="http://www.w3.org/1999/xlink" content-type="doi" xlink:type="simple">10.3897/zookeys.1144.67747.figure5</object-id><object-id xmlns:xlink="http://www.w3.org/1999/xlink" content-type="arpha" xlink:type="simple">19B40226-F37A-5D88-8483-1C22554786D5</object-id><label>Figure 5.</label><caption><p><italic><tp:taxon-name><tp:taxon-name-part taxon-name-part-type="genus" reg="Coregonus">Coregonus</tp:taxon-name-part><tp:taxon-name-part taxon-name-part-type="species" reg="suspensus">suspensus</tp:taxon-name-part></tp:taxon-name></italic>, Lake Lucerne, Switzerland <bold>A</bold> holotype, <named-content xmlns:xlink="http://www.w3.org/1999/xlink" content-type="dwc:institutional_code" xlink:title="Naturhistorisches Museum Bern" xlink:href="http://grbio.org/institution/naturhistorisches-museum-bern-0" xlink:type="simple">NMBE</named-content>-1078100, 258 mm <abbrev xmlns:xlink="http://www.w3.org/1999/xlink" xlink:title="Standard length" id="ABBRID0EDKFK" xlink:type="simple">SL</abbrev>, male, freshly caught specimen, (right side, reversed) <bold>B, C</bold> holotype, <named-content xmlns:xlink="http://www.w3.org/1999/xlink" content-type="dwc:institutional_code" xlink:title="Naturhistorisches Museum Bern" xlink:href="http://grbio.org/institution/naturhistorisches-museum-bern-0" xlink:type="simple">NMBE</named-content>-1078100, preserved specimen <bold>D</bold> non-type, Eawag-124305, Lake Lucerne, 300 mm <abbrev xmlns:xlink="http://www.w3.org/1999/xlink" xlink:title="Standard length" id="ABBRID0EPKFK" xlink:type="simple">SL</abbrev>, male. Scale bars: 1 cm.</p></caption><graphic xmlns:xlink="http://www.w3.org/1999/xlink" xlink:href="zookeys-1144-095_article-67747__-g005.jpg" position="float" orientation="portrait" xlink:type="simple" id="oo_804000.jpg"><uri content-type="original_file" xlink:type="simple">https://binary.pensoft.net/fig/804000</uri></graphic></fig></tp:treatment-sec><tp:treatment-sec sec-type="diagnosis" id="SECID0EYKFK"><title>Diagnosis.</title><p><italic><tp:taxon-name><tp:taxon-name-part taxon-name-part-type="genus" reg="Coregonus">Coregonus</tp:taxon-name-part><tp:taxon-name-part taxon-name-part-type="species" reg="suspensus">suspensus</tp:taxon-name-part></tp:taxon-name></italic> is a medium-sized whitefish (standard length at 3 years of age: range = 266–315 mm, mean = 289 mm) with weak pigmentation of the pectoral fin and moderate pigmentation of all other fins and body; greenish blue colour on the flanks above the lateral line; none to a few pigmented small dots on the scales on the flanks; tip of the snout pointy; triangular eye socket; many and moderately long gill rakers (longest gill raker: 13.2–16.4% <abbrev xmlns:xlink="http://www.w3.org/1999/xlink" xlink:title="Head length" id="ABBRID0EJLFK" xlink:type="simple">HL</abbrev>; total gill rakers number = 33–37).</p></tp:treatment-sec><tp:treatment-sec sec-type="description" id="SECID0ENLFK"><title>Description.</title><p><bold><italic>Shape</italic></bold>: Only slightly deep bodied with greatest body depth anterior of dorsal fin. Dorsal profile from the tip of snout to anterior origin of dorsal fin and ventral profile from interorbital area to pelvic fin origin is straight and only rarely is dorsal profile from tip of snout to interorbital area slightly convex. Head moderately short. Mouth moderately long and subtly sub-terminal. Lower jaw moderately wide. Rostral plate equally wide as deep, not strongly pronounced with tip of snout often more pointed than blunt. Eye-socket moderately thick and sickle cell-shaped. Pectoral fin moderately tapered and moderately short. Dorsal fin rather short with anterior unbranched ray of erected dorsal fin mostly 60–70° angle to body axis and slightly bent posteriorly. Dorsal fin longest anteriorly and progressively shortening posteriorly with outer margin of dorsal fin mostly concave and rarely straight. Caudal peduncle moderately stout with caudal fin moderately forked. Unbranched rays of anal fin moderately bent posteriorly. Anal fin is longest anteriorly and progressively shortening posteriorly with outer margin of anal fin mostly concave and only rarely straight. <bold><italic>Meristics</italic></bold>: Many and long gill rakers. <bold><italic>Colour</italic></bold>: Pigmentation of fins and body overall moderately strong in live specimens. Pectoral fin slightly pigmented at distal parts of fin. Pelvic fin moderately pigmented at median to distal parts of fin. All other fins strongly pigmented. Silvery appearance along flanks with few pigmented small dots (aggregation of melanophores) on scales along flank and dorsum. Distribution of dots bound to scale patterning such that dots are found at edge of scales or at boundary point of two scales. Dorsally above the lateral line silvery appearance changes to a pale greenish or dark greenish blue colour. Dorsal part of head and snout around nostrils moderately pigmented. Pre-operculum and operculum are silvery with one black spot on lower margin of pre-operculum. Preserved specimens pale in colouration with similar pigmentation as described for live specimens. Silvery, translucent, not coloured or unpigmented parts of the body brown-yellowish, whereas pigmented parts conserved and coloured parts (dorsally above lateral line) brownish.</p></tp:treatment-sec><tp:treatment-sec sec-type="Differential diagnosis" id="SECID0EDMFK"><title>Differential diagnosis.</title><p>The differential diagnoses against <italic><tp:taxon-name><tp:taxon-name-part taxon-name-part-type="genus" reg="Coregonus">C.</tp:taxon-name-part><tp:taxon-name-part taxon-name-part-type="species" reg="litoralis">litoralis</tp:taxon-name-part></tp:taxon-name></italic>, <italic><tp:taxon-name><tp:taxon-name-part taxon-name-part-type="genus" reg="Coregonus">C.</tp:taxon-name-part><tp:taxon-name-part taxon-name-part-type="species" reg="intermundia">intermundia</tp:taxon-name-part></tp:taxon-name></italic>, and <italic><tp:taxon-name><tp:taxon-name-part taxon-name-part-type="genus" reg="Coregonus">C.</tp:taxon-name-part><tp:taxon-name-part taxon-name-part-type="species" reg="sarnensis">sarnensis</tp:taxon-name-part></tp:taxon-name></italic> are given under those species’ accounts. <italic><tp:taxon-name><tp:taxon-name-part taxon-name-part-type="genus" reg="Coregonus">Coregonus</tp:taxon-name-part><tp:taxon-name-part taxon-name-part-type="species" reg="suspensus">suspensus</tp:taxon-name-part></tp:taxon-name></italic> shows genetic ancestry contributions from whitefish of Lake Constance, besides its Lake Lucerne ancestry (<xref ref-type="bibr" rid="B18">Douglas and Brunner 2002</xref>; <xref ref-type="bibr" rid="B43">Lundsgaard-Hansen 2009</xref>; <xref ref-type="bibr" rid="B35">Hudson et al. 2016</xref>; <xref ref-type="bibr" rid="B16">De-Kayne et al. 2022</xref>; this study). These seem to derive from historically documented introductions of fry of whitefish species from Lake Constance into Lake Lucerne (<xref ref-type="bibr" rid="B66">Svarvar and Müller 1982</xref>). Due to the uncertainty of the species origin of the translocated fry and the possibility that there may have been more historically undocumented introductions of other whitefish from Lake Constance we compare the characters of this species with those of all whitefish species from Lake Constance and all other whitefish species in Lake Lucerne.</p><p><italic><tp:taxon-name><tp:taxon-name-part taxon-name-part-type="genus" reg="Coregonus">Coregonus</tp:taxon-name-part><tp:taxon-name-part taxon-name-part-type="species" reg="suspensus">suspensus</tp:taxon-name-part></tp:taxon-name></italic> – <italic><tp:taxon-name><tp:taxon-name-part taxon-name-part-type="genus" reg="Coregonus">Coregonus</tp:taxon-name-part><tp:taxon-name-part taxon-name-part-type="species" reg="nobilis">nobilis</tp:taxon-name-part></tp:taxon-name></italic></p><p><italic><tp:taxon-name><tp:taxon-name-part taxon-name-part-type="genus" reg="Coregonus">Coregonus</tp:taxon-name-part><tp:taxon-name-part taxon-name-part-type="species" reg="suspensus">suspensus</tp:taxon-name-part></tp:taxon-name></italic> differs from <italic><tp:taxon-name><tp:taxon-name-part taxon-name-part-type="genus" reg="Coregonus">C.</tp:taxon-name-part><tp:taxon-name-part taxon-name-part-type="species" reg="nobilis">nobilis</tp:taxon-name-part></tp:taxon-name></italic> by having an anteriorly longer depressed dorsal fin (18.2–19.8% <abbrev xmlns:xlink="http://www.w3.org/1999/xlink" xlink:title="Standard length" id="ABBRID0EYPFK" xlink:type="simple">SL</abbrev>, mean = 19.1 vs. 16.7–18.8% <abbrev xmlns:xlink="http://www.w3.org/1999/xlink" xlink:title="Standard length" id="ABBRID0E3PFK" xlink:type="simple">SL</abbrev>, mean = 17.8), a shallower head (63.6–70.8% <abbrev xmlns:xlink="http://www.w3.org/1999/xlink" xlink:title="Head length" id="ABBRID0EAQFK" xlink:type="simple">HL</abbrev>, mean = 67.5 vs. 65.9–77.8% <abbrev xmlns:xlink="http://www.w3.org/1999/xlink" xlink:title="Head length" id="ABBRID0EEQFK" xlink:type="simple">HL</abbrev>, mean = 71.2) and snout (6.5–9.9% <abbrev xmlns:xlink="http://www.w3.org/1999/xlink" xlink:title="Head length" id="ABBRID0EIQFK" xlink:type="simple">HL</abbrev>, mean = 8.1 vs. 7.9–12.4% <abbrev xmlns:xlink="http://www.w3.org/1999/xlink" xlink:title="Head length" id="ABBRID0EMQFK" xlink:type="simple">HL</abbrev>, mean = 10.5) (Tables <xref ref-type="table" rid="T4">4</xref>, <xref ref-type="table" rid="T5">5</xref>). Based on ratios <italic><tp:taxon-name><tp:taxon-name-part taxon-name-part-type="genus" reg="Coregonus">Coregonus</tp:taxon-name-part><tp:taxon-name-part taxon-name-part-type="species" reg="suspensus">suspensus</tp:taxon-name-part></tp:taxon-name></italic> can be distinguished from <italic><tp:taxon-name><tp:taxon-name-part taxon-name-part-type="genus" reg="Coregonus">Coregonus</tp:taxon-name-part><tp:taxon-name-part taxon-name-part-type="species" reg="nobilis">nobilis</tp:taxon-name-part></tp:taxon-name></italic> by having a smaller ‘pectoral fin base / caudal peduncle depth’ ratio (<abbrev xmlns:xlink="http://www.w3.org/1999/xlink" xlink:title="Pectoral fin base" id="ABBRID0EORFK" xlink:type="simple">PecFB</abbrev>/<abbrev xmlns:xlink="http://www.w3.org/1999/xlink" xlink:title="Caudal peduncle depth" id="ABBRID0ESRFK" xlink:type="simple">CD</abbrev>: 0.41–0.43 vs. 0.45–0.52) (Table <xref ref-type="table" rid="T10">10</xref>).</p><p><italic><tp:taxon-name><tp:taxon-name-part taxon-name-part-type="genus" reg="Coregonus">Coregonus</tp:taxon-name-part><tp:taxon-name-part taxon-name-part-type="species" reg="suspensus">suspensus</tp:taxon-name-part></tp:taxon-name></italic> – <italic><tp:taxon-name><tp:taxon-name-part taxon-name-part-type="genus" reg="Coregonus">Coregonus</tp:taxon-name-part><tp:taxon-name-part taxon-name-part-type="species" reg="muelleri">muelleri</tp:taxon-name-part></tp:taxon-name></italic></p><p><italic><tp:taxon-name><tp:taxon-name-part taxon-name-part-type="genus" reg="Coregonus">Coregonus</tp:taxon-name-part><tp:taxon-name-part taxon-name-part-type="species" reg="suspensus">suspensus</tp:taxon-name-part></tp:taxon-name></italic> differs from <italic><tp:taxon-name><tp:taxon-name-part taxon-name-part-type="genus" reg="Coregonus">C.</tp:taxon-name-part><tp:taxon-name-part taxon-name-part-type="species" reg="muelleri">muelleri</tp:taxon-name-part></tp:taxon-name></italic> by having strong pigmentation of all fins vs. none or very little pigmentation of the pectoral, anal, caudal and dorsal fin in <italic><tp:taxon-name><tp:taxon-name-part taxon-name-part-type="genus" reg="Coregonus">C.</tp:taxon-name-part><tp:taxon-name-part taxon-name-part-type="species" reg="muelleri">muelleri</tp:taxon-name-part></tp:taxon-name></italic>, a deeper caudal peduncle (7.1–7.5% <abbrev xmlns:xlink="http://www.w3.org/1999/xlink" xlink:title="Standard length" id="ABBRID0EUTFK" xlink:type="simple">SL</abbrev>, mean = 7.3 vs. 6.3–7.4% <abbrev xmlns:xlink="http://www.w3.org/1999/xlink" xlink:title="Standard length" id="ABBRID0EYTFK" xlink:type="simple">SL</abbrev>, mean = 6.9), a shorter head (dorsal head length: 12.8–14.5% <abbrev xmlns:xlink="http://www.w3.org/1999/xlink" xlink:title="Standard length" id="ABBRID0E3TFK" xlink:type="simple">SL</abbrev>, mean = 13.8 vs. 14.4–17% <abbrev xmlns:xlink="http://www.w3.org/1999/xlink" xlink:title="Standard length" id="ABBRID0EAUFK" xlink:type="simple">SL</abbrev>, mean = 15.7; head length: 18.7–20.4% <abbrev xmlns:xlink="http://www.w3.org/1999/xlink" xlink:title="Standard length" id="ABBRID0EEUFK" xlink:type="simple">SL</abbrev>, mean = 19.6 vs. 20.3–23.5% <abbrev xmlns:xlink="http://www.w3.org/1999/xlink" xlink:title="Standard length" id="ABBRID0EIUFK" xlink:type="simple">SL</abbrev>, mean = 22), smaller eye (eye diameter: 21.2–22.3% <abbrev xmlns:xlink="http://www.w3.org/1999/xlink" xlink:title="Head length" id="ABBRID0EMUFK" xlink:type="simple">HL</abbrev>, mean = 21.8 vs. 22.2–26% <abbrev xmlns:xlink="http://www.w3.org/1999/xlink" xlink:title="Head length" id="ABBRID0EQUFK" xlink:type="simple">HL</abbrev>, mean = 24.1; eye cavity: 25.1–26.4% <abbrev xmlns:xlink="http://www.w3.org/1999/xlink" xlink:title="Head length" id="ABBRID0EUUFK" xlink:type="simple">HL</abbrev>, mean = 25.6 vs. 26.4–31.1% <abbrev xmlns:xlink="http://www.w3.org/1999/xlink" xlink:title="Head length" id="ABBRID0EYUFK" xlink:type="simple">HL</abbrev>, mean = 27.7; eye height: 20.8–23.3% <abbrev xmlns:xlink="http://www.w3.org/1999/xlink" xlink:title="Head length" id="ABBRID0E3UFK" xlink:type="simple">HL</abbrev>, mean = 22.2 vs. 22.3–26.2% <abbrev xmlns:xlink="http://www.w3.org/1999/xlink" xlink:title="Head length" id="ABBRID0EAVFK" xlink:type="simple">HL</abbrev>, mean = 24.3), differently shaped eye socket (sickle cell-shaped vs. roundish), a longer postorbital length (52.1–54.2% <abbrev xmlns:xlink="http://www.w3.org/1999/xlink" xlink:title="Head length" id="ABBRID0EEVFK" xlink:type="simple">HL</abbrev>, mean = 53 vs. 48.8–52.6% <abbrev xmlns:xlink="http://www.w3.org/1999/xlink" xlink:title="Head length" id="ABBRID0EIVFK" xlink:type="simple">HL</abbrev>, mean = 50.6), a shorter lower jaw (37.1–41.6% <abbrev xmlns:xlink="http://www.w3.org/1999/xlink" xlink:title="Head length" id="ABBRID0EMVFK" xlink:type="simple">HL</abbrev>, mean = 40.1 vs. 40.3–45.8% <abbrev xmlns:xlink="http://www.w3.org/1999/xlink" xlink:title="Head length" id="ABBRID0EQVFK" xlink:type="simple">HL</abbrev>, mean 42.7), a wider head (45.5–50% <abbrev xmlns:xlink="http://www.w3.org/1999/xlink" xlink:title="Head length" id="ABBRID0EUVFK" xlink:type="simple">HL</abbrev>, mean = 48 vs. 37.2–48.7% <abbrev xmlns:xlink="http://www.w3.org/1999/xlink" xlink:title="Head length" id="ABBRID0EYVFK" xlink:type="simple">HL</abbrev>, mean = 43.8) and a wider internarial width (12.1–13.6% <abbrev xmlns:xlink="http://www.w3.org/1999/xlink" xlink:title="Head length" id="ABBRID0E3VFK" xlink:type="simple">HL</abbrev>, mean = 12.9 vs. 9.6–12.3% <abbrev xmlns:xlink="http://www.w3.org/1999/xlink" xlink:title="Head length" id="ABBRID0EAWFK" xlink:type="simple">HL</abbrev>, mean = 11) (Tables <xref ref-type="table" rid="T4">4</xref>, <xref ref-type="table" rid="T6">6</xref>). <italic><tp:taxon-name><tp:taxon-name-part taxon-name-part-type="genus" reg="Coregonus">Coregonus</tp:taxon-name-part><tp:taxon-name-part taxon-name-part-type="species" reg="suspensus">suspensus</tp:taxon-name-part></tp:taxon-name></italic> can be distinguished from <italic><tp:taxon-name><tp:taxon-name-part taxon-name-part-type="genus" reg="Coregonus">C.</tp:taxon-name-part><tp:taxon-name-part taxon-name-part-type="species" reg="muelleri">muelleri</tp:taxon-name-part></tp:taxon-name></italic> by having a larger ‘predorsal length / eye diameter’ ratio (<abbrev xmlns:xlink="http://www.w3.org/1999/xlink" xlink:title="Predorsal length" id="ABBRID0ECXFK" xlink:type="simple">PreD</abbrev>/<abbrev xmlns:xlink="http://www.w3.org/1999/xlink" xlink:title="Eye diameter" id="ABBRID0EGXFK" xlink:type="simple">ED</abbrev>: 10.73–11.4 vs. 8.17–9.63) and a larger ‘body depth / lower jaw’ ratio (<abbrev xmlns:xlink="http://www.w3.org/1999/xlink" xlink:title="Body depth" id="ABBRID0EKXFK" xlink:type="simple">BD</abbrev>/<abbrev xmlns:xlink="http://www.w3.org/1999/xlink" xlink:title="Lower jaw length" id="ABBRID0EOXFK" xlink:type="simple">LJ</abbrev>: 2.71–3.33 vs. 2.01–2.63) (Table <xref ref-type="table" rid="T10">10</xref>). Also, the average standard length at 3 years of age differentiates <italic><tp:taxon-name><tp:taxon-name-part taxon-name-part-type="genus" reg="Coregonus">C.</tp:taxon-name-part><tp:taxon-name-part taxon-name-part-type="species" reg="suspensus">suspensus</tp:taxon-name-part></tp:taxon-name></italic> (range = 266–315 mm, mean = 289) from <italic><tp:taxon-name><tp:taxon-name-part taxon-name-part-type="genus" reg="Coregonus">C.</tp:taxon-name-part><tp:taxon-name-part taxon-name-part-type="species" reg="muelleri">muelleri</tp:taxon-name-part></tp:taxon-name></italic> (160–232 mm, 194 mm) (Suppl. material <xref ref-type="supplementary-material" rid="S1">1</xref>: table S3).</p><p>
                <bold>Lake Constance comparison</bold>
              </p><p><italic><tp:taxon-name><tp:taxon-name-part taxon-name-part-type="genus" reg="Coregonus">Coregonus</tp:taxon-name-part><tp:taxon-name-part taxon-name-part-type="species" reg="suspensus">suspensus</tp:taxon-name-part></tp:taxon-name></italic> – all four Lake Constance species</p><p>The shorter dorsal head length of <italic><tp:taxon-name><tp:taxon-name-part taxon-name-part-type="genus" reg="Coregonus">Coregonus</tp:taxon-name-part><tp:taxon-name-part taxon-name-part-type="species" reg="suspensus">suspensus</tp:taxon-name-part></tp:taxon-name></italic> (12.8–14.5% <abbrev xmlns:xlink="http://www.w3.org/1999/xlink" xlink:title="Standard length" id="ABBRID0EOZFK" xlink:type="simple">SL</abbrev>, mean = 13.8) differentiates it from all species of Lake Constance, <italic><tp:taxon-name><tp:taxon-name-part taxon-name-part-type="genus" reg="Coregonus">C.</tp:taxon-name-part><tp:taxon-name-part taxon-name-part-type="species" reg="wartmanni">wartmanni</tp:taxon-name-part></tp:taxon-name></italic> (14.5% <abbrev xmlns:xlink="http://www.w3.org/1999/xlink" xlink:title="Standard length" id="ABBRID0E4ZFK" xlink:type="simple">SL</abbrev>), <italic><tp:taxon-name><tp:taxon-name-part taxon-name-part-type="genus" reg="Coregonus">C.</tp:taxon-name-part><tp:taxon-name-part taxon-name-part-type="species" reg="macrophthalmus">macrophthalmus</tp:taxon-name-part></tp:taxon-name></italic> (14.4–16.5% <abbrev xmlns:xlink="http://www.w3.org/1999/xlink" xlink:title="Standard length" id="ABBRID0EM1FK" xlink:type="simple">SL</abbrev>, mean = 15.7), <italic><tp:taxon-name><tp:taxon-name-part taxon-name-part-type="genus" reg="Coregonus">C.</tp:taxon-name-part><tp:taxon-name-part taxon-name-part-type="species" reg="gutturosus">gutturosus</tp:taxon-name-part></tp:taxon-name></italic> (15.4–18.1% <abbrev xmlns:xlink="http://www.w3.org/1999/xlink" xlink:title="Standard length" id="ABBRID0E21FK" xlink:type="simple">SL</abbrev>, mean = 16.8) and <italic><tp:taxon-name><tp:taxon-name-part taxon-name-part-type="genus" reg="Coregonus">C.</tp:taxon-name-part><tp:taxon-name-part taxon-name-part-type="species" reg="arenicolus">arenicolus</tp:taxon-name-part></tp:taxon-name></italic> (14.8–15.3% <abbrev xmlns:xlink="http://www.w3.org/1999/xlink" xlink:title="Standard length" id="ABBRID0EK2FK" xlink:type="simple">SL</abbrev>, mean = 15.1).</p><p><italic><tp:taxon-name><tp:taxon-name-part taxon-name-part-type="genus" reg="Coregonus">Coregonus</tp:taxon-name-part><tp:taxon-name-part taxon-name-part-type="species" reg="suspensus">suspensus</tp:taxon-name-part></tp:taxon-name></italic> – <italic><tp:taxon-name><tp:taxon-name-part taxon-name-part-type="genus" reg="Coregonus">Coregonus</tp:taxon-name-part><tp:taxon-name-part taxon-name-part-type="species" reg="wartmanni">wartmanni</tp:taxon-name-part></tp:taxon-name></italic></p><p><italic><tp:taxon-name><tp:taxon-name-part taxon-name-part-type="genus" reg="Coregonus">Coregonus</tp:taxon-name-part><tp:taxon-name-part taxon-name-part-type="species" reg="suspensus">suspensus</tp:taxon-name-part></tp:taxon-name></italic> differs from <italic><tp:taxon-name><tp:taxon-name-part taxon-name-part-type="genus" reg="Coregonus">C.</tp:taxon-name-part><tp:taxon-name-part taxon-name-part-type="species" reg="wartmanni">wartmanni</tp:taxon-name-part></tp:taxon-name></italic> by having a longer adipose fin base (4.2–5.5% <abbrev xmlns:xlink="http://www.w3.org/1999/xlink" xlink:title="Standard length" id="ABBRID0E43FK" xlink:type="simple">SL</abbrev>, mean = 5 vs. 4% <abbrev xmlns:xlink="http://www.w3.org/1999/xlink" xlink:title="Standard length" id="ABBRID0EB4FK" xlink:type="simple">SL</abbrev>), a larger eye (eye diameter: 21.2–22.3% <abbrev xmlns:xlink="http://www.w3.org/1999/xlink" xlink:title="Head length" id="ABBRID0EF4FK" xlink:type="simple">HL</abbrev>, mean = 21.8 vs. 18.9% <abbrev xmlns:xlink="http://www.w3.org/1999/xlink" xlink:title="Head length" id="ABBRID0EJ4FK" xlink:type="simple">HL</abbrev>; eye cavity: 25.1–26.4% <abbrev xmlns:xlink="http://www.w3.org/1999/xlink" xlink:title="Head length" id="ABBRID0EN4FK" xlink:type="simple">HL</abbrev>, mean = 25.6 vs. 23.9% <abbrev xmlns:xlink="http://www.w3.org/1999/xlink" xlink:title="Head length" id="ABBRID0ER4FK" xlink:type="simple">HL</abbrev>; eye height: 20.8–23.3% <abbrev xmlns:xlink="http://www.w3.org/1999/xlink" xlink:title="Head length" id="ABBRID0EV4FK" xlink:type="simple">HL</abbrev>, mean = 22.2 vs. 19% <abbrev xmlns:xlink="http://www.w3.org/1999/xlink" xlink:title="Head length" id="ABBRID0EZ4FK" xlink:type="simple">HL</abbrev>), a shorter lower jaw (37.1–41.6% <abbrev xmlns:xlink="http://www.w3.org/1999/xlink" xlink:title="Head length" id="ABBRID0E44FK" xlink:type="simple">HL</abbrev>, mean = 40.1 vs. 43.5% <abbrev xmlns:xlink="http://www.w3.org/1999/xlink" xlink:title="Head length" id="ABBRID0EB5FK" xlink:type="simple">HL</abbrev>), a shorter maxilla (18.3–21% <abbrev xmlns:xlink="http://www.w3.org/1999/xlink" xlink:title="Head length" id="ABBRID0EF5FK" xlink:type="simple">HL</abbrev>, mean 19.9 vs. 22% <abbrev xmlns:xlink="http://www.w3.org/1999/xlink" xlink:title="Head length" id="ABBRID0EJ5FK" xlink:type="simple">HL</abbrev>), longer gill rakers (middle gill raker: 11.5–14.3% <abbrev xmlns:xlink="http://www.w3.org/1999/xlink" xlink:title="Head length" id="ABBRID0EN5FK" xlink:type="simple">HL</abbrev>, mean = 13.1 vs. 10.8% <abbrev xmlns:xlink="http://www.w3.org/1999/xlink" xlink:title="Head length" id="ABBRID0ER5FK" xlink:type="simple">HL</abbrev>; longest gill raker: 13.2–16.4% <abbrev xmlns:xlink="http://www.w3.org/1999/xlink" xlink:title="Head length" id="ABBRID0EV5FK" xlink:type="simple">HL</abbrev>, mean = 14.7 vs. 11.3% <abbrev xmlns:xlink="http://www.w3.org/1999/xlink" xlink:title="Head length" id="ABBRID0EZ5FK" xlink:type="simple">HL</abbrev>) and fewer branched pelvic fin rays (10–11, mode = 10 vs. 12) (Tables <xref ref-type="table" rid="T4">4</xref>, <xref ref-type="table" rid="T9">9</xref>, <xref ref-type="table" rid="T14">14</xref>).</p><p><italic><tp:taxon-name><tp:taxon-name-part taxon-name-part-type="genus" reg="Coregonus">Coregonus</tp:taxon-name-part><tp:taxon-name-part taxon-name-part-type="species" reg="suspensus">suspensus</tp:taxon-name-part></tp:taxon-name></italic> – <italic><tp:taxon-name><tp:taxon-name-part taxon-name-part-type="genus" reg="Coregonus">Coregonus</tp:taxon-name-part><tp:taxon-name-part taxon-name-part-type="species" reg="macrophthalmus">macrophthalmus</tp:taxon-name-part></tp:taxon-name></italic></p><p><italic><tp:taxon-name><tp:taxon-name-part taxon-name-part-type="genus" reg="Coregonus">Coregonus</tp:taxon-name-part><tp:taxon-name-part taxon-name-part-type="species" reg="suspensus">suspensus</tp:taxon-name-part></tp:taxon-name></italic> can be differentiated from <italic><tp:taxon-name><tp:taxon-name-part taxon-name-part-type="genus" reg="Coregonus">C.</tp:taxon-name-part><tp:taxon-name-part taxon-name-part-type="species" reg="macrophthalmus">macrophthalmus</tp:taxon-name-part></tp:taxon-name></italic> by having a smaller eye (eye diameter: 21.2–22.3% <abbrev xmlns:xlink="http://www.w3.org/1999/xlink" xlink:title="Head length" id="ABBRID0EYAGK" xlink:type="simple">HL</abbrev>, mean = 21.8 vs. 21.3–26.1% <abbrev xmlns:xlink="http://www.w3.org/1999/xlink" xlink:title="Head length" id="ABBRID0E3AGK" xlink:type="simple">HL</abbrev>, mean = 24.1; eye cavity: 25.1–26.4% <abbrev xmlns:xlink="http://www.w3.org/1999/xlink" xlink:title="Head length" id="ABBRID0EABGK" xlink:type="simple">HL</abbrev>, mean = 25.6 vs. 25.4–30.8% <abbrev xmlns:xlink="http://www.w3.org/1999/xlink" xlink:title="Head length" id="ABBRID0EEBGK" xlink:type="simple">HL</abbrev>, mean = 28.9), a shorter lower jaw (37.1–41.6% <abbrev xmlns:xlink="http://www.w3.org/1999/xlink" xlink:title="Head length" id="ABBRID0EIBGK" xlink:type="simple">HL</abbrev>, mean = 40.1 vs. 40–44.4% <abbrev xmlns:xlink="http://www.w3.org/1999/xlink" xlink:title="Head length" id="ABBRID0EMBGK" xlink:type="simple">HL</abbrev>, mean = 42.2), a shorter maxilla (18.3–21% <abbrev xmlns:xlink="http://www.w3.org/1999/xlink" xlink:title="Head length" id="ABBRID0EQBGK" xlink:type="simple">HL</abbrev>, mean 19.9 vs. 20.1–24.7% <abbrev xmlns:xlink="http://www.w3.org/1999/xlink" xlink:title="Head length" id="ABBRID0EUBGK" xlink:type="simple">HL</abbrev>, mean = 23.1), a wider head (45.5–50% <abbrev xmlns:xlink="http://www.w3.org/1999/xlink" xlink:title="Head length" id="ABBRID0EYBGK" xlink:type="simple">HL</abbrev>, men = 48 vs. 39.3–43.3% <abbrev xmlns:xlink="http://www.w3.org/1999/xlink" xlink:title="Head length" id="ABBRID0E3BGK" xlink:type="simple">HL</abbrev>, mean = 41.6) and more lateral line scales (80–91 vs. 73–80, mode = 80) (Tables <xref ref-type="table" rid="T4">4</xref>, <xref ref-type="table" rid="T9">9</xref>, <xref ref-type="table" rid="T12">12</xref>).</p><p><italic><tp:taxon-name><tp:taxon-name-part taxon-name-part-type="genus" reg="Coregonus">Coregonus</tp:taxon-name-part><tp:taxon-name-part taxon-name-part-type="species" reg="suspensus">suspensus</tp:taxon-name-part></tp:taxon-name></italic> – <italic><tp:taxon-name><tp:taxon-name-part taxon-name-part-type="genus" reg="Coregonus">Coregonus</tp:taxon-name-part><tp:taxon-name-part taxon-name-part-type="species" reg="gutturosus">gutturosus</tp:taxon-name-part></tp:taxon-name></italic></p><p><italic><tp:taxon-name><tp:taxon-name-part taxon-name-part-type="genus" reg="Coregonus">Coregonus</tp:taxon-name-part><tp:taxon-name-part taxon-name-part-type="species" reg="suspensus">suspensus</tp:taxon-name-part></tp:taxon-name></italic> differs from <italic><tp:taxon-name><tp:taxon-name-part taxon-name-part-type="genus" reg="Coregonus">C.</tp:taxon-name-part><tp:taxon-name-part taxon-name-part-type="species" reg="gutturosus">gutturosus</tp:taxon-name-part></tp:taxon-name></italic> by having a longer pelvic fin base (3.3–3.8% <abbrev xmlns:xlink="http://www.w3.org/1999/xlink" xlink:title="Standard length" id="ABBRID0E2DGK" xlink:type="simple">SL</abbrev>, mean = 3.7 vs. 3.7–4.4% <abbrev xmlns:xlink="http://www.w3.org/1999/xlink" xlink:title="Standard length" id="ABBRID0E6DGK" xlink:type="simple">SL</abbrev>, mean = 4.1), a shorter pelvic fin (15–16.1% <abbrev xmlns:xlink="http://www.w3.org/1999/xlink" xlink:title="Standard length" id="ABBRID0EDEGK" xlink:type="simple">SL</abbrev>, mean = 15.3 vs. 15.4–19.1% <abbrev xmlns:xlink="http://www.w3.org/1999/xlink" xlink:title="Standard length" id="ABBRID0EHEGK" xlink:type="simple">SL</abbrev>, mean = 17.1), a shorter pectoral fin (<abbrev xmlns:xlink="http://www.w3.org/1999/xlink" xlink:title="Pectoral fin 2 length" id="ABBRID0ELEGK" xlink:type="simple">PecF2</abbrev>: 15.3–17.2% <abbrev xmlns:xlink="http://www.w3.org/1999/xlink" xlink:title="Standard length" id="ABBRID0EPEGK" xlink:type="simple">SL</abbrev>, mean = 16.4 vs. 16.8–20.3% <abbrev xmlns:xlink="http://www.w3.org/1999/xlink" xlink:title="Standard length" id="ABBRID0ETEGK" xlink:type="simple">SL</abbrev>, mean = 18.2), an anteriorly shorter erected dorsal fin (16.9–17.8% <abbrev xmlns:xlink="http://www.w3.org/1999/xlink" xlink:title="Standard length" id="ABBRID0EXEGK" xlink:type="simple">SL</abbrev>, mean = 17.6 vs. 17.6–21.6% <abbrev xmlns:xlink="http://www.w3.org/1999/xlink" xlink:title="Standard length" id="ABBRID0E2EGK" xlink:type="simple">SL</abbrev>, mean = 19.3), a shorter prepelvic length (47.9–51% <abbrev xmlns:xlink="http://www.w3.org/1999/xlink" xlink:title="Standard length" id="ABBRID0E6EGK" xlink:type="simple">SL</abbrev>, mean = 49.2 vs. 50.4–54.1% <abbrev xmlns:xlink="http://www.w3.org/1999/xlink" xlink:title="Standard length" id="ABBRID0EDFGK" xlink:type="simple">SL</abbrev>, mean = 52.7), a shallower head (63.6–70.8% <abbrev xmlns:xlink="http://www.w3.org/1999/xlink" xlink:title="Head length" id="ABBRID0EHFGK" xlink:type="simple">HL</abbrev>, mean = 67.5 vs. 69.9–80.6% <abbrev xmlns:xlink="http://www.w3.org/1999/xlink" xlink:title="Standard length" id="ABBRID0ELFGK" xlink:type="simple">SL</abbrev>, mean = 74.2), a longer lower jaw (37.1–41.6% <abbrev xmlns:xlink="http://www.w3.org/1999/xlink" xlink:title="Head length" id="ABBRID0EPFGK" xlink:type="simple">HL</abbrev>, mean = 40.1 vs. 34.3–39.1% <abbrev xmlns:xlink="http://www.w3.org/1999/xlink" xlink:title="Head length" id="ABBRID0ETFGK" xlink:type="simple">HL</abbrev>, mean = 36.6), a shallower snout (6.5–9.9% <abbrev xmlns:xlink="http://www.w3.org/1999/xlink" xlink:title="Head length" id="ABBRID0EXFGK" xlink:type="simple">HL</abbrev>, mean = 8.1 vs. 9.3–11.9% <abbrev xmlns:xlink="http://www.w3.org/1999/xlink" xlink:title="Head length" id="ABBRID0E2FGK" xlink:type="simple">HL</abbrev>, mean = 10.2), longer gill rakers (middle gill raker: 11.5–14.3% <abbrev xmlns:xlink="http://www.w3.org/1999/xlink" xlink:title="Head length" id="ABBRID0E6FGK" xlink:type="simple">HL</abbrev>, mean = 13.1 vs. 4.1–8.7% <abbrev xmlns:xlink="http://www.w3.org/1999/xlink" xlink:title="Head length" id="ABBRID0EDGGK" xlink:type="simple">HL</abbrev>, mean = 6.9; longest gill raker: 13.2–16.4% <abbrev xmlns:xlink="http://www.w3.org/1999/xlink" xlink:title="Head length" id="ABBRID0EHGGK" xlink:type="simple">HL</abbrev>, mean = 14.7 vs. 6.7–10.6% <abbrev xmlns:xlink="http://www.w3.org/1999/xlink" xlink:title="Head length" id="ABBRID0ELGGK" xlink:type="simple">HL</abbrev>, mean = 8.2) and fewer gill rakers (33–37 vs. 16–21, mode = 17, 18, 19) (Tables <xref ref-type="table" rid="T4">4</xref>, <xref ref-type="table" rid="T9">9</xref>, <xref ref-type="table" rid="T13">13</xref>).</p><p><italic><tp:taxon-name><tp:taxon-name-part taxon-name-part-type="genus" reg="Coregonus">Coregonus</tp:taxon-name-part><tp:taxon-name-part taxon-name-part-type="species" reg="suspensus">suspensus</tp:taxon-name-part></tp:taxon-name></italic> – <italic><tp:taxon-name><tp:taxon-name-part taxon-name-part-type="genus" reg="Coregonus">Coregonus</tp:taxon-name-part><tp:taxon-name-part taxon-name-part-type="species" reg="arenicolus">arenicolus</tp:taxon-name-part></tp:taxon-name></italic></p><p><italic><tp:taxon-name><tp:taxon-name-part taxon-name-part-type="genus" reg="Coregonus">Coregonus</tp:taxon-name-part><tp:taxon-name-part taxon-name-part-type="species" reg="suspensus">suspensus</tp:taxon-name-part></tp:taxon-name></italic> can be differentiated from <italic><tp:taxon-name><tp:taxon-name-part taxon-name-part-type="genus" reg="Coregonus">C.</tp:taxon-name-part><tp:taxon-name-part taxon-name-part-type="species" reg="arenicolus">arenicolus</tp:taxon-name-part></tp:taxon-name></italic> by having a shorter pelvic fin base (3.3–3.8% <abbrev xmlns:xlink="http://www.w3.org/1999/xlink" xlink:title="Standard length" id="ABBRID0EKIGK" xlink:type="simple">SL</abbrev>, mean = 3.7 vs. 3.9–4.6% <abbrev xmlns:xlink="http://www.w3.org/1999/xlink" xlink:title="Standard length" id="ABBRID0EOIGK" xlink:type="simple">SL</abbrev>, mean = 4.4), a shorter pelvic fin (15–16.1% <abbrev xmlns:xlink="http://www.w3.org/1999/xlink" xlink:title="Standard length" id="ABBRID0ESIGK" xlink:type="simple">SL</abbrev>, mean = 15.3 vs. 16.8–18.1% <abbrev xmlns:xlink="http://www.w3.org/1999/xlink" xlink:title="Standard length" id="ABBRID0EWIGK" xlink:type="simple">SL</abbrev>, mean = 17.3), a shorter pectoral fin base (3–3.2% <abbrev xmlns:xlink="http://www.w3.org/1999/xlink" xlink:title="Standard length" id="ABBRID0E1IGK" xlink:type="simple">SL</abbrev>, mean = 3.1 vs. 3.2–3.5% <abbrev xmlns:xlink="http://www.w3.org/1999/xlink" xlink:title="Standard length" id="ABBRID0E5IGK" xlink:type="simple">SL</abbrev>, mean = 3.4), an anteriorly shorter erected and depressed dorsal fin (erected dorsal fin: 16.9–17.8% <abbrev xmlns:xlink="http://www.w3.org/1999/xlink" xlink:title="Standard length" id="ABBRID0ECJGK" xlink:type="simple">SL</abbrev>, mean = 17.6 vs. 18–20.3% <abbrev xmlns:xlink="http://www.w3.org/1999/xlink" xlink:title="Standard length" id="ABBRID0EGJGK" xlink:type="simple">SL</abbrev>, mean = 19.2; depressed dorsal fin: 18.2–19.8% <abbrev xmlns:xlink="http://www.w3.org/1999/xlink" xlink:title="Standard length" id="ABBRID0EKJGK" xlink:type="simple">SL</abbrev>, mean = 19.1 vs. 19.3–21.9% <abbrev xmlns:xlink="http://www.w3.org/1999/xlink" xlink:title="Standard length" id="ABBRID0EOJGK" xlink:type="simple">SL</abbrev>, mean 20.5), an anteriorly shorter anal fin (11.6–12.4% <abbrev xmlns:xlink="http://www.w3.org/1999/xlink" xlink:title="Standard length" id="ABBRID0ESJGK" xlink:type="simple">SL</abbrev>, mean = 11.9 vs. 12.9–13.8% <abbrev xmlns:xlink="http://www.w3.org/1999/xlink" xlink:title="Standard length" id="ABBRID0EWJGK" xlink:type="simple">SL</abbrev>, mean = 13.3), a shallower caudal peduncle (7.1–7.5% <abbrev xmlns:xlink="http://www.w3.org/1999/xlink" xlink:title="Standard length" id="ABBRID0E1JGK" xlink:type="simple">SL</abbrev>, mean = 7.3 vs. 7.7–8.2% <abbrev xmlns:xlink="http://www.w3.org/1999/xlink" xlink:title="Standard length" id="ABBRID0E5JGK" xlink:type="simple">SL</abbrev>, mean = 8.1), a shorter dorsal head length (12.8–14.5% <abbrev xmlns:xlink="http://www.w3.org/1999/xlink" xlink:title="Standard length" id="ABBRID0ECKGK" xlink:type="simple">SL</abbrev>, mean = 13.8 vs. 14.8–15.3% <abbrev xmlns:xlink="http://www.w3.org/1999/xlink" xlink:title="Standard length" id="ABBRID0EGKGK" xlink:type="simple">SL</abbrev>, mean = 15.1), being shallower bodied (21.5–25.1% <abbrev xmlns:xlink="http://www.w3.org/1999/xlink" xlink:title="Standard length" id="ABBRID0EKKGK" xlink:type="simple">SL</abbrev>, mean = 23.6 vs. 24.4–27.1% <abbrev xmlns:xlink="http://www.w3.org/1999/xlink" xlink:title="Standard length" id="ABBRID0EOKGK" xlink:type="simple">SL</abbrev>, mean 26.2), a larger eye (eye diameter: 21.2–22.3% <abbrev xmlns:xlink="http://www.w3.org/1999/xlink" xlink:title="Head length" id="ABBRID0ESKGK" xlink:type="simple">HL</abbrev>, mean = 21.8 vs. 17.3–19.6% <abbrev xmlns:xlink="http://www.w3.org/1999/xlink" xlink:title="Head length" id="ABBRID0EWKGK" xlink:type="simple">HL</abbrev>, mean = 17.7; eye height: 20.8–23.3% <abbrev xmlns:xlink="http://www.w3.org/1999/xlink" xlink:title="Head length" id="ABBRID0E1KGK" xlink:type="simple">HL</abbrev>, mean = 22.2 vs. 18.8–20.8% <abbrev xmlns:xlink="http://www.w3.org/1999/xlink" xlink:title="Standard length" id="ABBRID0E5KGK" xlink:type="simple">SL</abbrev>, mean = 19.6), a shorter mouth width (8.9–9.7% <abbrev xmlns:xlink="http://www.w3.org/1999/xlink" xlink:title="Head length" id="ABBRID0ECLGK" xlink:type="simple">HL</abbrev>, mean = 9.2 vs. 10–11% <abbrev xmlns:xlink="http://www.w3.org/1999/xlink" xlink:title="Head length" id="ABBRID0EGLGK" xlink:type="simple">HL</abbrev>, mean = 10.5), a shallower snout (6.5–9.9% <abbrev xmlns:xlink="http://www.w3.org/1999/xlink" xlink:title="Head length" id="ABBRID0EKLGK" xlink:type="simple">HL</abbrev>, mean = 8.1 vs. 9.7–12.3% <abbrev xmlns:xlink="http://www.w3.org/1999/xlink" xlink:title="Head length" id="ABBRID0EOLGK" xlink:type="simple">HL</abbrev>, mean = 10.9), a less wide head (45.5–50% <abbrev xmlns:xlink="http://www.w3.org/1999/xlink" xlink:title="Head length" id="ABBRID0ESLGK" xlink:type="simple">HL</abbrev>, mean = 48 vs. 50.5–51.8% <abbrev xmlns:xlink="http://www.w3.org/1999/xlink" xlink:title="Head length" id="ABBRID0EWLGK" xlink:type="simple">HL</abbrev>, mean = 50.8), a less wide interorbital width (26.5–28.6% <abbrev xmlns:xlink="http://www.w3.org/1999/xlink" xlink:title="Head length" id="ABBRID0E1LGK" xlink:type="simple">HL</abbrev>, mean = 27.5 vs. 28.8–30.8% <abbrev xmlns:xlink="http://www.w3.org/1999/xlink" xlink:title="Head length" id="ABBRID0E5LGK" xlink:type="simple">HL</abbrev>, mean = 29.7), a less wide lower jaw (22.1–24.5% <abbrev xmlns:xlink="http://www.w3.org/1999/xlink" xlink:title="Head length" id="ABBRID0ECMGK" xlink:type="simple">HL</abbrev>, mean = 23.1 vs. 24.9–27.2% <abbrev xmlns:xlink="http://www.w3.org/1999/xlink" xlink:title="Head length" id="ABBRID0EGMGK" xlink:type="simple">HL</abbrev>, mean = 26.4), longer gill rakers (middle gill raker: 11.5–14.3% <abbrev xmlns:xlink="http://www.w3.org/1999/xlink" xlink:title="Head length" id="ABBRID0EKMGK" xlink:type="simple">HL</abbrev>, mean =13.1 vs. 9.8–10.6% <abbrev xmlns:xlink="http://www.w3.org/1999/xlink" xlink:title="Head length" id="ABBRID0EOMGK" xlink:type="simple">HL</abbrev>, mean = 10.2; longest gill raker: 13.2–16.4% <abbrev xmlns:xlink="http://www.w3.org/1999/xlink" xlink:title="Head length" id="ABBRID0ESMGK" xlink:type="simple">HL</abbrev>, mean = 14.7 vs. 10.9–12% <abbrev xmlns:xlink="http://www.w3.org/1999/xlink" xlink:title="Head length" id="ABBRID0EWMGK" xlink:type="simple">HL</abbrev>, mean = 11.5), fewer predorsal scales (31–34, mode = 32 vs. 36–44) and more gill rakers (33–37 vs. 22–31) (Tables <xref ref-type="table" rid="T4">4</xref>, <xref ref-type="table" rid="T9">9</xref>, <xref ref-type="table" rid="T12">12</xref>, <xref ref-type="table" rid="T13">13</xref>).</p></tp:treatment-sec><tp:treatment-sec sec-type="distribution" id="SECID0EKNGK"><title>Distribution and notes on biology.</title><p><italic><tp:taxon-name><tp:taxon-name-part taxon-name-part-type="genus" reg="Coregonus">Coregonus</tp:taxon-name-part><tp:taxon-name-part taxon-name-part-type="species" reg="suspensus">suspensus</tp:taxon-name-part></tp:taxon-name></italic> occurs in all basins of Lake Lucerne (Fig. <xref ref-type="fig" rid="F2">2</xref>) except possibly in Lake Alpnach. It has been caught during the spawning season in all basins except for Lake Alpnach, where no nets were set by <xref ref-type="bibr" rid="B35">Hudson et al. (2016)</xref>. There is no isotopic or stomach content data available for <italic><tp:taxon-name><tp:taxon-name-part taxon-name-part-type="genus" reg="Coregonus">C.</tp:taxon-name-part><tp:taxon-name-part taxon-name-part-type="species" reg="suspensus">suspensus</tp:taxon-name-part></tp:taxon-name></italic> to infer the prey spectrum of this species. <italic><tp:taxon-name><tp:taxon-name-part taxon-name-part-type="genus" reg="Coregonus">Coregonus</tp:taxon-name-part><tp:taxon-name-part taxon-name-part-type="species" reg="suspensus">suspensus</tp:taxon-name-part></tp:taxon-name></italic> is a medium-sized whitefish species and the size (i.e., standard length) at 3 years of age of <italic><tp:taxon-name><tp:taxon-name-part taxon-name-part-type="genus" reg="Coregonus">C.</tp:taxon-name-part><tp:taxon-name-part taxon-name-part-type="species" reg="suspensus">suspensus</tp:taxon-name-part></tp:taxon-name></italic> is smaller than that of <italic><tp:taxon-name><tp:taxon-name-part taxon-name-part-type="genus" reg="Coregonus">C.</tp:taxon-name-part><tp:taxon-name-part taxon-name-part-type="species" reg="litoralis">litoralis</tp:taxon-name-part></tp:taxon-name></italic>, considerably larger than that of <italic><tp:taxon-name><tp:taxon-name-part taxon-name-part-type="genus" reg="Coregonus">C.</tp:taxon-name-part><tp:taxon-name-part taxon-name-part-type="species" reg="muelleri">muelleri</tp:taxon-name-part></tp:taxon-name></italic> and almost equal to that of <italic><tp:taxon-name><tp:taxon-name-part taxon-name-part-type="genus" reg="Coregonus">C.</tp:taxon-name-part><tp:taxon-name-part taxon-name-part-type="species" reg="intermundia">intermundia</tp:taxon-name-part></tp:taxon-name></italic> (Suppl. material <xref ref-type="supplementary-material" rid="S1">1</xref>: table S3). We cannot compare its size to <italic><tp:taxon-name><tp:taxon-name-part taxon-name-part-type="genus" reg="Coregonus">C.</tp:taxon-name-part><tp:taxon-name-part taxon-name-part-type="species" reg="nobilis">nobilis</tp:taxon-name-part></tp:taxon-name></italic> since only older individuals of the latter species have been caught (<xref ref-type="bibr" rid="B35">Hudson et al. 2016</xref>). <italic><tp:taxon-name><tp:taxon-name-part taxon-name-part-type="genus" reg="Coregonus">Coregonus</tp:taxon-name-part><tp:taxon-name-part taxon-name-part-type="species" reg="suspensus">suspensus</tp:taxon-name-part></tp:taxon-name></italic> shows genetic ancestry contributions from whitefish of Lake Constance, besides its Lake Lucerne ancestry (<xref ref-type="bibr" rid="B33">Hudson et al. 2011</xref>, <xref ref-type="bibr" rid="B35">2016</xref>). We therefore also compared it to the four described species from Lake Constance, namely <italic><tp:taxon-name><tp:taxon-name-part taxon-name-part-type="genus" reg="Coregonus">C.</tp:taxon-name-part><tp:taxon-name-part taxon-name-part-type="species" reg="wartmanni">wartmanni</tp:taxon-name-part></tp:taxon-name></italic> Bloch, 1784, <italic><tp:taxon-name><tp:taxon-name-part taxon-name-part-type="genus" reg="Coregonus">C.</tp:taxon-name-part><tp:taxon-name-part taxon-name-part-type="species" reg="macrophthalmus">macrophthalmus</tp:taxon-name-part></tp:taxon-name></italic> Nüsslin, 1882, <italic><tp:taxon-name><tp:taxon-name-part taxon-name-part-type="genus" reg="Coregonus">C.</tp:taxon-name-part><tp:taxon-name-part taxon-name-part-type="species" reg="arenicolus">arenicolus</tp:taxon-name-part></tp:taxon-name></italic> Kottelat, 1997, and the extinct <italic><tp:taxon-name><tp:taxon-name-part taxon-name-part-type="genus" reg="Coregonus">C.</tp:taxon-name-part><tp:taxon-name-part taxon-name-part-type="species" reg="gutturosus">gutturosus</tp:taxon-name-part></tp:taxon-name></italic> Gmelin, 1818. Early indications that <italic><tp:taxon-name><tp:taxon-name-part taxon-name-part-type="genus" reg="Coregonus">C.</tp:taxon-name-part><tp:taxon-name-part taxon-name-part-type="species" reg="suspensus">suspensus</tp:taxon-name-part></tp:taxon-name></italic> may be of partially allochthonous origin, closely related to the radiation of Lake Constance with genetic contributions from Lake Lucerne, were seen in work by <xref ref-type="bibr" rid="B18">Douglas and Brunner (2002)</xref>. They named a population from Lake Lucerne simply as ‘Blaufelchen’ (i.e., the local name for the species <italic><tp:taxon-name><tp:taxon-name-part taxon-name-part-type="genus" reg="Coregonus">C.</tp:taxon-name-part><tp:taxon-name-part taxon-name-part-type="species" reg="wartmanni">wartmanni</tp:taxon-name-part></tp:taxon-name></italic> from Lake Constance), which grouped in their study closest to Lake Constance taxa and another species of partially allochthonous origin from Lake Thun, <italic><tp:taxon-name><tp:taxon-name-part taxon-name-part-type="genus" reg="Coregonus">C.</tp:taxon-name-part><tp:taxon-name-part taxon-name-part-type="species" reg="acrinasus">acrinasus</tp:taxon-name-part></tp:taxon-name></italic>. More recent work confirmed these findings, showing that <italic><tp:taxon-name><tp:taxon-name-part taxon-name-part-type="genus" reg="Coregonus">C.</tp:taxon-name-part><tp:taxon-name-part taxon-name-part-type="species" reg="suspensus">suspensus</tp:taxon-name-part></tp:taxon-name></italic> has a genetic affinity (based on pairwise DAPC, neighbour-joining tree and private allele analyses) with <italic><tp:taxon-name><tp:taxon-name-part taxon-name-part-type="genus" reg="Coregonus">C.</tp:taxon-name-part><tp:taxon-name-part taxon-name-part-type="species" reg="wartmanni">wartmanni</tp:taxon-name-part></tp:taxon-name></italic> from Lake Constance (<xref ref-type="bibr" rid="B35">Hudson et al. 2016</xref>; Suppl. material <xref ref-type="supplementary-material" rid="S1">1</xref>: fig. S3). Interestingly, <italic><tp:taxon-name><tp:taxon-name-part taxon-name-part-type="genus" reg="Coregonus">C.</tp:taxon-name-part><tp:taxon-name-part taxon-name-part-type="species" reg="suspensus">suspensus</tp:taxon-name-part></tp:taxon-name></italic> may not just share a genetic affinity with <italic><tp:taxon-name><tp:taxon-name-part taxon-name-part-type="genus" reg="Coregonus">C.</tp:taxon-name-part><tp:taxon-name-part taxon-name-part-type="species" reg="wartmanni">wartmanni</tp:taxon-name-part></tp:taxon-name></italic> but also a phenotypic affinity. During the spawning season sexually mature individuals of <italic><tp:taxon-name><tp:taxon-name-part taxon-name-part-type="genus" reg="Coregonus">C.</tp:taxon-name-part><tp:taxon-name-part taxon-name-part-type="species" reg="suspensus">suspensus</tp:taxon-name-part></tp:taxon-name></italic> were caught exclusively in the open water, which may suggest that they also spawn in the open water. This unique spawning behaviour has so far only been documented for individuals of <italic><tp:taxon-name><tp:taxon-name-part taxon-name-part-type="genus" reg="Coregonus">C.</tp:taxon-name-part><tp:taxon-name-part taxon-name-part-type="species" reg="wartmanni">wartmanni</tp:taxon-name-part></tp:taxon-name></italic> from Lake Constance (<xref ref-type="bibr" rid="B14">Brehm 1884</xref>; <xref ref-type="bibr" rid="B22">Fatio 1890</xref>; <xref ref-type="bibr" rid="B63">Steinmann 1950</xref>). Further research is needed to resolve if the same spawning behaviour is present in <italic><tp:taxon-name><tp:taxon-name-part taxon-name-part-type="genus" reg="Coregonus">C.</tp:taxon-name-part><tp:taxon-name-part taxon-name-part-type="species" reg="suspensus">suspensus</tp:taxon-name-part></tp:taxon-name></italic>. It cannot be inferred solely based on the catch locality, although all ripe individuals of <italic><tp:taxon-name><tp:taxon-name-part taxon-name-part-type="genus" reg="Coregonus">C.</tp:taxon-name-part><tp:taxon-name-part taxon-name-part-type="species" reg="suspensus">suspensus</tp:taxon-name-part></tp:taxon-name></italic> were caught with pelagic nets in the pelagic habitat (<xref ref-type="bibr" rid="B35">Hudson et al. 2016</xref>). This is not unique to this species though, as also <italic><tp:taxon-name><tp:taxon-name-part taxon-name-part-type="genus" reg="Coregonus">C.</tp:taxon-name-part><tp:taxon-name-part taxon-name-part-type="species" reg="litoralis">litoralis</tp:taxon-name-part></tp:taxon-name></italic> and <italic><tp:taxon-name><tp:taxon-name-part taxon-name-part-type="genus" reg="Coregonus">C.</tp:taxon-name-part><tp:taxon-name-part taxon-name-part-type="species" reg="intermundia">intermundia</tp:taxon-name-part></tp:taxon-name></italic> can be caught during the spawning season in the pelagic waters. However, in contrast to <italic><tp:taxon-name><tp:taxon-name-part taxon-name-part-type="genus" reg="Coregonus">C.</tp:taxon-name-part><tp:taxon-name-part taxon-name-part-type="species" reg="suspensus">suspensus</tp:taxon-name-part></tp:taxon-name></italic> they seem to move from the pelagic into the benthic habitat at the time around sunset and are thus caught in the benthic habitat during spawning (<xref ref-type="bibr" rid="B35">Hudson et al. 2016</xref>). <italic><tp:taxon-name><tp:taxon-name-part taxon-name-part-type="genus" reg="Coregonus">Coregonus</tp:taxon-name-part><tp:taxon-name-part taxon-name-part-type="species" reg="suspensus">suspensus</tp:taxon-name-part></tp:taxon-name></italic> has most likely a short spawning season in winter around the month of December. The spawning season lasts for approx. two weeks. Since the 1940s whitefish fry have been stocked from Lake Constance (among other lakes, see discussion) into Lake Lucerne, specifically in Lake Alpnach (<xref ref-type="bibr" rid="B66">Svarvar and Müller 1982</xref>; E. Odermatt and J. Muggli, pers. comm.). Nothing is written about the time span of these introductions nor which quantity of fry from Lake Constance were introduced into Lake Lucerne. <xref ref-type="bibr" rid="B63">Steinmann (1950)</xref> reported individuals not corresponding to any of the known Lake Lucerne whitefish species and questioned if additional unknown species were residing in Lake Lucerne. Specifically, <xref ref-type="bibr" rid="B63">Steinmann (1950)</xref> mentions an increase of whitefish individuals in 1949–1950 that have been caught mostly in the basins ‘Gersauerbecken’, ‘Urnerbecken’ and Lake Alpnach (Fig. <xref ref-type="fig" rid="F2">2</xref>), which resemble in gill raker number individuals of <italic><tp:taxon-name><tp:taxon-name-part taxon-name-part-type="genus" reg="Coregonus">C.</tp:taxon-name-part><tp:taxon-name-part taxon-name-part-type="species" reg="nobilis">nobilis</tp:taxon-name-part></tp:taxon-name></italic>, but which spawn in December in the upper water column (i.e., in German ‘oberflächlich’). These individuals have been named by the commercial fishermen after the colouration of their dorsum, which was blueish, as ‘Blaufelchen’ and were even noted in the commercial fisheries statistics of Lake Lucerne for a certain time period (J. Muggli, pers. comm.). This is the same local name that is given to <italic><tp:taxon-name><tp:taxon-name-part taxon-name-part-type="genus" reg="Coregonus">C.</tp:taxon-name-part><tp:taxon-name-part taxon-name-part-type="species" reg="wartmanni">wartmanni</tp:taxon-name-part></tp:taxon-name></italic> from Lake Constance. This could possibly be the first mention of <italic><tp:taxon-name><tp:taxon-name-part taxon-name-part-type="genus" reg="Coregonus">C.</tp:taxon-name-part><tp:taxon-name-part taxon-name-part-type="species" reg="suspensus">suspensus</tp:taxon-name-part></tp:taxon-name></italic> in the scientific literature. However, already in the year 1661 Cysat described three forms of large-type whitefish in Lake Lucerne, the ‘Krautbalchen’, the ‘Schwembalchen’ and the ‘Steinbalchen’ and a local fisherman, J. Blättler, mentioned in 1908 that he was able to distinguish between three forms of large-type whitefish in the lake (<xref ref-type="bibr" rid="B46">Muggli 2015</xref>). It is thus unclear, if <italic><tp:taxon-name><tp:taxon-name-part taxon-name-part-type="genus" reg="Coregonus">C.</tp:taxon-name-part><tp:taxon-name-part taxon-name-part-type="species" reg="suspensus">suspensus</tp:taxon-name-part></tp:taxon-name></italic> derived from recent allochthonous stocking and/or if one of these three forms may partially be what we know today as <italic><tp:taxon-name><tp:taxon-name-part taxon-name-part-type="genus" reg="Coregonus">C.</tp:taxon-name-part><tp:taxon-name-part taxon-name-part-type="species" reg="suspensus">suspensus</tp:taxon-name-part></tp:taxon-name></italic>.</p></tp:treatment-sec><tp:treatment-sec sec-type="etymology" id="SECID0EH2GK"><title>Etymology.</title><p>The specific name suspensus in Latin means being ‘suspended’ or ‘levitating’. The name refers to the fact that this species has only been caught during the spawning season in the pelagic water column. An adjective.</p></tp:treatment-sec><tp:treatment-sec sec-type="Common names" id="SECID0EM2GK"><title>Common names.</title><p>This species was not recognised by the local fisheries, fisheries authorities, researchers, or the public before the work by <xref ref-type="bibr" rid="B43">Lundsgaard-Hansen (2009)</xref> and <xref ref-type="bibr" rid="B35">Hudson et al. (2016)</xref>. <xref ref-type="bibr" rid="B43">Lundsgaard-Hansen (2009)</xref> and <xref ref-type="bibr" rid="B35">Hudson et al. (2016)</xref> named the species as <italic><tp:taxon-name><tp:taxon-name-part taxon-name-part-type="genus" reg="Coregonus">Coregonus</tp:taxon-name-part></tp:taxon-name></italic> sp. ‘<italic>pelagic-intermediate</italic>’, in German ‘pelagischer Schwebbalchen’.</p></tp:treatment-sec><tp:treatment-sec><!--Section generated to contain objects referenced in tp:taxon-treatment.--><fig id="F14" position="float" orientation="portrait"><object-id xmlns:xlink="http://www.w3.org/1999/xlink" content-type="doi" xlink:type="simple">10.3897/zookeys.1144.67747.figure14</object-id><object-id xmlns:xlink="http://www.w3.org/1999/xlink" content-type="arpha" xlink:type="simple">5B0367E2-96FB-55C7-BC7F-B348117F5F6C</object-id><label>Figure 14.</label><caption><p>Illustrations of specimens of each species of <italic><tp:taxon-name><tp:taxon-name-part taxon-name-part-type="genus" reg="Coregonus">Coregonus</tp:taxon-name-part></tp:taxon-name></italic> from Lake Lucerne and Sarnen. Illustrations of Lake Lucerne species are based on several individuals. Illustration of <italic><tp:taxon-name><tp:taxon-name-part taxon-name-part-type="genus" reg="Coregonus">C.</tp:taxon-name-part><tp:taxon-name-part taxon-name-part-type="species" reg="sarnensis">sarnensis</tp:taxon-name-part></tp:taxon-name></italic> is based on <named-content xmlns:xlink="http://www.w3.org/1999/xlink" content-type="dwc:institutional_code" xlink:title="Naturhistorisches Museum Bern" xlink:href="http://grbio.org/institution/naturhistorisches-museum-bern-0" xlink:type="simple">NMBE</named-content>-1078159, 230 mm, male. Scale bar for <italic><tp:taxon-name><tp:taxon-name-part taxon-name-part-type="genus" reg="Coregonus">C.</tp:taxon-name-part><tp:taxon-name-part taxon-name-part-type="species" reg="sarnensis">sarnensis</tp:taxon-name-part></tp:taxon-name></italic>: 1 cm.</p></caption><graphic xmlns:xlink="http://www.w3.org/1999/xlink" xlink:href="zookeys-1144-095_article-67747__-g014.jpg" position="float" orientation="portrait" xlink:type="simple" id="oo_804009.jpg"><uri content-type="original_file" xlink:type="simple">https://binary.pensoft.net/fig/804009</uri></graphic></fig><table-wrap id="T4" position="float" orientation="portrait"><label>Table 4.</label><caption><p>Morphological and meristic data of <italic><tp:taxon-name><tp:taxon-name-part taxon-name-part-type="genus" reg="Coregonus">Coregonus</tp:taxon-name-part><tp:taxon-name-part taxon-name-part-type="species" reg="suspensus">suspensus</tp:taxon-name-part></tp:taxon-name></italic> from Lake Lucerne, <named-content xmlns:xlink="http://www.w3.org/1999/xlink" content-type="dwc:institutional_code" xlink:title="Naturhistorisches Museum Bern" xlink:href="http://grbio.org/institution/naturhistorisches-museum-bern-0" xlink:type="simple">NMBE</named-content>-1078100, holotype contemporary specimen; paratypes of contemporary specimens <italic>N</italic> = 4. For males and both sexes the holotype is included in the range and mean.</p></caption><table id="TID0ENVDK" rules="all"><tbody><tr><th rowspan="1" colspan="1">Species</th><th rowspan="1" colspan="8">
                        <italic>
                          <tp:taxon-name><tp:taxon-name-part taxon-name-part-type="genus" reg="Coregonus">Coregonus</tp:taxon-name-part><tp:taxon-name-part taxon-name-part-type="species" reg="suspensus">suspensus</tp:taxon-name-part></tp:taxon-name>
                        </italic>
                      </th></tr><tr><th rowspan="3" colspan="1">Morphological characters</th><th rowspan="3" colspan="1">Holotype</th><th rowspan="1" colspan="2">Holotype + Paratypes</th><th rowspan="1" colspan="2">Paratypes</th><th rowspan="1" colspan="3">Holotype + Paratypes</th></tr><tr><th rowspan="1" colspan="2">Ntotal = 5 *</th><th rowspan="1" colspan="2">Nfemales = 2</th><th rowspan="1" colspan="3">Nmales = 3</th></tr><tr><th rowspan="1" colspan="1">mean</th><th rowspan="1" colspan="1">range</th><th rowspan="1" colspan="1"><named-content xmlns:xlink="http://www.w3.org/1999/xlink" content-type="dwc:institutional_code" xlink:title="Naturhistorisches Museum Bern" xlink:href="http://grbio.org/institution/naturhistorisches-museum-bern-0" xlink:type="simple">NMBE</named-content>-1078082</th><th rowspan="1" colspan="1"><named-content xmlns:xlink="http://www.w3.org/1999/xlink" content-type="dwc:institutional_code" xlink:title="Naturhistorisches Museum Bern" xlink:href="http://grbio.org/institution/naturhistorisches-museum-bern-0" xlink:type="simple">NMBE</named-content>-1078081</th><th rowspan="1" colspan="1"><named-content xmlns:xlink="http://www.w3.org/1999/xlink" content-type="dwc:institutional_code" xlink:title="Naturhistorisches Museum Bern" xlink:href="http://grbio.org/institution/naturhistorisches-museum-bern-0" xlink:type="simple">NMBE</named-content>-1078099</th><th rowspan="1" colspan="1"><named-content xmlns:xlink="http://www.w3.org/1999/xlink" content-type="dwc:institutional_code" xlink:title="Naturhistorisches Museum Bern" xlink:href="http://grbio.org/institution/naturhistorisches-museum-bern-0" xlink:type="simple">NMBE</named-content>-1078100</th><th rowspan="1" colspan="1"><named-content xmlns:xlink="http://www.w3.org/1999/xlink" content-type="dwc:institutional_code" xlink:title="Naturhistorisches Museum Bern" xlink:href="http://grbio.org/institution/naturhistorisches-museum-bern-0" xlink:type="simple">NMBE</named-content>-1078101</th></tr><tr><td rowspan="1" colspan="1">
                        <bold>Standard length (mm)</bold>
                      </td><td rowspan="1" colspan="1">258.5</td><td rowspan="1" colspan="1">271.4</td><td rowspan="1" colspan="1">255–302</td><td rowspan="1" colspan="1">260</td><td rowspan="1" colspan="1">301.5</td><td rowspan="1" colspan="1">255</td><td rowspan="1" colspan="1">259</td><td rowspan="1" colspan="1">282</td></tr><tr><td rowspan="1" colspan="9">
                        <bold>Percentage of standard length</bold>
                      </td></tr><tr><td rowspan="1" colspan="1">Pelvic fin base</td><td rowspan="1" colspan="1">3.8</td><td rowspan="1" colspan="1">3.7</td><td rowspan="1" colspan="1">3.3–3.8</td><td rowspan="1" colspan="1">3.3</td><td rowspan="1" colspan="1">3.8</td><td rowspan="1" colspan="1">3.8</td><td rowspan="1" colspan="1">3.8</td><td rowspan="1" colspan="1">3.8</td></tr><tr><td rowspan="1" colspan="1">Pelvic fin ‘spine’ length</td><td rowspan="1" colspan="1">6.0</td><td rowspan="1" colspan="1">5.8</td><td rowspan="1" colspan="1">5.4–6.4</td><td rowspan="1" colspan="1">5.4</td><td rowspan="1" colspan="1">5.4</td><td rowspan="1" colspan="1">6.4</td><td rowspan="1" colspan="1">6</td><td rowspan="1" colspan="1">5.9</td></tr><tr><td rowspan="1" colspan="1">Pelvic fin length</td><td rowspan="1" colspan="1">16.1</td><td rowspan="1" colspan="1">15.3</td><td rowspan="1" colspan="1">15–16.1</td><td rowspan="1" colspan="1">15</td><td rowspan="1" colspan="1">15.2</td><td rowspan="1" colspan="1">15.3</td><td rowspan="1" colspan="1">16.1</td><td rowspan="1" colspan="1">15</td></tr><tr><td rowspan="1" colspan="1">Pectoral fin base</td><td rowspan="1" colspan="1">3.2</td><td rowspan="1" colspan="1">3.1</td><td rowspan="1" colspan="1">3–3.2</td><td rowspan="1" colspan="1">3</td><td rowspan="1" colspan="1">3</td><td rowspan="1" colspan="1">3.1</td><td rowspan="1" colspan="1">3.2</td><td rowspan="1" colspan="1">3</td></tr><tr><td rowspan="1" colspan="1">Pectoral fin 1 length</td><td rowspan="1" colspan="1">16.4</td><td rowspan="1" colspan="1">15.6</td><td rowspan="1" colspan="1">14.7–16.8</td><td rowspan="1" colspan="1">14.7</td><td rowspan="1" colspan="1">16.8</td><td rowspan="1" colspan="1">15.6</td><td rowspan="1" colspan="1">16.4</td><td rowspan="1" colspan="1">14.7</td></tr><tr><td rowspan="1" colspan="1">Pectoral fin 2 length</td><td rowspan="1" colspan="1">17.1</td><td rowspan="1" colspan="1">16.4</td><td rowspan="1" colspan="1">15.3–17.2</td><td rowspan="1" colspan="1">15.3</td><td rowspan="1" colspan="1">17.2</td><td rowspan="1" colspan="1">16.9</td><td rowspan="1" colspan="1">17.1</td><td rowspan="1" colspan="1">15.4</td></tr><tr><td rowspan="1" colspan="1">Dorsal fin base</td><td rowspan="1" colspan="1">11.5</td><td rowspan="1" colspan="1">11.3</td><td rowspan="1" colspan="1">10.5–12.1</td><td rowspan="1" colspan="1">10.5</td><td rowspan="1" colspan="1">11.6</td><td rowspan="1" colspan="1">12.1</td><td rowspan="1" colspan="1">11.5</td><td rowspan="1" colspan="1">10.6</td></tr><tr><td rowspan="1" colspan="1">Length of anterior part of dorsal fin erected</td><td rowspan="1" colspan="1">17.7</td><td rowspan="1" colspan="1">17.6</td><td rowspan="1" colspan="1">16.9–17.8</td><td rowspan="1" colspan="1">17.8</td><td rowspan="1" colspan="1">17.8</td><td rowspan="1" colspan="1">17.8</td><td rowspan="1" colspan="1">17.7</td><td rowspan="1" colspan="1">16.9</td></tr><tr><td rowspan="1" colspan="1">Length of anterior part of dorsal fin depressed</td><td rowspan="1" colspan="1">19.8</td><td rowspan="1" colspan="1">19.1</td><td rowspan="1" colspan="1">18.2–19.8</td><td rowspan="1" colspan="1">18.7</td><td rowspan="1" colspan="1">19.5</td><td rowspan="1" colspan="1">19.3</td><td rowspan="1" colspan="1">19.8</td><td rowspan="1" colspan="1">18.2</td></tr><tr><td rowspan="1" colspan="1">Length of posterior part of dorsal fin erected</td><td rowspan="1" colspan="1">5.8</td><td rowspan="1" colspan="1">5.2</td><td rowspan="1" colspan="1">4.8–5.8</td><td rowspan="1" colspan="1">5.6</td><td rowspan="1" colspan="1">4.8</td><td rowspan="1" colspan="1">5</td><td rowspan="1" colspan="1">5.8</td><td rowspan="1" colspan="1">4.8</td></tr><tr><td rowspan="1" colspan="1">Anal fin base</td><td rowspan="1" colspan="1">13.1</td><td rowspan="1" colspan="1">12.7</td><td rowspan="1" colspan="1">11.3–13.1</td><td rowspan="1" colspan="1">11.3</td><td rowspan="1" colspan="1">13.1</td><td rowspan="1" colspan="1">13.1</td><td rowspan="1" colspan="1">13.1</td><td rowspan="1" colspan="1">12.8</td></tr><tr><td rowspan="1" colspan="1">Length of anterior part of the anal fin</td><td rowspan="1" colspan="1">12.4</td><td rowspan="1" colspan="1">11.9</td><td rowspan="1" colspan="1">11.6–12.4</td><td rowspan="1" colspan="1">11.6</td><td rowspan="1" colspan="1">11.9</td><td rowspan="1" colspan="1">11.7</td><td rowspan="1" colspan="1">12.4</td><td rowspan="1" colspan="1">12.1</td></tr><tr><td rowspan="1" colspan="1">Adipose fin base</td><td rowspan="1" colspan="1">5.5</td><td rowspan="1" colspan="1">5</td><td rowspan="1" colspan="1">4.2–5.5</td><td rowspan="1" colspan="1">5.3</td><td rowspan="1" colspan="1">4.2</td><td rowspan="1" colspan="1">4.7</td><td rowspan="1" colspan="1">5.5</td><td rowspan="1" colspan="1">5.2</td></tr><tr><td rowspan="1" colspan="1">Caudal fin length</td><td rowspan="1" colspan="1">24.4</td><td rowspan="1" colspan="1">23</td><td rowspan="1" colspan="1">21.1–24.4</td><td rowspan="1" colspan="1">21.1</td><td rowspan="1" colspan="1">23.5</td><td rowspan="1" colspan="1">22.6</td><td rowspan="1" colspan="1">24.4</td><td rowspan="1" colspan="1">23.5</td></tr><tr><td rowspan="1" colspan="1">Caudal peduncle depth</td><td rowspan="1" colspan="1">7.5</td><td rowspan="1" colspan="1">7.3</td><td rowspan="1" colspan="1">7.1–7.5</td><td rowspan="1" colspan="1">7.2</td><td rowspan="1" colspan="1">7.1</td><td rowspan="1" colspan="1">7.3</td><td rowspan="1" colspan="1">7.5</td><td rowspan="1" colspan="1">7.2</td></tr><tr><td rowspan="1" colspan="1">Caudal peduncle length</td><td rowspan="1" colspan="1">11.5</td><td rowspan="1" colspan="1">12.4</td><td rowspan="1" colspan="1">11.5–13.7</td><td rowspan="1" colspan="1">13.7</td><td rowspan="1" colspan="1">12</td><td rowspan="1" colspan="1">11.9</td><td rowspan="1" colspan="1">11.5</td><td rowspan="1" colspan="1">12.8</td></tr><tr><td rowspan="1" colspan="1">Length from posterior part of adipose fin to caudal fin base</td><td rowspan="1" colspan="1">17.8</td><td rowspan="1" colspan="1">19</td><td rowspan="1" colspan="1">17.8–20.6</td><td rowspan="1" colspan="1">20.6</td><td rowspan="1" colspan="1">18.3</td><td rowspan="1" colspan="1">19</td><td rowspan="1" colspan="1">17.8</td><td rowspan="1" colspan="1">19.2</td></tr><tr><td rowspan="1" colspan="1">Dorsal head length</td><td rowspan="1" colspan="1">14.4</td><td rowspan="1" colspan="1">13.8</td><td rowspan="1" colspan="1">12.8–14.5</td><td rowspan="1" colspan="1">13.8</td><td rowspan="1" colspan="1">12.8</td><td rowspan="1" colspan="1">14.5</td><td rowspan="1" colspan="1">14.4</td><td rowspan="1" colspan="1">13.4</td></tr><tr><td rowspan="1" colspan="1">Prepelvic length</td><td rowspan="1" colspan="1">48.8</td><td rowspan="1" colspan="1">49.2</td><td rowspan="1" colspan="1">47.9–51</td><td rowspan="1" colspan="1">51</td><td rowspan="1" colspan="1">47.9</td><td rowspan="1" colspan="1">48.3</td><td rowspan="1" colspan="1">48.8</td><td rowspan="1" colspan="1">49.9</td></tr><tr><td rowspan="1" colspan="1">Preanal length</td><td rowspan="1" colspan="1">77.8</td><td rowspan="1" colspan="1">76.5</td><td rowspan="1" colspan="1">75.6–77.8</td><td rowspan="1" colspan="1">76.7</td><td rowspan="1" colspan="1">75.6</td><td rowspan="1" colspan="1">75.7</td><td rowspan="1" colspan="1">77.8</td><td rowspan="1" colspan="1">77</td></tr><tr><td rowspan="1" colspan="1">Predorsal length</td><td rowspan="1" colspan="1">48.4</td><td rowspan="1" colspan="1">47.1</td><td rowspan="1" colspan="1">45.6–48.4</td><td rowspan="1" colspan="1">46.5</td><td rowspan="1" colspan="1">45.6</td><td rowspan="1" colspan="1">48.1</td><td rowspan="1" colspan="1">48.4</td><td rowspan="1" colspan="1">46.9</td></tr><tr><td rowspan="1" colspan="1">Body depth</td><td rowspan="1" colspan="1">23.2</td><td rowspan="1" colspan="1">23.6</td><td rowspan="1" colspan="1">21.5–25.1</td><td rowspan="1" colspan="1">23.7</td><td rowspan="1" colspan="1">25.1</td><td rowspan="1" colspan="1">24.3</td><td rowspan="1" colspan="1">23.2</td><td rowspan="1" colspan="1">21.5</td></tr><tr><td rowspan="1" colspan="1">Postdorsal length</td><td rowspan="1" colspan="1">44.5</td><td rowspan="1" colspan="1">44.3</td><td rowspan="1" colspan="1">42.8–46.2</td><td rowspan="1" colspan="1">44.8</td><td rowspan="1" colspan="1">43</td><td rowspan="1" colspan="1">46.2</td><td rowspan="1" colspan="1">44.5</td><td rowspan="1" colspan="1">42.8</td></tr><tr><td rowspan="1" colspan="1">Head length</td><td rowspan="1" colspan="1">20.3</td><td rowspan="1" colspan="1">19.6</td><td rowspan="1" colspan="1">18.7–20.4</td><td rowspan="1" colspan="1">19.2</td><td rowspan="1" colspan="1">19</td><td rowspan="1" colspan="1">20</td><td rowspan="1" colspan="1">20</td><td rowspan="1" colspan="1">19.4</td></tr><tr><td rowspan="1" colspan="1">Total length</td><td rowspan="1" colspan="1">122.2</td><td rowspan="1" colspan="1">120</td><td rowspan="1" colspan="1">118.5–122.2</td><td rowspan="1" colspan="1">118.5</td><td rowspan="1" colspan="1">118.7</td><td rowspan="1" colspan="1">120.6</td><td rowspan="1" colspan="1">122.2</td><td rowspan="1" colspan="1">119.9</td></tr><tr><td rowspan="1" colspan="1">
                        <bold>Head length (mm)</bold>
                      </td><td rowspan="1" colspan="1">52.4</td><td rowspan="1" colspan="1">53.1</td><td rowspan="1" colspan="1">50–56.2</td><td rowspan="1" colspan="1">50</td><td rowspan="1" colspan="1">56.2</td><td rowspan="1" colspan="1">51.9</td><td rowspan="1" colspan="1">52.4</td><td rowspan="1" colspan="1">54.8</td></tr><tr><td rowspan="1" colspan="9">
                        <bold>Percentage of head length</bold>
                      </td></tr><tr><td rowspan="1" colspan="1">Snout length</td><td rowspan="1" colspan="1">23.7</td><td rowspan="1" colspan="1">23.2</td><td rowspan="1" colspan="1">21.9–24</td><td rowspan="1" colspan="1">23.4</td><td rowspan="1" colspan="1">21.9</td><td rowspan="1" colspan="1">24</td><td rowspan="1" colspan="1">23.7</td><td rowspan="1" colspan="1">23.1</td></tr><tr><td rowspan="1" colspan="1">Eye diameter</td><td rowspan="1" colspan="1">22.3</td><td rowspan="1" colspan="1">21.8</td><td rowspan="1" colspan="1">21.2–22.3</td><td rowspan="1" colspan="1">22</td><td rowspan="1" colspan="1">21.6</td><td rowspan="1" colspan="1">21.9</td><td rowspan="1" colspan="1">22.3</td><td rowspan="1" colspan="1">21.2</td></tr><tr><td rowspan="1" colspan="1">Eye cavity</td><td rowspan="1" colspan="1">25.6</td><td rowspan="1" colspan="1">25.6</td><td rowspan="1" colspan="1">25.1–26.4</td><td rowspan="1" colspan="1">26.4</td><td rowspan="1" colspan="1">25.1</td><td rowspan="1" colspan="1">25.4</td><td rowspan="1" colspan="1">25.6</td><td rowspan="1" colspan="1">25.6</td></tr><tr><td rowspan="1" colspan="1">Eye height</td><td rowspan="1" colspan="1">22.2</td><td rowspan="1" colspan="1">22.2</td><td rowspan="1" colspan="1">20.8–23.3</td><td rowspan="1" colspan="1">23.3</td><td rowspan="1" colspan="1">22.1</td><td rowspan="1" colspan="1">22.5</td><td rowspan="1" colspan="1">22.2</td><td rowspan="1" colspan="1">20.8</td></tr><tr><td rowspan="1" colspan="1">Eye socket</td><td rowspan="1" colspan="1">2.7</td><td rowspan="1" colspan="1">3.8</td><td rowspan="1" colspan="1">2.7–5.2</td><td rowspan="1" colspan="1">3.7</td><td rowspan="1" colspan="1">3.6</td><td rowspan="1" colspan="1">4</td><td rowspan="1" colspan="1">2.7</td><td rowspan="1" colspan="1">5.2</td></tr><tr><td rowspan="1" colspan="1">Postorbital length</td><td rowspan="1" colspan="1">52.7</td><td rowspan="1" colspan="1">53</td><td rowspan="1" colspan="1">52.1–54.2</td><td rowspan="1" colspan="1">52.1</td><td rowspan="1" colspan="1">54.2</td><td rowspan="1" colspan="1">53.9</td><td rowspan="1" colspan="1">52.7</td><td rowspan="1" colspan="1">52.1</td></tr><tr><td rowspan="1" colspan="1">Head depth</td><td rowspan="1" colspan="1">66.4</td><td rowspan="1" colspan="1">67.5</td><td rowspan="1" colspan="1">63.6–70.8</td><td rowspan="1" colspan="1">70.8</td><td rowspan="1" colspan="1">70.4</td><td rowspan="1" colspan="1">63.6</td><td rowspan="1" colspan="1">66.4</td><td rowspan="1" colspan="1">66.3</td></tr><tr><td rowspan="1" colspan="1">Mouth width</td><td rowspan="1" colspan="1">8.9</td><td rowspan="1" colspan="1">9.2</td><td rowspan="1" colspan="1">8.9–9.7</td><td rowspan="1" colspan="1">9</td><td rowspan="1" colspan="1">9.7</td><td rowspan="1" colspan="1">9.3</td><td rowspan="1" colspan="1">8.9</td><td rowspan="1" colspan="1">9.2</td></tr><tr><td rowspan="1" colspan="1">Upper jaw length</td><td rowspan="1" colspan="1">29.3</td><td rowspan="1" colspan="1">28.5</td><td rowspan="1" colspan="1">27.1–29.3</td><td rowspan="1" colspan="1">28.6</td><td rowspan="1" colspan="1">28.5</td><td rowspan="1" colspan="1">28.9</td><td rowspan="1" colspan="1">29.3</td><td rowspan="1" colspan="1">27.1</td></tr><tr><td rowspan="1" colspan="1">Lower jaw length</td><td rowspan="1" colspan="1">41.6</td><td rowspan="1" colspan="1">40.1</td><td rowspan="1" colspan="1">37.1–41.6</td><td rowspan="1" colspan="1">37.1</td><td rowspan="1" colspan="1">40.5</td><td rowspan="1" colspan="1">40.8</td><td rowspan="1" colspan="1">41.6</td><td rowspan="1" colspan="1">40.8</td></tr><tr><td rowspan="1" colspan="1">Length of maxilla</td><td rowspan="1" colspan="1">18.5</td><td rowspan="1" colspan="1">19.9</td><td rowspan="1" colspan="1">18.3–21</td><td rowspan="1" colspan="1">21</td><td rowspan="1" colspan="1">20.9</td><td rowspan="1" colspan="1">20.7</td><td rowspan="1" colspan="1">18.5</td><td rowspan="1" colspan="1">18.3</td></tr><tr><td rowspan="1" colspan="1">Snout depth</td><td rowspan="1" colspan="1">7.5</td><td rowspan="1" colspan="1">8.1</td><td rowspan="1" colspan="1">6.5–9.9</td><td rowspan="1" colspan="1">7.3</td><td rowspan="1" colspan="1">9.5</td><td rowspan="1" colspan="1">6.5</td><td rowspan="1" colspan="1">7.5</td><td rowspan="1" colspan="1">9.9</td></tr><tr><td rowspan="1" colspan="1">Snout width</td><td rowspan="1" colspan="1">17.6</td><td rowspan="1" colspan="1">16.5</td><td rowspan="1" colspan="1">15.7–17.6</td><td rowspan="1" colspan="1">16.8</td><td rowspan="1" colspan="1">15.9</td><td rowspan="1" colspan="1">16.6</td><td rowspan="1" colspan="1">17.6</td><td rowspan="1" colspan="1">15.7</td></tr><tr><td rowspan="1" colspan="1">Head width</td><td rowspan="1" colspan="1">49.2</td><td rowspan="1" colspan="1">48</td><td rowspan="1" colspan="1">45.5–50</td><td rowspan="1" colspan="1">47.8</td><td rowspan="1" colspan="1">50</td><td rowspan="1" colspan="1">45.5</td><td rowspan="1" colspan="1">49.2</td><td rowspan="1" colspan="1">47.4</td></tr><tr><td rowspan="1" colspan="1">Interorbital width</td><td rowspan="1" colspan="1">27.9</td><td rowspan="1" colspan="1">27.5</td><td rowspan="1" colspan="1">26.5–28.6</td><td rowspan="1" colspan="1">26.5</td><td rowspan="1" colspan="1">28.6</td><td rowspan="1" colspan="1">26.6</td><td rowspan="1" colspan="1">27.9</td><td rowspan="1" colspan="1">28</td></tr><tr><td rowspan="1" colspan="1">Internarial width</td><td rowspan="1" colspan="1">13.6</td><td rowspan="1" colspan="1">12.9</td><td rowspan="1" colspan="1">12.1–13.6</td><td rowspan="1" colspan="1">12.6</td><td rowspan="1" colspan="1">13.3</td><td rowspan="1" colspan="1">12.1</td><td rowspan="1" colspan="1">13.6</td><td rowspan="1" colspan="1">13.1</td></tr><tr><td rowspan="1" colspan="1">Lower jaw length</td><td rowspan="1" colspan="1">7.8</td><td rowspan="1" colspan="1">7.5</td><td rowspan="1" colspan="1">6.5–8.4</td><td rowspan="1" colspan="1">7.7</td><td rowspan="1" colspan="1">8.4</td><td rowspan="1" colspan="1">6.5</td><td rowspan="1" colspan="1">7.8</td><td rowspan="1" colspan="1">7.1</td></tr><tr><td rowspan="1" colspan="1">Lower jaw width</td><td rowspan="1" colspan="1">24.5</td><td rowspan="1" colspan="1">23.1</td><td rowspan="1" colspan="1">22.1–24.5</td><td rowspan="1" colspan="1">22.5</td><td rowspan="1" colspan="1">23.3</td><td rowspan="1" colspan="1">22.9</td><td rowspan="1" colspan="1">24.5</td><td rowspan="1" colspan="1">22.1</td></tr><tr><td rowspan="1" colspan="1">Middle gill raker length</td><td rowspan="1" colspan="1">13.7</td><td rowspan="1" colspan="1">13.1</td><td rowspan="1" colspan="1">11.5–14.3</td><td rowspan="1" colspan="1">11.5</td><td rowspan="1" colspan="1">12.9</td><td rowspan="1" colspan="1">14.3</td><td rowspan="1" colspan="1">13.7</td><td rowspan="1" colspan="1">na</td></tr><tr><td rowspan="1" colspan="1">Longest gill raker length</td><td rowspan="1" colspan="1">15.6</td><td rowspan="1" colspan="1">14.7</td><td rowspan="1" colspan="1">13.2–16.4</td><td rowspan="1" colspan="1">13.7</td><td rowspan="1" colspan="1">13.2</td><td rowspan="1" colspan="1">16.4</td><td rowspan="1" colspan="1">15.6</td><td rowspan="1" colspan="1">na</td></tr><tr><td rowspan="1" colspan="1">Upper arch length</td><td rowspan="1" colspan="1">18</td><td rowspan="1" colspan="1">17.8</td><td rowspan="1" colspan="1">17.3–18.6</td><td rowspan="1" colspan="1">17.4</td><td rowspan="1" colspan="1">17.3</td><td rowspan="1" colspan="1">18.6</td><td rowspan="1" colspan="1">18</td><td rowspan="1" colspan="1">na</td></tr><tr><td rowspan="1" colspan="1">Lower arch length</td><td rowspan="1" colspan="1">35.6</td><td rowspan="1" colspan="1">34.7</td><td rowspan="1" colspan="1">33.8–35.6</td><td rowspan="1" colspan="1">34.9</td><td rowspan="1" colspan="1">34.4</td><td rowspan="1" colspan="1">33.8</td><td rowspan="1" colspan="1">35.6</td><td rowspan="1" colspan="1">na</td></tr></tbody></table></table-wrap><table-wrap id="T10" position="float" orientation="portrait"><label>Table 10.</label><caption><p>The first- and second-best ratios retrieved from the <abbrev xmlns:xlink="http://www.w3.org/1999/xlink" xlink:title="linear discriminant analysis" id="ABBRID0E1EKM" xlink:type="simple">LDA</abbrev> ratio extractor of pair-wise comparisons of all or a subset of head and body characters of the contemporary specimens from the species of lakes Lucerne and Sarnen. For some comparisons only a subset of characters could be used (a-j); the respective characters that were included are listed at the end of the table. δ is a measure of how good shape discriminates in comparison to size (i.e., the smaller the less allometry). Ratios marked with an asterisk * have very little (not more than one specimen of one species overlaps with the other species) or no overlap and were thus eligible for use in the species key and the diagnoses.</p></caption><table id="TID0EE5IM" rules="all"><tbody><tr><th rowspan="1" colspan="1">Species comparison</th><th rowspan="1" colspan="1">Best ratio</th><th rowspan="1" colspan="1">Range species 1</th><th rowspan="1" colspan="1">Range species 2</th><th rowspan="1" colspan="1">Standard distance</th><th rowspan="1" colspan="1">δ (shape vs. size)</th></tr><tr><td rowspan="2" colspan="1"><italic><tp:taxon-name><tp:taxon-name-part taxon-name-part-type="genus" reg="Coregonus">C.</tp:taxon-name-part><tp:taxon-name-part taxon-name-part-type="species" reg="litoralis">litoralis</tp:taxon-name-part></tp:taxon-name></italic> vs. <italic><tp:taxon-name><tp:taxon-name-part taxon-name-part-type="genus" reg="Coregonus">C.</tp:taxon-name-part><tp:taxon-name-part taxon-name-part-type="species" reg="intermundia">intermundia</tp:taxon-name-part></tp:taxon-name></italic> (a)</td><td rowspan="1" colspan="1"><abbrev xmlns:xlink="http://www.w3.org/1999/xlink" xlink:title="Predorsal length" id="ABBRID0EUGKM" xlink:type="simple">PreD</abbrev>/<abbrev xmlns:xlink="http://www.w3.org/1999/xlink" xlink:title="Eye diameter" id="ABBRID0EYGKM" xlink:type="simple">ED</abbrev> *</td><td rowspan="1" colspan="1">10.89–12.75</td><td rowspan="1" colspan="1">9.92–10.59</td><td rowspan="1" colspan="1">19.5</td><td rowspan="1" colspan="1">0.17</td></tr><tr><td rowspan="1" colspan="1"><abbrev xmlns:xlink="http://www.w3.org/1999/xlink" xlink:title="Snout length" id="ABBRID0ENHKM" xlink:type="simple">SN</abbrev>/M *</td><td rowspan="1" colspan="1">1.17–1.39</td><td rowspan="1" colspan="1">1.02–1.17</td><td rowspan="1" colspan="1">18.95</td><td rowspan="1" colspan="1">0.18</td></tr><tr><td rowspan="2" colspan="1"><italic><tp:taxon-name><tp:taxon-name-part taxon-name-part-type="genus" reg="Coregonus">C.</tp:taxon-name-part><tp:taxon-name-part taxon-name-part-type="species" reg="litoralis">litoralis</tp:taxon-name-part></tp:taxon-name></italic> vs. <italic><tp:taxon-name><tp:taxon-name-part taxon-name-part-type="genus" reg="Coregonus">C.</tp:taxon-name-part><tp:taxon-name-part taxon-name-part-type="species" reg="suspensus">suspensus</tp:taxon-name-part></tp:taxon-name></italic> (b)</td><td rowspan="1" colspan="1"><abbrev xmlns:xlink="http://www.w3.org/1999/xlink" xlink:title="Caudal peduncle depth" id="ABBRID0E3IKM" xlink:type="simple">CD</abbrev>/<abbrev xmlns:xlink="http://www.w3.org/1999/xlink" xlink:title="Uper jaw width" id="ABBRID0EAJKM" xlink:type="simple">UJW</abbrev> *</td><td rowspan="1" colspan="1">1.74–1.97</td><td rowspan="1" colspan="1">1.5–1.68</td><td rowspan="1" colspan="1">11.98</td><td rowspan="1" colspan="1">0.27</td></tr><tr><td rowspan="1" colspan="1"><abbrev xmlns:xlink="http://www.w3.org/1999/xlink" xlink:title="Caudal peduncle depth" id="ABBRID0EVJKM" xlink:type="simple">CD</abbrev>/<abbrev xmlns:xlink="http://www.w3.org/1999/xlink" xlink:title="Predorsal length" id="ABBRID0EZJKM" xlink:type="simple">PreD</abbrev> *</td><td rowspan="1" colspan="1">0.16–0.18</td><td rowspan="1" colspan="1">0.15–0.16</td><td rowspan="1" colspan="1">11.43</td><td rowspan="1" colspan="1">0.28</td></tr><tr><td rowspan="2" colspan="1"><italic><tp:taxon-name><tp:taxon-name-part taxon-name-part-type="genus" reg="Coregonus">C.</tp:taxon-name-part><tp:taxon-name-part taxon-name-part-type="species" reg="litoralis">litoralis</tp:taxon-name-part></tp:taxon-name></italic> vs. <italic><tp:taxon-name><tp:taxon-name-part taxon-name-part-type="genus" reg="Coregonus">C.</tp:taxon-name-part><tp:taxon-name-part taxon-name-part-type="species" reg="nobilis">nobilis</tp:taxon-name-part></tp:taxon-name></italic> (c)</td><td rowspan="1" colspan="1"><abbrev xmlns:xlink="http://www.w3.org/1999/xlink" xlink:title="Caudal peduncle depth" id="ABBRID0EILKM" xlink:type="simple">CD</abbrev>/<abbrev xmlns:xlink="http://www.w3.org/1999/xlink" xlink:title="Postdorsal length" id="ABBRID0EMLKM" xlink:type="simple">PostD</abbrev> *</td><td rowspan="1" colspan="1">0.17–0.21</td><td rowspan="1" colspan="1">0.14–0.16</td><td rowspan="1" colspan="1">54.78</td><td rowspan="1" colspan="1">0.06</td></tr><tr><td rowspan="1" colspan="1"><abbrev xmlns:xlink="http://www.w3.org/1999/xlink" xlink:title="Pectoral fin 2 length" id="ABBRID0EBMKM" xlink:type="simple">PecF2</abbrev>/<abbrev xmlns:xlink="http://www.w3.org/1999/xlink" xlink:title="Length of anterior part of dorsal fin erected" id="ABBRID0EFMKM" xlink:type="simple">DFAe</abbrev> *</td><td rowspan="1" colspan="1">0.84–0.92</td><td rowspan="1" colspan="1">0.94–1.10</td><td rowspan="1" colspan="1">54.52</td><td rowspan="1" colspan="1">0.06</td></tr><tr><td rowspan="2" colspan="1"><italic><tp:taxon-name><tp:taxon-name-part taxon-name-part-type="genus" reg="Coregonus">C.</tp:taxon-name-part><tp:taxon-name-part taxon-name-part-type="species" reg="litoralis">litoralis</tp:taxon-name-part></tp:taxon-name></italic> vs. <italic><tp:taxon-name><tp:taxon-name-part taxon-name-part-type="genus" reg="Coregonus">C.</tp:taxon-name-part><tp:taxon-name-part taxon-name-part-type="species" reg="muelleri">muelleri</tp:taxon-name-part></tp:taxon-name></italic> (d)</td><td rowspan="1" colspan="1"><abbrev xmlns:xlink="http://www.w3.org/1999/xlink" xlink:title="Caudal peduncle depth" id="ABBRID0EUNKM" xlink:type="simple">CD</abbrev>/<abbrev xmlns:xlink="http://www.w3.org/1999/xlink" xlink:title="Eye diameter" id="ABBRID0EYNKM" xlink:type="simple">ED</abbrev> *</td><td rowspan="1" colspan="1">1.87–2.25</td><td rowspan="1" colspan="1">1.12–1.43</td><td rowspan="1" colspan="1">34.61</td><td rowspan="1" colspan="1">0.24</td></tr><tr><td rowspan="1" colspan="1"><abbrev xmlns:xlink="http://www.w3.org/1999/xlink" xlink:title="Head depth" id="ABBRID0ENOKM" xlink:type="simple">HD</abbrev>/<abbrev xmlns:xlink="http://www.w3.org/1999/xlink" xlink:title="Snout width" id="ABBRID0EROKM" xlink:type="simple">SW</abbrev> *</td><td rowspan="1" colspan="1">4.45–5.55</td><td rowspan="1" colspan="1">3.45–4.45</td><td rowspan="1" colspan="1">33.84</td><td rowspan="1" colspan="1">0.25</td></tr><tr><td rowspan="1" colspan="1">
                        <bold>Species comparison</bold>
                      </td><td rowspan="1" colspan="1">
                        <bold>Best ratio</bold>
                      </td><td rowspan="1" colspan="1">
                        <bold>Range species 1</bold>
                      </td><td rowspan="1" colspan="1">
                        <bold>Range species 2</bold>
                      </td><td rowspan="1" colspan="1">
                        <bold>Standard distance</bold>
                      </td><td rowspan="1" colspan="1">δ <bold>(shape vs. size)</bold></td></tr><tr><td rowspan="1" colspan="1"><italic><tp:taxon-name><tp:taxon-name-part taxon-name-part-type="genus" reg="Coregonus">C.</tp:taxon-name-part><tp:taxon-name-part taxon-name-part-type="species" reg="intermundia">intermundia</tp:taxon-name-part></tp:taxon-name></italic> vs. <italic><tp:taxon-name><tp:taxon-name-part taxon-name-part-type="genus" reg="Coregonus">C.</tp:taxon-name-part><tp:taxon-name-part taxon-name-part-type="species" reg="suspensus">suspensus</tp:taxon-name-part></tp:taxon-name></italic> (e)</td><td rowspan="1" colspan="1"><abbrev xmlns:xlink="http://www.w3.org/1999/xlink" xlink:title="Predorsal length" id="ABBRID0EERKM" xlink:type="simple">PreD</abbrev>/<abbrev xmlns:xlink="http://www.w3.org/1999/xlink" xlink:title="Eye diameter" id="ABBRID0EIRKM" xlink:type="simple">ED</abbrev> *</td><td rowspan="1" colspan="1">9.92–10.59</td><td rowspan="1" colspan="1">10.73–11.4</td><td rowspan="1" colspan="1">14.96</td><td rowspan="1" colspan="1">0.01</td></tr><tr><td rowspan="1" colspan="1"><italic><tp:taxon-name><tp:taxon-name-part taxon-name-part-type="genus" reg="Coregonus">C.</tp:taxon-name-part><tp:taxon-name-part taxon-name-part-type="species" reg="intermundia">intermundia</tp:taxon-name-part></tp:taxon-name></italic> vs. <italic><tp:taxon-name><tp:taxon-name-part taxon-name-part-type="genus" reg="Coregonus">C.</tp:taxon-name-part><tp:taxon-name-part taxon-name-part-type="species" reg="nobilis">nobilis</tp:taxon-name-part></tp:taxon-name></italic> (f)</td><td rowspan="1" colspan="1"><abbrev xmlns:xlink="http://www.w3.org/1999/xlink" xlink:title="Caudal peduncle depth" id="ABBRID0EXSKM" xlink:type="simple">CD</abbrev>/<abbrev xmlns:xlink="http://www.w3.org/1999/xlink" xlink:title="Head width" id="ABBRID0E2SKM" xlink:type="simple">HW</abbrev> *</td><td rowspan="1" colspan="1">0.77–0.87</td><td rowspan="1" colspan="1">0.63–0.77</td><td rowspan="1" colspan="1">13.81</td><td rowspan="1" colspan="1">0.06</td></tr><tr><td rowspan="1" colspan="1"><italic><tp:taxon-name><tp:taxon-name-part taxon-name-part-type="genus" reg="Coregonus">C.</tp:taxon-name-part><tp:taxon-name-part taxon-name-part-type="species" reg="intermundia">intermundia</tp:taxon-name-part></tp:taxon-name></italic> vs. <italic><tp:taxon-name><tp:taxon-name-part taxon-name-part-type="genus" reg="Coregonus">C.</tp:taxon-name-part><tp:taxon-name-part taxon-name-part-type="species" reg="muelleri">muelleri</tp:taxon-name-part></tp:taxon-name></italic> (g)</td><td rowspan="1" colspan="1"><abbrev xmlns:xlink="http://www.w3.org/1999/xlink" xlink:title="Caudal peduncle depth" id="ABBRID0EKUKM" xlink:type="simple">CD</abbrev>/<abbrev xmlns:xlink="http://www.w3.org/1999/xlink" xlink:title="Eye diameter" id="ABBRID0EOUKM" xlink:type="simple">ED</abbrev> *</td><td rowspan="1" colspan="1">1.53–1.84</td><td rowspan="1" colspan="1">1.12–1.43</td><td rowspan="1" colspan="1">16.58</td><td rowspan="1" colspan="1">0.28</td></tr><tr><td rowspan="1" colspan="1">
                        <bold>Species comparison</bold>
                      </td><td rowspan="1" colspan="1">
                        <bold>Best ratio</bold>
                      </td><td rowspan="1" colspan="1">
                        <bold>Range species 1</bold>
                      </td><td rowspan="1" colspan="1">
                        <bold>Range species 2</bold>
                      </td><td rowspan="1" colspan="1">
                        <bold>Standard distance</bold>
                      </td><td rowspan="1" colspan="1">δ <bold>(shape vs. size)</bold></td></tr><tr><td rowspan="1" colspan="1"><italic><tp:taxon-name><tp:taxon-name-part taxon-name-part-type="genus" reg="Coregonus">C.</tp:taxon-name-part><tp:taxon-name-part taxon-name-part-type="species" reg="suspensus">suspensus</tp:taxon-name-part></tp:taxon-name></italic> vs. <italic><tp:taxon-name><tp:taxon-name-part taxon-name-part-type="genus" reg="Coregonus">C.</tp:taxon-name-part><tp:taxon-name-part taxon-name-part-type="species" reg="nobilis">nobilis</tp:taxon-name-part></tp:taxon-name></italic> (h)</td><td rowspan="1" colspan="1"><abbrev xmlns:xlink="http://www.w3.org/1999/xlink" xlink:title="Pectoral fin base" id="ABBRID0EBXKM" xlink:type="simple">PecFB</abbrev>/<abbrev xmlns:xlink="http://www.w3.org/1999/xlink" xlink:title="Caudal peduncle depth" id="ABBRID0EFXKM" xlink:type="simple">CD</abbrev> *</td><td rowspan="1" colspan="1">0.41–0.43</td><td rowspan="1" colspan="1">0.45–0.52</td><td rowspan="1" colspan="1">49.76</td><td rowspan="1" colspan="1">0.02</td></tr><tr><td rowspan="2" colspan="1"><italic><tp:taxon-name><tp:taxon-name-part taxon-name-part-type="genus" reg="Coregonus">C.</tp:taxon-name-part><tp:taxon-name-part taxon-name-part-type="species" reg="suspensus">suspensus</tp:taxon-name-part></tp:taxon-name></italic> vs. <italic><tp:taxon-name><tp:taxon-name-part taxon-name-part-type="genus" reg="Coregonus">C.</tp:taxon-name-part><tp:taxon-name-part taxon-name-part-type="species" reg="muelleri">muelleri</tp:taxon-name-part></tp:taxon-name></italic> (i)</td><td rowspan="1" colspan="1"><abbrev xmlns:xlink="http://www.w3.org/1999/xlink" xlink:title="Predorsal length" id="ABBRID0EUYKM" xlink:type="simple">PreD</abbrev>/<abbrev xmlns:xlink="http://www.w3.org/1999/xlink" xlink:title="Eye diameter" id="ABBRID0EYYKM" xlink:type="simple">ED</abbrev> *</td><td rowspan="1" colspan="1">10.73–11.4</td><td rowspan="1" colspan="1">8.17–9.63</td><td rowspan="1" colspan="1">28</td><td rowspan="1" colspan="1">0.19</td></tr><tr><td rowspan="1" colspan="1"><abbrev xmlns:xlink="http://www.w3.org/1999/xlink" xlink:title="Body depth" id="ABBRID0ENZKM" xlink:type="simple">BD</abbrev>/<abbrev xmlns:xlink="http://www.w3.org/1999/xlink" xlink:title="Lower jaw length" id="ABBRID0ERZKM" xlink:type="simple">LJ</abbrev> *</td><td rowspan="1" colspan="1">2.71–3.33</td><td rowspan="1" colspan="1">2.01–2.63</td><td rowspan="1" colspan="1">27.46</td><td rowspan="1" colspan="1">0.2</td></tr><tr><td rowspan="1" colspan="1">
                        <bold>Species comparison</bold>
                      </td><td rowspan="1" colspan="1">
                        <bold>Best ratio</bold>
                      </td><td rowspan="1" colspan="1">
                        <bold>Range species 1</bold>
                      </td><td rowspan="1" colspan="1">
                        <bold>Range species 2</bold>
                      </td><td rowspan="1" colspan="1">
                        <bold>Standard distance</bold>
                      </td><td rowspan="1" colspan="1">δ <bold>(shape vs. size)</bold></td></tr><tr><td rowspan="1" colspan="1"><italic><tp:taxon-name><tp:taxon-name-part taxon-name-part-type="genus" reg="Coregonus">C.</tp:taxon-name-part><tp:taxon-name-part taxon-name-part-type="species" reg="nobilis">nobilis</tp:taxon-name-part></tp:taxon-name></italic> vs. <italic><tp:taxon-name><tp:taxon-name-part taxon-name-part-type="genus" reg="Coregonus">C.</tp:taxon-name-part><tp:taxon-name-part taxon-name-part-type="species" reg="muelleri">muelleri</tp:taxon-name-part></tp:taxon-name></italic> (j)</td><td rowspan="1" colspan="1"><abbrev xmlns:xlink="http://www.w3.org/1999/xlink" xlink:title="Eye diameter" id="ABBRID0EE3KM" xlink:type="simple">ED</abbrev>/<abbrev xmlns:xlink="http://www.w3.org/1999/xlink" xlink:title="Head depth" id="ABBRID0EI3KM" xlink:type="simple">HD</abbrev> *</td><td rowspan="1" colspan="1">0.27–0.33</td><td rowspan="1" colspan="1">0.35–0.42</td><td rowspan="1" colspan="1">29.85</td><td rowspan="1" colspan="1">0.21</td></tr><tr><td rowspan="1" colspan="1">
                        <bold>Species comparison</bold>
                      </td><td rowspan="1" colspan="1">
                        <bold>Best ratio</bold>
                      </td><td rowspan="1" colspan="1">
                        <bold>Range species 1</bold>
                      </td><td rowspan="1" colspan="1">
                        <bold>Range species 2</bold>
                      </td><td rowspan="1" colspan="1">
                        <bold>Standard distance</bold>
                      </td><td rowspan="1" colspan="1">δ <bold>(shape vs. size)</bold></td></tr><tr><td rowspan="1" colspan="1"><italic><tp:taxon-name><tp:taxon-name-part taxon-name-part-type="genus" reg="Coregonus">C.</tp:taxon-name-part><tp:taxon-name-part taxon-name-part-type="species" reg="sarnensis">sarnensis</tp:taxon-name-part></tp:taxon-name></italic> vs. <italic><tp:taxon-name><tp:taxon-name-part taxon-name-part-type="genus" reg="Coregonus">C.</tp:taxon-name-part><tp:taxon-name-part taxon-name-part-type="species" reg="litoralis">litoralis</tp:taxon-name-part></tp:taxon-name></italic> (k)</td><td rowspan="1" colspan="1"><abbrev xmlns:xlink="http://www.w3.org/1999/xlink" xlink:title="Eye diameter" id="ABBRID0E25KM" xlink:type="simple">ED</abbrev>/<abbrev xmlns:xlink="http://www.w3.org/1999/xlink" xlink:title="Head depth" id="ABBRID0E65KM" xlink:type="simple">HD</abbrev> *</td><td rowspan="1" colspan="1">0.33–0.39</td><td rowspan="1" colspan="1">0.25–0.30</td><td rowspan="1" colspan="1">99.33</td><td rowspan="1" colspan="1">0.04</td></tr><tr><td rowspan="1" colspan="1"><italic><tp:taxon-name><tp:taxon-name-part taxon-name-part-type="genus" reg="Coregonus">C.</tp:taxon-name-part><tp:taxon-name-part taxon-name-part-type="species" reg="sarnensis">sarnensis</tp:taxon-name-part></tp:taxon-name></italic> vs. <italic><tp:taxon-name><tp:taxon-name-part taxon-name-part-type="genus" reg="Coregonus">C.</tp:taxon-name-part><tp:taxon-name-part taxon-name-part-type="species" reg="intermundia">intermundia</tp:taxon-name-part></tp:taxon-name></italic> (l)</td><td rowspan="1" colspan="1"><abbrev xmlns:xlink="http://www.w3.org/1999/xlink" xlink:title="Standard length" id="ABBRID0EOALM" xlink:type="simple">SL</abbrev>/<abbrev xmlns:xlink="http://www.w3.org/1999/xlink" xlink:title="Eye diameter" id="ABBRID0ESALM" xlink:type="simple">ED</abbrev></td><td rowspan="1" colspan="1">16.29–21.67</td><td rowspan="1" colspan="1">20.59–24.04</td><td rowspan="1" colspan="1">19.6</td><td rowspan="1" colspan="1">0.07</td></tr><tr><td rowspan="2" colspan="1"><italic><tp:taxon-name><tp:taxon-name-part taxon-name-part-type="genus" reg="Coregonus">C.</tp:taxon-name-part><tp:taxon-name-part taxon-name-part-type="species" reg="sarnensis">sarnensis</tp:taxon-name-part></tp:taxon-name></italic> vs. <italic><tp:taxon-name><tp:taxon-name-part taxon-name-part-type="genus" reg="Coregonus">C.</tp:taxon-name-part><tp:taxon-name-part taxon-name-part-type="species" reg="suspensus">suspensus</tp:taxon-name-part></tp:taxon-name></italic> (m)</td><td rowspan="1" colspan="1"><abbrev xmlns:xlink="http://www.w3.org/1999/xlink" xlink:title="Predorsal length" id="ABBRID0EACLM" xlink:type="simple">PreD</abbrev>/<abbrev xmlns:xlink="http://www.w3.org/1999/xlink" xlink:title="Eye diameter" id="ABBRID0EECLM" xlink:type="simple">ED</abbrev> *</td><td rowspan="1" colspan="1">7.42–10.21</td><td rowspan="1" colspan="1">10.73–11.40</td><td rowspan="1" colspan="1">7.24</td><td rowspan="1" colspan="1">0.17</td></tr><tr><td rowspan="1" colspan="1"><abbrev xmlns:xlink="http://www.w3.org/1999/xlink" xlink:title="Pelvic fin length" id="ABBRID0EZCLM" xlink:type="simple">PelvF</abbrev>/<abbrev xmlns:xlink="http://www.w3.org/1999/xlink" xlink:title="Preanal length" id="ABBRID0E4CLM" xlink:type="simple">PreA</abbrev> *</td><td rowspan="1" colspan="1">0.20–0.24</td><td rowspan="1" colspan="1">0.20–0.21</td><td rowspan="1" colspan="1">6.56</td><td rowspan="1" colspan="1">0.17</td></tr><tr><td rowspan="1" colspan="1"><italic><tp:taxon-name><tp:taxon-name-part taxon-name-part-type="genus" reg="Coregonus">C.</tp:taxon-name-part><tp:taxon-name-part taxon-name-part-type="species" reg="sarnensis">sarnensis</tp:taxon-name-part></tp:taxon-name></italic> vs.<italic><tp:taxon-name><tp:taxon-name-part taxon-name-part-type="genus" reg="Coregonus">C.</tp:taxon-name-part><tp:taxon-name-part taxon-name-part-type="species" reg="nobilis">nobilis</tp:taxon-name-part></tp:taxon-name></italic> (n)</td><td rowspan="1" colspan="1"><abbrev xmlns:xlink="http://www.w3.org/1999/xlink" xlink:title="Postdorsal length" id="ABBRID0EMELM" xlink:type="simple">PostD</abbrev>/<abbrev xmlns:xlink="http://www.w3.org/1999/xlink" xlink:title="Eye cavity" id="ABBRID0EQELM" xlink:type="simple">EC</abbrev> *</td><td rowspan="1" colspan="1">5.94–7.94</td><td rowspan="1" colspan="1">7.87–9.77</td><td rowspan="1" colspan="1">14.28</td><td rowspan="1" colspan="1">0.14</td></tr><tr><td rowspan="1" colspan="1">
                        <bold>Multispecies comparison</bold>
                      </td><td rowspan="1" colspan="5"/></tr><tr><td rowspan="1" colspan="1"><italic><tp:taxon-name><tp:taxon-name-part taxon-name-part-type="genus" reg="Coregonus">C.</tp:taxon-name-part><tp:taxon-name-part taxon-name-part-type="species" reg="muelleri">muelleri</tp:taxon-name-part></tp:taxon-name></italic> vs. <italic><tp:taxon-name><tp:taxon-name-part taxon-name-part-type="genus" reg="Coregonus">C.</tp:taxon-name-part><tp:taxon-name-part taxon-name-part-type="species" reg="intermundia">intermundia</tp:taxon-name-part></tp:taxon-name> + <tp:taxon-name><tp:taxon-name-part taxon-name-part-type="genus" reg="Coregonus">C.</tp:taxon-name-part><tp:taxon-name-part taxon-name-part-type="species" reg="nobilis">nobilis</tp:taxon-name-part></tp:taxon-name></italic> (o)</td><td rowspan="1" colspan="1"><abbrev xmlns:xlink="http://www.w3.org/1999/xlink" xlink:title="Total length" id="ABBRID0ETGLM" xlink:type="simple">TL</abbrev>/<abbrev xmlns:xlink="http://www.w3.org/1999/xlink" xlink:title="Eye diameter" id="ABBRID0EXGLM" xlink:type="simple">ED</abbrev> *</td><td rowspan="1" colspan="1">21.37–24.65</td><td rowspan="1" colspan="1">24.45–29.59</td><td rowspan="1" colspan="1">9.75</td><td rowspan="1" colspan="1">0.40</td></tr></tbody></table><table-wrap-foot><fn><p>(a) <abbrev xmlns:xlink="http://www.w3.org/1999/xlink" xlink:title="Pectoral fin 2 length" id="ABBRID0ELHLM" xlink:type="simple">PecF2</abbrev>, <abbrev xmlns:xlink="http://www.w3.org/1999/xlink" xlink:title="Dorsal fin base" id="ABBRID0EPHLM" xlink:type="simple">DFB</abbrev>, <abbrev xmlns:xlink="http://www.w3.org/1999/xlink" xlink:title="Length of anterior part of dorsal fin erected" id="ABBRID0ETHLM" xlink:type="simple">DFAe</abbrev>, <abbrev xmlns:xlink="http://www.w3.org/1999/xlink" xlink:title="Length of anterior part of dorsal fin depressed" id="ABBRID0EXHLM" xlink:type="simple">DFAd</abbrev>, <abbrev xmlns:xlink="http://www.w3.org/1999/xlink" xlink:title="Length of posterior part of dorsal fin erected" id="ABBRID0E2HLM" xlink:type="simple">DFPe</abbrev>, <abbrev xmlns:xlink="http://www.w3.org/1999/xlink" xlink:title="Caudal peduncle depth" id="ABBRID0E6HLM" xlink:type="simple">CD</abbrev>, <abbrev xmlns:xlink="http://www.w3.org/1999/xlink" xlink:title="Caudal peduncle length" id="ABBRID0EDILM" xlink:type="simple">CL</abbrev>, <abbrev xmlns:xlink="http://www.w3.org/1999/xlink" xlink:title="Length from posterior part of adipose fin to caudal fin base" id="ABBRID0EHILM" xlink:type="simple">PAdC</abbrev>, <abbrev xmlns:xlink="http://www.w3.org/1999/xlink" xlink:title="Dorsal head length" id="ABBRID0ELILM" xlink:type="simple">DHL</abbrev>, <abbrev xmlns:xlink="http://www.w3.org/1999/xlink" xlink:title="Prepelvic length" id="ABBRID0EPILM" xlink:type="simple">PreP</abbrev>, <abbrev xmlns:xlink="http://www.w3.org/1999/xlink" xlink:title="Preanal length" id="ABBRID0ETILM" xlink:type="simple">PreA</abbrev>, <abbrev xmlns:xlink="http://www.w3.org/1999/xlink" xlink:title="Predorsal length" id="ABBRID0EXILM" xlink:type="simple">PreD</abbrev>, <abbrev xmlns:xlink="http://www.w3.org/1999/xlink" xlink:title="Postdorsal length" id="ABBRID0E2ILM" xlink:type="simple">PostD</abbrev>, <abbrev xmlns:xlink="http://www.w3.org/1999/xlink" xlink:title="Snout length" id="ABBRID0E6ILM" xlink:type="simple">SN</abbrev>, <abbrev xmlns:xlink="http://www.w3.org/1999/xlink" xlink:title="Eye diameter" id="ABBRID0EDJLM" xlink:type="simple">ED</abbrev>, <abbrev xmlns:xlink="http://www.w3.org/1999/xlink" xlink:title="Eye height" id="ABBRID0EHJLM" xlink:type="simple">EH</abbrev>, <abbrev xmlns:xlink="http://www.w3.org/1999/xlink" xlink:title="Head length" id="ABBRID0ELJLM" xlink:type="simple">HL</abbrev>, <abbrev xmlns:xlink="http://www.w3.org/1999/xlink" xlink:title="Mouth width" id="ABBRID0EPJLM" xlink:type="simple">MW</abbrev>, <abbrev xmlns:xlink="http://www.w3.org/1999/xlink" xlink:title="Upper jaw length" id="ABBRID0ETJLM" xlink:type="simple">UJ</abbrev>, <abbrev xmlns:xlink="http://www.w3.org/1999/xlink" xlink:title="Lower jaw length" id="ABBRID0EXJLM" xlink:type="simple">LJ</abbrev>, M, <abbrev xmlns:xlink="http://www.w3.org/1999/xlink" xlink:title="Snout width" id="ABBRID0E2JLM" xlink:type="simple">SW</abbrev>, <abbrev xmlns:xlink="http://www.w3.org/1999/xlink" xlink:title="Head width" id="ABBRID0E6JLM" xlink:type="simple">HW</abbrev>, <abbrev xmlns:xlink="http://www.w3.org/1999/xlink" xlink:title="Uper jaw width" id="ABBRID0EDKLM" xlink:type="simple">UJW</abbrev>, <abbrev xmlns:xlink="http://www.w3.org/1999/xlink" xlink:title="Eye socket" id="ABBRID0EHKLM" xlink:type="simple">ES</abbrev> (b) <abbrev xmlns:xlink="http://www.w3.org/1999/xlink" xlink:title="Length of anterior part of dorsal fin erected" id="ABBRID0ELKLM" xlink:type="simple">DFAe</abbrev>, <abbrev xmlns:xlink="http://www.w3.org/1999/xlink" xlink:title="Caudal peduncle depth" id="ABBRID0EPKLM" xlink:type="simple">CD</abbrev>, <abbrev xmlns:xlink="http://www.w3.org/1999/xlink" xlink:title="Length from posterior part of adipose fin to caudal fin base" id="ABBRID0ETKLM" xlink:type="simple">PAdC</abbrev>, <abbrev xmlns:xlink="http://www.w3.org/1999/xlink" xlink:title="Dorsal head length" id="ABBRID0EXKLM" xlink:type="simple">DHL</abbrev>, <abbrev xmlns:xlink="http://www.w3.org/1999/xlink" xlink:title="Prepelvic length" id="ABBRID0E2KLM" xlink:type="simple">PreP</abbrev>, <abbrev xmlns:xlink="http://www.w3.org/1999/xlink" xlink:title="Preanal length" id="ABBRID0E6KLM" xlink:type="simple">PreA</abbrev>, <abbrev xmlns:xlink="http://www.w3.org/1999/xlink" xlink:title="Predorsal length" id="ABBRID0EDLLM" xlink:type="simple">PreD</abbrev>, <abbrev xmlns:xlink="http://www.w3.org/1999/xlink" xlink:title="Postdorsal length" id="ABBRID0EHLLM" xlink:type="simple">PostD</abbrev>, <abbrev xmlns:xlink="http://www.w3.org/1999/xlink" xlink:title="Snout length" id="ABBRID0ELLLM" xlink:type="simple">SN</abbrev>, <abbrev xmlns:xlink="http://www.w3.org/1999/xlink" xlink:title="Eye diameter" id="ABBRID0EPLLM" xlink:type="simple">ED</abbrev>, <abbrev xmlns:xlink="http://www.w3.org/1999/xlink" xlink:title="Head length" id="ABBRID0ETLLM" xlink:type="simple">HL</abbrev>, <abbrev xmlns:xlink="http://www.w3.org/1999/xlink" xlink:title="Mouth width" id="ABBRID0EXLLM" xlink:type="simple">MW</abbrev>, <abbrev xmlns:xlink="http://www.w3.org/1999/xlink" xlink:title="Upper jaw length" id="ABBRID0E2LLM" xlink:type="simple">UJ</abbrev>, <abbrev xmlns:xlink="http://www.w3.org/1999/xlink" xlink:title="Lower jaw length" id="ABBRID0E6LLM" xlink:type="simple">LJ</abbrev>, M, <abbrev xmlns:xlink="http://www.w3.org/1999/xlink" xlink:title="Uper jaw width" id="ABBRID0EDMLM" xlink:type="simple">UJW</abbrev> (c) <abbrev xmlns:xlink="http://www.w3.org/1999/xlink" xlink:title="Pelvic fin length" id="ABBRID0EHMLM" xlink:type="simple">PelvF</abbrev>, <abbrev xmlns:xlink="http://www.w3.org/1999/xlink" xlink:title="Pectoral fin 2 length" id="ABBRID0ELMLM" xlink:type="simple">PecF2</abbrev>, <abbrev xmlns:xlink="http://www.w3.org/1999/xlink" xlink:title="Dorsal fin base" id="ABBRID0EPMLM" xlink:type="simple">DFB</abbrev>, <abbrev xmlns:xlink="http://www.w3.org/1999/xlink" xlink:title="Length of anterior part of dorsal fin erected" id="ABBRID0ETMLM" xlink:type="simple">DFAe</abbrev>, <abbrev xmlns:xlink="http://www.w3.org/1999/xlink" xlink:title="Length of anterior part of dorsal fin depressed" id="ABBRID0EXMLM" xlink:type="simple">DFAd</abbrev>, <abbrev xmlns:xlink="http://www.w3.org/1999/xlink" xlink:title="Length of posterior part of dorsal fin erected" id="ABBRID0E2MLM" xlink:type="simple">DFPe</abbrev>, <abbrev xmlns:xlink="http://www.w3.org/1999/xlink" xlink:title="Length of anterior part of the anal fin" id="ABBRID0E6MLM" xlink:type="simple">AFAe</abbrev>, <abbrev xmlns:xlink="http://www.w3.org/1999/xlink" xlink:title="Adipose fin base" id="ABBRID0EDNLM" xlink:type="simple">AdFB</abbrev>, <abbrev xmlns:xlink="http://www.w3.org/1999/xlink" xlink:title="Caudal peduncle depth" id="ABBRID0EHNLM" xlink:type="simple">CD</abbrev>, <abbrev xmlns:xlink="http://www.w3.org/1999/xlink" xlink:title="Caudal peduncle length" id="ABBRID0ELNLM" xlink:type="simple">CL</abbrev>, <abbrev xmlns:xlink="http://www.w3.org/1999/xlink" xlink:title="Length from posterior part of adipose fin to caudal fin base" id="ABBRID0EPNLM" xlink:type="simple">PAdC</abbrev>, <abbrev xmlns:xlink="http://www.w3.org/1999/xlink" xlink:title="Dorsal head length" id="ABBRID0ETNLM" xlink:type="simple">DHL</abbrev>, <abbrev xmlns:xlink="http://www.w3.org/1999/xlink" xlink:title="Prepelvic length" id="ABBRID0EXNLM" xlink:type="simple">PreP</abbrev>, <abbrev xmlns:xlink="http://www.w3.org/1999/xlink" xlink:title="Preanal length" id="ABBRID0E2NLM" xlink:type="simple">PreA</abbrev>, <abbrev xmlns:xlink="http://www.w3.org/1999/xlink" xlink:title="Standard length" id="ABBRID0E6NLM" xlink:type="simple">SL</abbrev>, <abbrev xmlns:xlink="http://www.w3.org/1999/xlink" xlink:title="Predorsal length" id="ABBRID0EDOLM" xlink:type="simple">PreD</abbrev>, <abbrev xmlns:xlink="http://www.w3.org/1999/xlink" xlink:title="Postdorsal length" id="ABBRID0EHOLM" xlink:type="simple">PostD</abbrev>, <abbrev xmlns:xlink="http://www.w3.org/1999/xlink" xlink:title="Snout length" id="ABBRID0ELOLM" xlink:type="simple">SN</abbrev>, <abbrev xmlns:xlink="http://www.w3.org/1999/xlink" xlink:title="Eye diameter" id="ABBRID0EPOLM" xlink:type="simple">ED</abbrev>, <abbrev xmlns:xlink="http://www.w3.org/1999/xlink" xlink:title="Eye cavity" id="ABBRID0ETOLM" xlink:type="simple">EC</abbrev>, <abbrev xmlns:xlink="http://www.w3.org/1999/xlink" xlink:title="Eye height" id="ABBRID0EXOLM" xlink:type="simple">EH</abbrev>, <abbrev xmlns:xlink="http://www.w3.org/1999/xlink" xlink:title="Head length" id="ABBRID0E2OLM" xlink:type="simple">HL</abbrev>, <abbrev xmlns:xlink="http://www.w3.org/1999/xlink" xlink:title="Head depth" id="ABBRID0E6OLM" xlink:type="simple">HD</abbrev>, <abbrev xmlns:xlink="http://www.w3.org/1999/xlink" xlink:title="Mouth width" id="ABBRID0EDPLM" xlink:type="simple">MW</abbrev>, <abbrev xmlns:xlink="http://www.w3.org/1999/xlink" xlink:title="Upper jaw length" id="ABBRID0EHPLM" xlink:type="simple">UJ</abbrev>, <abbrev xmlns:xlink="http://www.w3.org/1999/xlink" xlink:title="Lower jaw length" id="ABBRID0ELPLM" xlink:type="simple">LJ</abbrev>, M, <abbrev xmlns:xlink="http://www.w3.org/1999/xlink" xlink:title="Snout width" id="ABBRID0EPPLM" xlink:type="simple">SW</abbrev>, <abbrev xmlns:xlink="http://www.w3.org/1999/xlink" xlink:title="Head width" id="ABBRID0ETPLM" xlink:type="simple">HW</abbrev>, <abbrev xmlns:xlink="http://www.w3.org/1999/xlink" xlink:title="Interorbital width" id="ABBRID0EXPLM" xlink:type="simple">IOW</abbrev>, <abbrev xmlns:xlink="http://www.w3.org/1999/xlink" xlink:title="Uper jaw width" id="ABBRID0E2PLM" xlink:type="simple">UJW</abbrev>, <abbrev xmlns:xlink="http://www.w3.org/1999/xlink" xlink:title="Eye socket" id="ABBRID0E6PLM" xlink:type="simple">ES</abbrev> (d) all characters except <abbrev xmlns:xlink="http://www.w3.org/1999/xlink" xlink:title="Pelvic fin „spine“ length" id="ABBRID0EDQLM" xlink:type="simple">PelvFS</abbrev>, <abbrev xmlns:xlink="http://www.w3.org/1999/xlink" xlink:title="Standard length" id="ABBRID0EHQLM" xlink:type="simple">SL</abbrev>, <abbrev xmlns:xlink="http://www.w3.org/1999/xlink" xlink:title="Internarial width" id="ABBRID0ELQLM" xlink:type="simple">INW</abbrev>, <abbrev xmlns:xlink="http://www.w3.org/1999/xlink" xlink:title="Caudal fin length" id="ABBRID0EPQLM" xlink:type="simple">CF</abbrev>, <abbrev xmlns:xlink="http://www.w3.org/1999/xlink" xlink:title="Total length" id="ABBRID0ETQLM" xlink:type="simple">TL</abbrev> (e) <abbrev xmlns:xlink="http://www.w3.org/1999/xlink" xlink:title="Pelvic fin base" id="ABBRID0EXQLM" xlink:type="simple">PelvFB</abbrev>, <abbrev xmlns:xlink="http://www.w3.org/1999/xlink" xlink:title="Caudal peduncle depth" id="ABBRID0E2QLM" xlink:type="simple">CD</abbrev>, <abbrev xmlns:xlink="http://www.w3.org/1999/xlink" xlink:title="Dorsal head length" id="ABBRID0E6QLM" xlink:type="simple">DHL</abbrev>, <abbrev xmlns:xlink="http://www.w3.org/1999/xlink" xlink:title="Prepelvic length" id="ABBRID0EDRLM" xlink:type="simple">PreP</abbrev>, <abbrev xmlns:xlink="http://www.w3.org/1999/xlink" xlink:title="Preanal length" id="ABBRID0EHRLM" xlink:type="simple">PreA</abbrev>, <abbrev xmlns:xlink="http://www.w3.org/1999/xlink" xlink:title="Predorsal length" id="ABBRID0ELRLM" xlink:type="simple">PreD</abbrev>, <abbrev xmlns:xlink="http://www.w3.org/1999/xlink" xlink:title="Postdorsal length" id="ABBRID0EPRLM" xlink:type="simple">PostD</abbrev>, <abbrev xmlns:xlink="http://www.w3.org/1999/xlink" xlink:title="Snout length" id="ABBRID0ETRLM" xlink:type="simple">SN</abbrev>, <abbrev xmlns:xlink="http://www.w3.org/1999/xlink" xlink:title="Eye diameter" id="ABBRID0EXRLM" xlink:type="simple">ED</abbrev>, <abbrev xmlns:xlink="http://www.w3.org/1999/xlink" xlink:title="Head length" id="ABBRID0E2RLM" xlink:type="simple">HL</abbrev>, <abbrev xmlns:xlink="http://www.w3.org/1999/xlink" xlink:title="Mouth width" id="ABBRID0E6RLM" xlink:type="simple">MW</abbrev>, <abbrev xmlns:xlink="http://www.w3.org/1999/xlink" xlink:title="Upper jaw length" id="ABBRID0EDSLM" xlink:type="simple">UJ</abbrev>, <abbrev xmlns:xlink="http://www.w3.org/1999/xlink" xlink:title="Lower jaw length" id="ABBRID0EHSLM" xlink:type="simple">LJ</abbrev>, M, <abbrev xmlns:xlink="http://www.w3.org/1999/xlink" xlink:title="Snout depth" id="ABBRID0ELSLM" xlink:type="simple">SD</abbrev>, <abbrev xmlns:xlink="http://www.w3.org/1999/xlink" xlink:title="Uper jaw width" id="ABBRID0EPSLM" xlink:type="simple">UJW</abbrev>, <abbrev xmlns:xlink="http://www.w3.org/1999/xlink" xlink:title="Eye socket" id="ABBRID0ETSLM" xlink:type="simple">ES</abbrev> (f) <abbrev xmlns:xlink="http://www.w3.org/1999/xlink" xlink:title="Pelvic fin length" id="ABBRID0EXSLM" xlink:type="simple">PelvF</abbrev>, <abbrev xmlns:xlink="http://www.w3.org/1999/xlink" xlink:title="Pectoral fin 2 length" id="ABBRID0E2SLM" xlink:type="simple">PecF2</abbrev>, <abbrev xmlns:xlink="http://www.w3.org/1999/xlink" xlink:title="Dorsal fin base" id="ABBRID0E6SLM" xlink:type="simple">DFB</abbrev>, <abbrev xmlns:xlink="http://www.w3.org/1999/xlink" xlink:title="Length of anterior part of dorsal fin erected" id="ABBRID0EDTLM" xlink:type="simple">DFAe</abbrev>, <abbrev xmlns:xlink="http://www.w3.org/1999/xlink" xlink:title="Length of anterior part of dorsal fin depressed" id="ABBRID0EHTLM" xlink:type="simple">DFAd</abbrev>, <abbrev xmlns:xlink="http://www.w3.org/1999/xlink" xlink:title="Length of posterior part of dorsal fin erected" id="ABBRID0ELTLM" xlink:type="simple">DFPe</abbrev>, <abbrev xmlns:xlink="http://www.w3.org/1999/xlink" xlink:title="Length of anterior part of the anal fin" id="ABBRID0EPTLM" xlink:type="simple">AFAe</abbrev>, <abbrev xmlns:xlink="http://www.w3.org/1999/xlink" xlink:title="Caudal peduncle depth" id="ABBRID0ETTLM" xlink:type="simple">CD</abbrev>, <abbrev xmlns:xlink="http://www.w3.org/1999/xlink" xlink:title="Caudal peduncle length" id="ABBRID0EXTLM" xlink:type="simple">CL</abbrev>, <abbrev xmlns:xlink="http://www.w3.org/1999/xlink" xlink:title="Length from posterior part of adipose fin to caudal fin base" id="ABBRID0E2TLM" xlink:type="simple">PAdC</abbrev>, <abbrev xmlns:xlink="http://www.w3.org/1999/xlink" xlink:title="Dorsal head length" id="ABBRID0E6TLM" xlink:type="simple">DHL</abbrev>, <abbrev xmlns:xlink="http://www.w3.org/1999/xlink" xlink:title="Prepelvic length" id="ABBRID0EDULM" xlink:type="simple">PreP</abbrev>, <abbrev xmlns:xlink="http://www.w3.org/1999/xlink" xlink:title="Preanal length" id="ABBRID0EHULM" xlink:type="simple">PreA</abbrev>, <abbrev xmlns:xlink="http://www.w3.org/1999/xlink" xlink:title="Predorsal length" id="ABBRID0ELULM" xlink:type="simple">PreD</abbrev>, <abbrev xmlns:xlink="http://www.w3.org/1999/xlink" xlink:title="Body depth" id="ABBRID0EPULM" xlink:type="simple">BD</abbrev>, <abbrev xmlns:xlink="http://www.w3.org/1999/xlink" xlink:title="Postdorsal length" id="ABBRID0ETULM" xlink:type="simple">PostD</abbrev>, <abbrev xmlns:xlink="http://www.w3.org/1999/xlink" xlink:title="Snout length" id="ABBRID0EXULM" xlink:type="simple">SN</abbrev>, <abbrev xmlns:xlink="http://www.w3.org/1999/xlink" xlink:title="Eye diameter" id="ABBRID0E2ULM" xlink:type="simple">ED</abbrev>, <abbrev xmlns:xlink="http://www.w3.org/1999/xlink" xlink:title="Eye height" id="ABBRID0E6ULM" xlink:type="simple">EH</abbrev>, <abbrev xmlns:xlink="http://www.w3.org/1999/xlink" xlink:title="Postorbital length" id="ABBRID0EDVLM" xlink:type="simple">PostO</abbrev>, <abbrev xmlns:xlink="http://www.w3.org/1999/xlink" xlink:title="Head length" id="ABBRID0EHVLM" xlink:type="simple">HL</abbrev>, <abbrev xmlns:xlink="http://www.w3.org/1999/xlink" xlink:title="Head depth" id="ABBRID0ELVLM" xlink:type="simple">HD</abbrev>, <abbrev xmlns:xlink="http://www.w3.org/1999/xlink" xlink:title="Mouth width" id="ABBRID0EPVLM" xlink:type="simple">MW</abbrev>, <abbrev xmlns:xlink="http://www.w3.org/1999/xlink" xlink:title="Upper jaw length" id="ABBRID0ETVLM" xlink:type="simple">UJ</abbrev>, <abbrev xmlns:xlink="http://www.w3.org/1999/xlink" xlink:title="Lower jaw length" id="ABBRID0EXVLM" xlink:type="simple">LJ</abbrev>, M, <abbrev xmlns:xlink="http://www.w3.org/1999/xlink" xlink:title="Snout width" id="ABBRID0E2VLM" xlink:type="simple">SW</abbrev>, <abbrev xmlns:xlink="http://www.w3.org/1999/xlink" xlink:title="Head width" id="ABBRID0E6VLM" xlink:type="simple">HW</abbrev>, <abbrev xmlns:xlink="http://www.w3.org/1999/xlink" xlink:title="Interorbital width" id="ABBRID0EDWLM" xlink:type="simple">IOW</abbrev>, <abbrev xmlns:xlink="http://www.w3.org/1999/xlink" xlink:title="Lower jaw width" id="ABBRID0EHWLM" xlink:type="simple">LJW</abbrev>, <abbrev xmlns:xlink="http://www.w3.org/1999/xlink" xlink:title="Uper jaw width" id="ABBRID0ELWLM" xlink:type="simple">UJW</abbrev>, <abbrev xmlns:xlink="http://www.w3.org/1999/xlink" xlink:title="Eye socket" id="ABBRID0EPWLM" xlink:type="simple">ES</abbrev> (g) all characters except <abbrev xmlns:xlink="http://www.w3.org/1999/xlink" xlink:title="Caudal fin length" id="ABBRID0ETWLM" xlink:type="simple">CF</abbrev>, <abbrev xmlns:xlink="http://www.w3.org/1999/xlink" xlink:title="Total length" id="ABBRID0EXWLM" xlink:type="simple">TL</abbrev> (h) <abbrev xmlns:xlink="http://www.w3.org/1999/xlink" xlink:title="Pelvic fin base" id="ABBRID0E2WLM" xlink:type="simple">PelvFB</abbrev>, PELVF, PECFB, PECF2, <abbrev xmlns:xlink="http://www.w3.org/1999/xlink" xlink:title="Length of anterior part of dorsal fin erected" id="ABBRID0E6WLM" xlink:type="simple">DFAe</abbrev>, <abbrev xmlns:xlink="http://www.w3.org/1999/xlink" xlink:title="Caudal peduncle depth" id="ABBRID0EDXLM" xlink:type="simple">CD</abbrev>, <abbrev xmlns:xlink="http://www.w3.org/1999/xlink" xlink:title="Caudal peduncle length" id="ABBRID0EHXLM" xlink:type="simple">CL</abbrev>, <abbrev xmlns:xlink="http://www.w3.org/1999/xlink" xlink:title="Dorsal head length" id="ABBRID0ELXLM" xlink:type="simple">DHL</abbrev>, <abbrev xmlns:xlink="http://www.w3.org/1999/xlink" xlink:title="Prepelvic length" id="ABBRID0EPXLM" xlink:type="simple">PreP</abbrev>, <abbrev xmlns:xlink="http://www.w3.org/1999/xlink" xlink:title="Preanal length" id="ABBRID0ETXLM" xlink:type="simple">PreA</abbrev>, <abbrev xmlns:xlink="http://www.w3.org/1999/xlink" xlink:title="Predorsal length" id="ABBRID0EXXLM" xlink:type="simple">PreD</abbrev>, <abbrev xmlns:xlink="http://www.w3.org/1999/xlink" xlink:title="Body depth" id="ABBRID0E2XLM" xlink:type="simple">BD</abbrev>, <abbrev xmlns:xlink="http://www.w3.org/1999/xlink" xlink:title="Snout length" id="ABBRID0E6XLM" xlink:type="simple">SN</abbrev>, <abbrev xmlns:xlink="http://www.w3.org/1999/xlink" xlink:title="Eye diameter" id="ABBRID0EDYLM" xlink:type="simple">ED</abbrev>, <abbrev xmlns:xlink="http://www.w3.org/1999/xlink" xlink:title="Postorbital length" id="ABBRID0EHYLM" xlink:type="simple">PostO</abbrev>, <abbrev xmlns:xlink="http://www.w3.org/1999/xlink" xlink:title="Mouth width" id="ABBRID0ELYLM" xlink:type="simple">MW</abbrev>, <abbrev xmlns:xlink="http://www.w3.org/1999/xlink" xlink:title="Lower jaw length" id="ABBRID0EPYLM" xlink:type="simple">LJ</abbrev>, M, <abbrev xmlns:xlink="http://www.w3.org/1999/xlink" xlink:title="Snout depth" id="ABBRID0ETYLM" xlink:type="simple">SD</abbrev>, <abbrev xmlns:xlink="http://www.w3.org/1999/xlink" xlink:title="Snout width" id="ABBRID0EXYLM" xlink:type="simple">SW</abbrev>, <abbrev xmlns:xlink="http://www.w3.org/1999/xlink" xlink:title="Interorbital width" id="ABBRID0E2YLM" xlink:type="simple">IOW</abbrev>, <abbrev xmlns:xlink="http://www.w3.org/1999/xlink" xlink:title="Internarial width" id="ABBRID0E6YLM" xlink:type="simple">INW</abbrev>, <abbrev xmlns:xlink="http://www.w3.org/1999/xlink" xlink:title="Lower jaw width" id="ABBRID0EDZLM" xlink:type="simple">LJW</abbrev> (i) <abbrev xmlns:xlink="http://www.w3.org/1999/xlink" xlink:title="Pelvic fin length" id="ABBRID0EHZLM" xlink:type="simple">PelvF</abbrev>, <abbrev xmlns:xlink="http://www.w3.org/1999/xlink" xlink:title="Pectoral fin 2 length" id="ABBRID0ELZLM" xlink:type="simple">PecF2</abbrev>, <abbrev xmlns:xlink="http://www.w3.org/1999/xlink" xlink:title="Dorsal fin base" id="ABBRID0EPZLM" xlink:type="simple">DFB</abbrev>, <abbrev xmlns:xlink="http://www.w3.org/1999/xlink" xlink:title="Length of anterior part of dorsal fin erected" id="ABBRID0ETZLM" xlink:type="simple">DFAe</abbrev>, <abbrev xmlns:xlink="http://www.w3.org/1999/xlink" xlink:title="Length of anterior part of dorsal fin depressed" id="ABBRID0EXZLM" xlink:type="simple">DFAd</abbrev>, <abbrev xmlns:xlink="http://www.w3.org/1999/xlink" xlink:title="Length of posterior part of dorsal fin erected" id="ABBRID0E2ZLM" xlink:type="simple">DFPe</abbrev>, <abbrev xmlns:xlink="http://www.w3.org/1999/xlink" xlink:title="Anal fin base" id="ABBRID0E6ZLM" xlink:type="simple">AFB</abbrev>, <abbrev xmlns:xlink="http://www.w3.org/1999/xlink" xlink:title="Length of anterior part of the anal fin" id="ABBRID0ED1LM" xlink:type="simple">AFAe</abbrev>, <abbrev xmlns:xlink="http://www.w3.org/1999/xlink" xlink:title="Caudal peduncle depth" id="ABBRID0EH1LM" xlink:type="simple">CD</abbrev>, <abbrev xmlns:xlink="http://www.w3.org/1999/xlink" xlink:title="Caudal peduncle length" id="ABBRID0EL1LM" xlink:type="simple">CL</abbrev>, <abbrev xmlns:xlink="http://www.w3.org/1999/xlink" xlink:title="Length from posterior part of adipose fin to caudal fin base" id="ABBRID0EP1LM" xlink:type="simple">PAdC</abbrev>, <abbrev xmlns:xlink="http://www.w3.org/1999/xlink" xlink:title="Dorsal head length" id="ABBRID0ET1LM" xlink:type="simple">DHL</abbrev>, <abbrev xmlns:xlink="http://www.w3.org/1999/xlink" xlink:title="Prepelvic length" id="ABBRID0EX1LM" xlink:type="simple">PreP</abbrev>, <abbrev xmlns:xlink="http://www.w3.org/1999/xlink" xlink:title="Preanal length" id="ABBRID0E21LM" xlink:type="simple">PreA</abbrev>, <abbrev xmlns:xlink="http://www.w3.org/1999/xlink" xlink:title="Predorsal length" id="ABBRID0E61LM" xlink:type="simple">PreD</abbrev>, <abbrev xmlns:xlink="http://www.w3.org/1999/xlink" xlink:title="Body depth" id="ABBRID0ED2LM" xlink:type="simple">BD</abbrev>, <abbrev xmlns:xlink="http://www.w3.org/1999/xlink" xlink:title="Postdorsal length" id="ABBRID0EH2LM" xlink:type="simple">PostD</abbrev>, <abbrev xmlns:xlink="http://www.w3.org/1999/xlink" xlink:title="Snout length" id="ABBRID0EL2LM" xlink:type="simple">SN</abbrev>, <abbrev xmlns:xlink="http://www.w3.org/1999/xlink" xlink:title="Eye diameter" id="ABBRID0EP2LM" xlink:type="simple">ED</abbrev>, <abbrev xmlns:xlink="http://www.w3.org/1999/xlink" xlink:title="Eye height" id="ABBRID0ET2LM" xlink:type="simple">EH</abbrev>, <abbrev xmlns:xlink="http://www.w3.org/1999/xlink" xlink:title="Postorbital length" id="ABBRID0EX2LM" xlink:type="simple">PostO</abbrev>, <abbrev xmlns:xlink="http://www.w3.org/1999/xlink" xlink:title="Head depth" id="ABBRID0E22LM" xlink:type="simple">HD</abbrev>, <abbrev xmlns:xlink="http://www.w3.org/1999/xlink" xlink:title="Head length" id="ABBRID0E62LM" xlink:type="simple">HL</abbrev>, <abbrev xmlns:xlink="http://www.w3.org/1999/xlink" xlink:title="Mouth width" id="ABBRID0ED3LM" xlink:type="simple">MW</abbrev>, <abbrev xmlns:xlink="http://www.w3.org/1999/xlink" xlink:title="Upper jaw length" id="ABBRID0EH3LM" xlink:type="simple">UJ</abbrev>, <abbrev xmlns:xlink="http://www.w3.org/1999/xlink" xlink:title="Lower jaw length" id="ABBRID0EL3LM" xlink:type="simple">LJ</abbrev>, M, <abbrev xmlns:xlink="http://www.w3.org/1999/xlink" xlink:title="Snout depth" id="ABBRID0EP3LM" xlink:type="simple">SD</abbrev>, <abbrev xmlns:xlink="http://www.w3.org/1999/xlink" xlink:title="Snout width" id="ABBRID0ET3LM" xlink:type="simple">SW</abbrev>, <abbrev xmlns:xlink="http://www.w3.org/1999/xlink" xlink:title="Head width" id="ABBRID0EX3LM" xlink:type="simple">HW</abbrev>, <abbrev xmlns:xlink="http://www.w3.org/1999/xlink" xlink:title="Interorbital width" id="ABBRID0E23LM" xlink:type="simple">IOW</abbrev>, <abbrev xmlns:xlink="http://www.w3.org/1999/xlink" xlink:title="Uper jaw width" id="ABBRID0E63LM" xlink:type="simple">UJW</abbrev>, <abbrev xmlns:xlink="http://www.w3.org/1999/xlink" xlink:title="Eye socket" id="ABBRID0ED4LM" xlink:type="simple">ES</abbrev> (j) <abbrev xmlns:xlink="http://www.w3.org/1999/xlink" xlink:title="Pelvic fin length" id="ABBRID0EH4LM" xlink:type="simple">PelvF</abbrev>, <abbrev xmlns:xlink="http://www.w3.org/1999/xlink" xlink:title="Pectoral fin 2 length" id="ABBRID0EL4LM" xlink:type="simple">PecF2</abbrev>, <abbrev xmlns:xlink="http://www.w3.org/1999/xlink" xlink:title="Length of anterior part of dorsal fin erected" id="ABBRID0EP4LM" xlink:type="simple">DFAe</abbrev>, <abbrev xmlns:xlink="http://www.w3.org/1999/xlink" xlink:title="Length of anterior part of dorsal fin depressed" id="ABBRID0ET4LM" xlink:type="simple">DFAd</abbrev>, <abbrev xmlns:xlink="http://www.w3.org/1999/xlink" xlink:title="Anal fin base" id="ABBRID0EX4LM" xlink:type="simple">AFB</abbrev>, <abbrev xmlns:xlink="http://www.w3.org/1999/xlink" xlink:title="Length of anterior part of the anal fin" id="ABBRID0E24LM" xlink:type="simple">AFAe</abbrev>, <abbrev xmlns:xlink="http://www.w3.org/1999/xlink" xlink:title="Caudal peduncle depth" id="ABBRID0E64LM" xlink:type="simple">CD</abbrev>, <abbrev xmlns:xlink="http://www.w3.org/1999/xlink" xlink:title="Caudal peduncle length" id="ABBRID0ED5LM" xlink:type="simple">CL</abbrev>, <abbrev xmlns:xlink="http://www.w3.org/1999/xlink" xlink:title="Dorsal head length" id="ABBRID0EH5LM" xlink:type="simple">DHL</abbrev>, <abbrev xmlns:xlink="http://www.w3.org/1999/xlink" xlink:title="Prepelvic length" id="ABBRID0EL5LM" xlink:type="simple">PreP</abbrev>, <abbrev xmlns:xlink="http://www.w3.org/1999/xlink" xlink:title="Predorsal length" id="ABBRID0EP5LM" xlink:type="simple">PreD</abbrev>, <abbrev xmlns:xlink="http://www.w3.org/1999/xlink" xlink:title="Body depth" id="ABBRID0ET5LM" xlink:type="simple">BD</abbrev>, <abbrev xmlns:xlink="http://www.w3.org/1999/xlink" xlink:title="Postdorsal length" id="ABBRID0EX5LM" xlink:type="simple">PostD</abbrev>, <abbrev xmlns:xlink="http://www.w3.org/1999/xlink" xlink:title="Snout length" id="ABBRID0E25LM" xlink:type="simple">SN</abbrev>, <abbrev xmlns:xlink="http://www.w3.org/1999/xlink" xlink:title="Eye diameter" id="ABBRID0E65LM" xlink:type="simple">ED</abbrev>, <abbrev xmlns:xlink="http://www.w3.org/1999/xlink" xlink:title="Postorbital length" id="ABBRID0ED6LM" xlink:type="simple">PostO</abbrev>, <abbrev xmlns:xlink="http://www.w3.org/1999/xlink" xlink:title="Head length" id="ABBRID0EH6LM" xlink:type="simple">HL</abbrev>, <abbrev xmlns:xlink="http://www.w3.org/1999/xlink" xlink:title="Head depth" id="ABBRID0EL6LM" xlink:type="simple">HD</abbrev>, <abbrev xmlns:xlink="http://www.w3.org/1999/xlink" xlink:title="Lower jaw length" id="ABBRID0EP6LM" xlink:type="simple">LJ</abbrev>, M, <abbrev xmlns:xlink="http://www.w3.org/1999/xlink" xlink:title="Snout depth" id="ABBRID0ET6LM" xlink:type="simple">SD</abbrev>, <abbrev xmlns:xlink="http://www.w3.org/1999/xlink" xlink:title="Snout width" id="ABBRID0EX6LM" xlink:type="simple">SW</abbrev>, <abbrev xmlns:xlink="http://www.w3.org/1999/xlink" xlink:title="Head width" id="ABBRID0E26LM" xlink:type="simple">HW</abbrev>, <abbrev xmlns:xlink="http://www.w3.org/1999/xlink" xlink:title="Interorbital width" id="ABBRID0E66LM" xlink:type="simple">IOW</abbrev>, <abbrev xmlns:xlink="http://www.w3.org/1999/xlink" xlink:title="Uper jaw width" id="ABBRID0EDAMM" xlink:type="simple">UJW</abbrev>, <abbrev xmlns:xlink="http://www.w3.org/1999/xlink" xlink:title="Eye socket" id="ABBRID0EHAMM" xlink:type="simple">ES</abbrev> (k) all characters except <abbrev xmlns:xlink="http://www.w3.org/1999/xlink" xlink:title="Total length" id="ABBRID0ELAMM" xlink:type="simple">TL</abbrev>, <abbrev xmlns:xlink="http://www.w3.org/1999/xlink" xlink:title="Caudal fin length" id="ABBRID0EPAMM" xlink:type="simple">CF</abbrev>, <abbrev xmlns:xlink="http://www.w3.org/1999/xlink" xlink:title="Eye cavity" id="ABBRID0ETAMM" xlink:type="simple">EC</abbrev>, <abbrev xmlns:xlink="http://www.w3.org/1999/xlink" xlink:title="Pectoral fin 1 length" id="ABBRID0EXAMM" xlink:type="simple">PecF1</abbrev>, <abbrev xmlns:xlink="http://www.w3.org/1999/xlink" xlink:title="Adipose fin base" id="ABBRID0E2AMM" xlink:type="simple">AdFB</abbrev> (l) all characters except <abbrev xmlns:xlink="http://www.w3.org/1999/xlink" xlink:title="Total length" id="ABBRID0E6AMM" xlink:type="simple">TL</abbrev>, <abbrev xmlns:xlink="http://www.w3.org/1999/xlink" xlink:title="Caudal fin length" id="ABBRID0EDBMM" xlink:type="simple">CF</abbrev>, <abbrev xmlns:xlink="http://www.w3.org/1999/xlink" xlink:title="Eye cavity" id="ABBRID0EHBMM" xlink:type="simple">EC</abbrev>, <abbrev xmlns:xlink="http://www.w3.org/1999/xlink" xlink:title="Pectoral fin 1 length" id="ABBRID0ELBMM" xlink:type="simple">PecF1</abbrev> (m) <abbrev xmlns:xlink="http://www.w3.org/1999/xlink" xlink:title="Pelvic fin base" id="ABBRID0EPBMM" xlink:type="simple">PelvFB</abbrev>, <abbrev xmlns:xlink="http://www.w3.org/1999/xlink" xlink:title="Pelvic fin length" id="ABBRID0ETBMM" xlink:type="simple">PelvF</abbrev>, <abbrev xmlns:xlink="http://www.w3.org/1999/xlink" xlink:title="Pectoral fin base" id="ABBRID0EXBMM" xlink:type="simple">PecFB</abbrev>, <abbrev xmlns:xlink="http://www.w3.org/1999/xlink" xlink:title="Pectoral fin 2 length" id="ABBRID0E2BMM" xlink:type="simple">PecF2</abbrev>, <abbrev xmlns:xlink="http://www.w3.org/1999/xlink" xlink:title="Length of anterior part of dorsal fin erected" id="ABBRID0E6BMM" xlink:type="simple">DFAe</abbrev>, <abbrev xmlns:xlink="http://www.w3.org/1999/xlink" xlink:title="Caudal peduncle depth" id="ABBRID0EDCMM" xlink:type="simple">CD</abbrev>, <abbrev xmlns:xlink="http://www.w3.org/1999/xlink" xlink:title="Caudal peduncle length" id="ABBRID0EHCMM" xlink:type="simple">CL</abbrev>, <abbrev xmlns:xlink="http://www.w3.org/1999/xlink" xlink:title="Dorsal head length" id="ABBRID0ELCMM" xlink:type="simple">DHL</abbrev>, <abbrev xmlns:xlink="http://www.w3.org/1999/xlink" xlink:title="Prepelvic length" id="ABBRID0EPCMM" xlink:type="simple">PreP</abbrev>, <abbrev xmlns:xlink="http://www.w3.org/1999/xlink" xlink:title="Preanal length" id="ABBRID0ETCMM" xlink:type="simple">PreA</abbrev>, <abbrev xmlns:xlink="http://www.w3.org/1999/xlink" xlink:title="Predorsal length" id="ABBRID0EXCMM" xlink:type="simple">PreD</abbrev>, <abbrev xmlns:xlink="http://www.w3.org/1999/xlink" xlink:title="Body depth" id="ABBRID0E2CMM" xlink:type="simple">BD</abbrev>, <abbrev xmlns:xlink="http://www.w3.org/1999/xlink" xlink:title="Snout length" id="ABBRID0E6CMM" xlink:type="simple">SN</abbrev>, <abbrev xmlns:xlink="http://www.w3.org/1999/xlink" xlink:title="Eye diameter" id="ABBRID0EDDMM" xlink:type="simple">ED</abbrev>, <abbrev xmlns:xlink="http://www.w3.org/1999/xlink" xlink:title="Postorbital length" id="ABBRID0EHDMM" xlink:type="simple">PostO</abbrev>, <abbrev xmlns:xlink="http://www.w3.org/1999/xlink" xlink:title="Mouth width" id="ABBRID0ELDMM" xlink:type="simple">MW</abbrev>, <abbrev xmlns:xlink="http://www.w3.org/1999/xlink" xlink:title="Lower jaw length" id="ABBRID0EPDMM" xlink:type="simple">LJ</abbrev>, M, <abbrev xmlns:xlink="http://www.w3.org/1999/xlink" xlink:title="Snout depth" id="ABBRID0ETDMM" xlink:type="simple">SD</abbrev>, <abbrev xmlns:xlink="http://www.w3.org/1999/xlink" xlink:title="Snout width" id="ABBRID0EXDMM" xlink:type="simple">SW</abbrev>, <abbrev xmlns:xlink="http://www.w3.org/1999/xlink" xlink:title="Interorbital width" id="ABBRID0E2DMM" xlink:type="simple">IOW</abbrev>, <abbrev xmlns:xlink="http://www.w3.org/1999/xlink" xlink:title="Internarial width" id="ABBRID0E6DMM" xlink:type="simple">INW</abbrev>, <abbrev xmlns:xlink="http://www.w3.org/1999/xlink" xlink:title="Lower jaw width" id="ABBRID0EDEMM" xlink:type="simple">LJW</abbrev> (n) all characters (o) all characters.</p></fn></table-wrap-foot></table-wrap><table-wrap id="T12" position="float" orientation="portrait"><label>Table 12.</label><caption><p>Frequency of occurrence of lateral line, predorsal and transverse dorsal, anal and pelvic scales (mode in bold) in the 13 whitefish species from lakes Lucerne (<italic><tp:taxon-name><tp:taxon-name-part taxon-name-part-type="genus" reg="Coregonus">C.</tp:taxon-name-part><tp:taxon-name-part taxon-name-part-type="species" reg="litoralis">litoralis</tp:taxon-name-part></tp:taxon-name></italic>, <italic><tp:taxon-name><tp:taxon-name-part taxon-name-part-type="genus" reg="Coregonus">C.</tp:taxon-name-part><tp:taxon-name-part taxon-name-part-type="species" reg="intermundia">intermundia</tp:taxon-name-part></tp:taxon-name></italic>, <italic><tp:taxon-name><tp:taxon-name-part taxon-name-part-type="genus" reg="Coregonus">C.</tp:taxon-name-part><tp:taxon-name-part taxon-name-part-type="species" reg="suspensus">suspensus</tp:taxon-name-part></tp:taxon-name></italic>, <italic><tp:taxon-name><tp:taxon-name-part taxon-name-part-type="genus" reg="Coregonus">C.</tp:taxon-name-part><tp:taxon-name-part taxon-name-part-type="species" reg="nobilis">nobilis</tp:taxon-name-part></tp:taxon-name></italic>, <italic><tp:taxon-name><tp:taxon-name-part taxon-name-part-type="genus" reg="Coregonus">C.</tp:taxon-name-part><tp:taxon-name-part taxon-name-part-type="species" reg="muelleri">muelleri</tp:taxon-name-part></tp:taxon-name></italic>,), Sarnen (<italic><tp:taxon-name><tp:taxon-name-part taxon-name-part-type="genus" reg="Coregonus">C.</tp:taxon-name-part><tp:taxon-name-part taxon-name-part-type="species" reg="sarnensis">sarnensis</tp:taxon-name-part></tp:taxon-name></italic>), Sempach (<italic><tp:taxon-name><tp:taxon-name-part taxon-name-part-type="genus" reg="Coregonus">C.</tp:taxon-name-part><tp:taxon-name-part taxon-name-part-type="species" reg="suidteri">suidteri</tp:taxon-name-part></tp:taxon-name></italic>), Zug (<italic><tp:taxon-name><tp:taxon-name-part taxon-name-part-type="genus" reg="Coregonus">C.</tp:taxon-name-part><tp:taxon-name-part taxon-name-part-type="species" reg="zugensis">zugensis</tp:taxon-name-part></tp:taxon-name></italic>, <italic><tp:taxon-name><tp:taxon-name-part taxon-name-part-type="genus" reg="Coregonus">C.</tp:taxon-name-part><tp:taxon-name-part taxon-name-part-type="species" reg="obliterus">obliterus</tp:taxon-name-part></tp:taxon-name></italic>, <italic><tp:taxon-name><tp:taxon-name-part taxon-name-part-type="genus" reg="Coregonus">C.</tp:taxon-name-part><tp:taxon-name-part taxon-name-part-type="species" reg="supersum">supersum</tp:taxon-name-part></tp:taxon-name></italic>), and Constance (<italic><tp:taxon-name><tp:taxon-name-part taxon-name-part-type="genus" reg="Coregonus">C.</tp:taxon-name-part><tp:taxon-name-part taxon-name-part-type="species" reg="gutturosus">gutturosus</tp:taxon-name-part></tp:taxon-name></italic>, <italic><tp:taxon-name><tp:taxon-name-part taxon-name-part-type="genus" reg="Coregonus">C.</tp:taxon-name-part><tp:taxon-name-part taxon-name-part-type="species" reg="arenicolus">arenicolus</tp:taxon-name-part></tp:taxon-name></italic>, <italic><tp:taxon-name><tp:taxon-name-part taxon-name-part-type="genus" reg="Coregonus">C.</tp:taxon-name-part><tp:taxon-name-part taxon-name-part-type="species" reg="macrophthalmus">macrophthalmus</tp:taxon-name-part></tp:taxon-name></italic>, <italic><tp:taxon-name><tp:taxon-name-part taxon-name-part-type="genus" reg="Coregonus">C.</tp:taxon-name-part><tp:taxon-name-part taxon-name-part-type="species" reg="wartmanni">wartmanni</tp:taxon-name-part></tp:taxon-name></italic>).</p></caption><table id="TID0EVGKM" rules="all"><tbody><tr><th rowspan="2" colspan="1">Species</th><th rowspan="2" colspan="1">Lake</th><th rowspan="2" colspan="1">Ntotal</th><th rowspan="1" colspan="26">Number of lateral line scales</th></tr><tr><th rowspan="1" colspan="1">71</th><th rowspan="1" colspan="1">72</th><th rowspan="1" colspan="1">73</th><th rowspan="1" colspan="1">74</th><th rowspan="1" colspan="1">75</th><th rowspan="1" colspan="1">76</th><th rowspan="1" colspan="1">77</th><th rowspan="1" colspan="1">78</th><th rowspan="1" colspan="1">79</th><th rowspan="1" colspan="1">80</th><th rowspan="1" colspan="1">81</th><th rowspan="1" colspan="1">82</th><th rowspan="1" colspan="1">83</th><th rowspan="1" colspan="1">84</th><th rowspan="1" colspan="1">85</th><th rowspan="1" colspan="1">86</th><th rowspan="1" colspan="1">87</th><th rowspan="1" colspan="1">88</th><th rowspan="1" colspan="1">89</th><th rowspan="1" colspan="1">90</th><th rowspan="1" colspan="1">91</th><th rowspan="1" colspan="1">92</th><th rowspan="1" colspan="1">93</th><th rowspan="1" colspan="1">94</th><th rowspan="1" colspan="1">95</th><th rowspan="1" colspan="1">96</th></tr><tr><td rowspan="1" colspan="1"><italic><tp:taxon-name><tp:taxon-name-part taxon-name-part-type="genus" reg="Coregonus">C.</tp:taxon-name-part><tp:taxon-name-part taxon-name-part-type="species" reg="litoralis">litoralis</tp:taxon-name-part></tp:taxon-name></italic> contemporary</td><td rowspan="1" colspan="1">Lucerne</td><td rowspan="1" colspan="1">13</td><td rowspan="1" colspan="1"/><td rowspan="1" colspan="1"/><td rowspan="1" colspan="1"/><td rowspan="1" colspan="1"/><td rowspan="1" colspan="1"/><td rowspan="1" colspan="1"/><td rowspan="1" colspan="1"/><td rowspan="1" colspan="1"/><td rowspan="1" colspan="1"/><td rowspan="1" colspan="1">1</td><td rowspan="1" colspan="1">2</td><td rowspan="1" colspan="1"/><td rowspan="1" colspan="1"/><td rowspan="1" colspan="1">1</td><td rowspan="1" colspan="1">
                        <bold>3</bold>
                      </td><td rowspan="1" colspan="1">1</td><td rowspan="1" colspan="1"/><td rowspan="1" colspan="1"/><td rowspan="1" colspan="1">1</td><td rowspan="1" colspan="1"/><td rowspan="1" colspan="1">1</td><td rowspan="1" colspan="1">
                        <bold>3</bold>
                      </td><td rowspan="1" colspan="1"/><td rowspan="1" colspan="1"/><td rowspan="1" colspan="1"/><td rowspan="1" colspan="1"/></tr><tr><td rowspan="1" colspan="1"><italic><tp:taxon-name><tp:taxon-name-part taxon-name-part-type="genus" reg="Coregonus">C.</tp:taxon-name-part><tp:taxon-name-part taxon-name-part-type="species" reg="litoralis">litoralis</tp:taxon-name-part></tp:taxon-name></italic> historical</td><td rowspan="1" colspan="1">Lucerne</td><td rowspan="1" colspan="1">7</td><td rowspan="1" colspan="1"/><td rowspan="1" colspan="1"/><td rowspan="1" colspan="1"/><td rowspan="1" colspan="1"/><td rowspan="1" colspan="1"/><td rowspan="1" colspan="1"/><td rowspan="1" colspan="1"/><td rowspan="1" colspan="1"/><td rowspan="1" colspan="1"/><td rowspan="1" colspan="1"/><td rowspan="1" colspan="1">1</td><td rowspan="1" colspan="1"/><td rowspan="1" colspan="1"/><td rowspan="1" colspan="1"/><td rowspan="1" colspan="1"/><td rowspan="1" colspan="1">1</td><td rowspan="1" colspan="1">1</td><td rowspan="1" colspan="1">
                        <bold>2</bold>
                      </td><td rowspan="1" colspan="1"/><td rowspan="1" colspan="1"/><td rowspan="1" colspan="1"/><td rowspan="1" colspan="1">1</td><td rowspan="1" colspan="1">1</td><td rowspan="1" colspan="1"/><td rowspan="1" colspan="1"/><td rowspan="1" colspan="1"/></tr><tr><td rowspan="1" colspan="1">
                        <italic>
                          <tp:taxon-name><tp:taxon-name-part taxon-name-part-type="genus" reg="Coregonus">C.</tp:taxon-name-part><tp:taxon-name-part taxon-name-part-type="species" reg="intermundia">intermundia</tp:taxon-name-part></tp:taxon-name>
                        </italic>
                      </td><td rowspan="1" colspan="1">Lucerne</td><td rowspan="1" colspan="1">11</td><td rowspan="1" colspan="1"/><td rowspan="1" colspan="1"/><td rowspan="1" colspan="1"/><td rowspan="1" colspan="1"/><td rowspan="1" colspan="1"/><td rowspan="1" colspan="1"/><td rowspan="1" colspan="1">1</td><td rowspan="1" colspan="1">1</td><td rowspan="1" colspan="1"/><td rowspan="1" colspan="1">1</td><td rowspan="1" colspan="1"/><td rowspan="1" colspan="1"/><td rowspan="1" colspan="1"/><td rowspan="1" colspan="1">1</td><td rowspan="1" colspan="1">1</td><td rowspan="1" colspan="1"/><td rowspan="1" colspan="1"/><td rowspan="1" colspan="1">1</td><td rowspan="1" colspan="1">
                        <bold>2</bold>
                      </td><td rowspan="1" colspan="1"/><td rowspan="1" colspan="1"/><td rowspan="1" colspan="1">1</td><td rowspan="1" colspan="1">
                        <bold>2</bold>
                      </td><td rowspan="1" colspan="1"/><td rowspan="1" colspan="1"/><td rowspan="1" colspan="1"/></tr><tr><td rowspan="1" colspan="1">
                        <italic>
                          <tp:taxon-name><tp:taxon-name-part taxon-name-part-type="genus" reg="Coregonus">C.</tp:taxon-name-part><tp:taxon-name-part taxon-name-part-type="species" reg="suspensus">suspensus</tp:taxon-name-part></tp:taxon-name>
                        </italic>
                      </td><td rowspan="1" colspan="1">Lucerne</td><td rowspan="1" colspan="1">5</td><td rowspan="1" colspan="1"/><td rowspan="1" colspan="1"/><td rowspan="1" colspan="1"/><td rowspan="1" colspan="1"/><td rowspan="1" colspan="1"/><td rowspan="1" colspan="1"/><td rowspan="1" colspan="1"/><td rowspan="1" colspan="1"/><td rowspan="1" colspan="1"/><td rowspan="1" colspan="1">1</td><td rowspan="1" colspan="1"/><td rowspan="1" colspan="1"/><td rowspan="1" colspan="1">1</td><td rowspan="1" colspan="1"/><td rowspan="1" colspan="1">1</td><td rowspan="1" colspan="1"/><td rowspan="1" colspan="1"/><td rowspan="1" colspan="1">1</td><td rowspan="1" colspan="1"/><td rowspan="1" colspan="1"/><td rowspan="1" colspan="1">1</td><td rowspan="1" colspan="1"/><td rowspan="1" colspan="1"/><td rowspan="1" colspan="1"/><td rowspan="1" colspan="1"/><td rowspan="1" colspan="1"/></tr><tr><td rowspan="1" colspan="1"><italic><tp:taxon-name><tp:taxon-name-part taxon-name-part-type="genus" reg="Coregonus">C.</tp:taxon-name-part><tp:taxon-name-part taxon-name-part-type="species" reg="nobilis">nobilis</tp:taxon-name-part></tp:taxon-name></italic> contemporary</td><td rowspan="1" colspan="1">Lucerne</td><td rowspan="1" colspan="1">21</td><td rowspan="1" colspan="1"/><td rowspan="1" colspan="1"/><td rowspan="1" colspan="1"/><td rowspan="1" colspan="1"/><td rowspan="1" colspan="1"/><td rowspan="1" colspan="1"/><td rowspan="1" colspan="1"/><td rowspan="1" colspan="1"/><td rowspan="1" colspan="1"/><td rowspan="1" colspan="1"/><td rowspan="1" colspan="1"/><td rowspan="1" colspan="1"/><td rowspan="1" colspan="1">1</td><td rowspan="1" colspan="1">
                        <bold>4</bold>
                      </td><td rowspan="1" colspan="1">1</td><td rowspan="1" colspan="1">2</td><td rowspan="1" colspan="1">2</td><td rowspan="1" colspan="1">
                        <bold>4</bold>
                      </td><td rowspan="1" colspan="1">2</td><td rowspan="1" colspan="1">3</td><td rowspan="1" colspan="1"/><td rowspan="1" colspan="1"/><td rowspan="1" colspan="1"/><td rowspan="1" colspan="1"/><td rowspan="1" colspan="1">1</td><td rowspan="1" colspan="1">1</td></tr><tr><td rowspan="1" colspan="1"><italic><tp:taxon-name><tp:taxon-name-part taxon-name-part-type="genus" reg="Coregonus">C.</tp:taxon-name-part><tp:taxon-name-part taxon-name-part-type="species" reg="nobilis">nobilis</tp:taxon-name-part></tp:taxon-name></italic> historical</td><td rowspan="1" colspan="1">Lucerne</td><td rowspan="1" colspan="1">3</td><td rowspan="1" colspan="1"/><td rowspan="1" colspan="1"/><td rowspan="1" colspan="1"/><td rowspan="1" colspan="1"/><td rowspan="1" colspan="1"/><td rowspan="1" colspan="1"/><td rowspan="1" colspan="1"/><td rowspan="1" colspan="1"/><td rowspan="1" colspan="1"/><td rowspan="1" colspan="1"/><td rowspan="1" colspan="1"/><td rowspan="1" colspan="1">1</td><td rowspan="1" colspan="1"/><td rowspan="1" colspan="1"/><td rowspan="1" colspan="1">1</td><td rowspan="1" colspan="1"/><td rowspan="1" colspan="1">1</td><td rowspan="1" colspan="1"/><td rowspan="1" colspan="1"/><td rowspan="1" colspan="1"/><td rowspan="1" colspan="1"/><td rowspan="1" colspan="1"/><td rowspan="1" colspan="1"/><td rowspan="1" colspan="1"/><td rowspan="1" colspan="1"/><td rowspan="1" colspan="1"/></tr><tr><td rowspan="1" colspan="1"><italic><tp:taxon-name><tp:taxon-name-part taxon-name-part-type="genus" reg="Coregonus">C.</tp:taxon-name-part><tp:taxon-name-part taxon-name-part-type="species" reg="muelleri">muelleri</tp:taxon-name-part></tp:taxon-name></italic> contemporary</td><td rowspan="1" colspan="1">Lucerne</td><td rowspan="1" colspan="1">30</td><td rowspan="1" colspan="1"/><td rowspan="1" colspan="1"/><td rowspan="1" colspan="1"/><td rowspan="1" colspan="1">1</td><td rowspan="1" colspan="1">1</td><td rowspan="1" colspan="1"/><td rowspan="1" colspan="1">3</td><td rowspan="1" colspan="1">3</td><td rowspan="1" colspan="1">5</td><td rowspan="1" colspan="1">
                        <bold>9</bold>
                      </td><td rowspan="1" colspan="1">3</td><td rowspan="1" colspan="1">1</td><td rowspan="1" colspan="1"/><td rowspan="1" colspan="1">1</td><td rowspan="1" colspan="1"/><td rowspan="1" colspan="1">1</td><td rowspan="1" colspan="1">1</td><td rowspan="1" colspan="1"/><td rowspan="1" colspan="1"/><td rowspan="1" colspan="1"/><td rowspan="1" colspan="1"/><td rowspan="1" colspan="1"/><td rowspan="1" colspan="1">1</td><td rowspan="1" colspan="1"/><td rowspan="1" colspan="1"/><td rowspan="1" colspan="1"/></tr><tr><td rowspan="1" colspan="1"><italic><tp:taxon-name><tp:taxon-name-part taxon-name-part-type="genus" reg="Coregonus">C.</tp:taxon-name-part><tp:taxon-name-part taxon-name-part-type="species" reg="muelleri">muelleri</tp:taxon-name-part></tp:taxon-name></italic> historical</td><td rowspan="1" colspan="1">Lucerne</td><td rowspan="1" colspan="1">8</td><td rowspan="1" colspan="1">1</td><td rowspan="1" colspan="1"/><td rowspan="1" colspan="1"/><td rowspan="1" colspan="1"/><td rowspan="1" colspan="1"/><td rowspan="1" colspan="1"/><td rowspan="1" colspan="1"/><td rowspan="1" colspan="1"/><td rowspan="1" colspan="1">1</td><td rowspan="1" colspan="1">1</td><td rowspan="1" colspan="1">1</td><td rowspan="1" colspan="1">1</td><td rowspan="1" colspan="1">1</td><td rowspan="1" colspan="1"/><td rowspan="1" colspan="1"/><td rowspan="1" colspan="1"/><td rowspan="1" colspan="1">1</td><td rowspan="1" colspan="1">1</td><td rowspan="1" colspan="1"/><td rowspan="1" colspan="1"/><td rowspan="1" colspan="1"/><td rowspan="1" colspan="1"/><td rowspan="1" colspan="1"/><td rowspan="1" colspan="1"/><td rowspan="1" colspan="1"/><td rowspan="1" colspan="1"/></tr><tr><td rowspan="1" colspan="1">
                        <italic>
                          <tp:taxon-name><tp:taxon-name-part taxon-name-part-type="genus" reg="Coregonus">C.</tp:taxon-name-part><tp:taxon-name-part taxon-name-part-type="species" reg="sarnensis">sarnensis</tp:taxon-name-part></tp:taxon-name>
                        </italic>
                      </td><td rowspan="1" colspan="1">Sarnen</td><td rowspan="1" colspan="1">28</td><td rowspan="1" colspan="1"/><td rowspan="1" colspan="1"/><td rowspan="1" colspan="1"/><td rowspan="1" colspan="1"/><td rowspan="1" colspan="1"/><td rowspan="1" colspan="1"/><td rowspan="1" colspan="1">1</td><td rowspan="1" colspan="1">1</td><td rowspan="1" colspan="1">
                        <bold>4</bold>
                      </td><td rowspan="1" colspan="1"/><td rowspan="1" colspan="1"/><td rowspan="1" colspan="1">3</td><td rowspan="1" colspan="1">3</td><td rowspan="1" colspan="1">1</td><td rowspan="1" colspan="1">3</td><td rowspan="1" colspan="1">2</td><td rowspan="1" colspan="1">3</td><td rowspan="1" colspan="1">1</td><td rowspan="1" colspan="1">1</td><td rowspan="1" colspan="1">3</td><td rowspan="1" colspan="1"/><td rowspan="1" colspan="1">1</td><td rowspan="1" colspan="1">1</td><td rowspan="1" colspan="1"/><td rowspan="1" colspan="1"/><td rowspan="1" colspan="1"/></tr><tr><td rowspan="1" colspan="1">
                        <italic>
                          <tp:taxon-name><tp:taxon-name-part taxon-name-part-type="genus" reg="Coregonus">C.</tp:taxon-name-part><tp:taxon-name-part taxon-name-part-type="species" reg="suidteri">suidteri</tp:taxon-name-part></tp:taxon-name>
                        </italic>
                      </td><td rowspan="1" colspan="1">Sempach</td><td rowspan="1" colspan="1">2</td><td rowspan="1" colspan="1"/><td rowspan="1" colspan="1"/><td rowspan="1" colspan="1"/><td rowspan="1" colspan="1"/><td rowspan="1" colspan="1"/><td rowspan="1" colspan="1"/><td rowspan="1" colspan="1"/><td rowspan="1" colspan="1"/><td rowspan="1" colspan="1"/><td rowspan="1" colspan="1"/><td rowspan="1" colspan="1"/><td rowspan="1" colspan="1"/><td rowspan="1" colspan="1">1</td><td rowspan="1" colspan="1"/><td rowspan="1" colspan="1"/><td rowspan="1" colspan="1">1</td><td rowspan="1" colspan="1"/><td rowspan="1" colspan="1"/><td rowspan="1" colspan="1"/><td rowspan="1" colspan="1"/><td rowspan="1" colspan="1"/><td rowspan="1" colspan="1"/><td rowspan="1" colspan="1"/><td rowspan="1" colspan="1"/><td rowspan="1" colspan="1"/><td rowspan="1" colspan="1"/></tr><tr><td rowspan="1" colspan="1">
                        <italic>
                          <tp:taxon-name><tp:taxon-name-part taxon-name-part-type="genus" reg="Coregonus">C.</tp:taxon-name-part><tp:taxon-name-part taxon-name-part-type="species" reg="zugensis">zugensis</tp:taxon-name-part></tp:taxon-name>
                        </italic>
                      </td><td rowspan="1" colspan="1">Zug</td><td rowspan="1" colspan="1">12</td><td rowspan="1" colspan="1"/><td rowspan="1" colspan="1"/><td rowspan="1" colspan="1">1</td><td rowspan="1" colspan="1">1</td><td rowspan="1" colspan="1">
                        <bold>2</bold>
                      </td><td rowspan="1" colspan="1"/><td rowspan="1" colspan="1">1</td><td rowspan="1" colspan="1"/><td rowspan="1" colspan="1">1</td><td rowspan="1" colspan="1">1</td><td rowspan="1" colspan="1">1</td><td rowspan="1" colspan="1"/><td rowspan="1" colspan="1"/><td rowspan="1" colspan="1">1</td><td rowspan="1" colspan="1">1</td><td rowspan="1" colspan="1"/><td rowspan="1" colspan="1">1</td><td rowspan="1" colspan="1"/><td rowspan="1" colspan="1"/><td rowspan="1" colspan="1"/><td rowspan="1" colspan="1"/><td rowspan="1" colspan="1">1</td><td rowspan="1" colspan="1"/><td rowspan="1" colspan="1"/><td rowspan="1" colspan="1"/><td rowspan="1" colspan="1"/></tr><tr><td rowspan="1" colspan="1">
                        <italic>
                          <tp:taxon-name><tp:taxon-name-part taxon-name-part-type="genus" reg="Coregonus">C.</tp:taxon-name-part><tp:taxon-name-part taxon-name-part-type="species" reg="obliterus">obliterus</tp:taxon-name-part></tp:taxon-name>
                        </italic>
                      </td><td rowspan="1" colspan="1">Zug</td><td rowspan="1" colspan="1">7</td><td rowspan="1" colspan="1"/><td rowspan="1" colspan="1">1</td><td rowspan="1" colspan="1">1</td><td rowspan="1" colspan="1"/><td rowspan="1" colspan="1">1</td><td rowspan="1" colspan="1">1</td><td rowspan="1" colspan="1"/><td rowspan="1" colspan="1"/><td rowspan="1" colspan="1">1</td><td rowspan="1" colspan="1"/><td rowspan="1" colspan="1"/><td rowspan="1" colspan="1"/><td rowspan="1" colspan="1">1</td><td rowspan="1" colspan="1"/><td rowspan="1" colspan="1">1</td><td rowspan="1" colspan="1"/><td rowspan="1" colspan="1"/><td rowspan="1" colspan="1"/><td rowspan="1" colspan="1"/><td rowspan="1" colspan="1"/><td rowspan="1" colspan="1"/><td rowspan="1" colspan="1"/><td rowspan="1" colspan="1"/><td rowspan="1" colspan="1"/><td rowspan="1" colspan="1"/><td rowspan="1" colspan="1"/></tr><tr><td rowspan="1" colspan="1">
                        <italic>
                          <tp:taxon-name><tp:taxon-name-part taxon-name-part-type="genus" reg="Coregonus">C.</tp:taxon-name-part><tp:taxon-name-part taxon-name-part-type="species" reg="supersum">supersum</tp:taxon-name-part></tp:taxon-name>
                        </italic>
                      </td><td rowspan="1" colspan="1">Zug</td><td rowspan="1" colspan="1">6</td><td rowspan="1" colspan="1"/><td rowspan="1" colspan="1"/><td rowspan="1" colspan="1"/><td rowspan="1" colspan="1"/><td rowspan="1" colspan="1">
                        <bold>2</bold>
                      </td><td rowspan="1" colspan="1"/><td rowspan="1" colspan="1">1</td><td rowspan="1" colspan="1"/><td rowspan="1" colspan="1"/><td rowspan="1" colspan="1"/><td rowspan="1" colspan="1"/><td rowspan="1" colspan="1"/><td rowspan="1" colspan="1"/><td rowspan="1" colspan="1"/><td rowspan="1" colspan="1"/><td rowspan="1" colspan="1">1</td><td rowspan="1" colspan="1">1</td><td rowspan="1" colspan="1"/><td rowspan="1" colspan="1">1</td><td rowspan="1" colspan="1"/><td rowspan="1" colspan="1"/><td rowspan="1" colspan="1"/><td rowspan="1" colspan="1"/><td rowspan="1" colspan="1"/><td rowspan="1" colspan="1"/><td rowspan="1" colspan="1"/></tr><tr><td rowspan="1" colspan="1">
                        <italic>
                          <tp:taxon-name><tp:taxon-name-part taxon-name-part-type="genus" reg="Coregonus">C.</tp:taxon-name-part><tp:taxon-name-part taxon-name-part-type="species" reg="gutturosus">gutturosus</tp:taxon-name-part></tp:taxon-name>
                        </italic>
                      </td><td rowspan="1" colspan="1">Constance</td><td rowspan="1" colspan="1">10</td><td rowspan="1" colspan="1"/><td rowspan="1" colspan="1"/><td rowspan="1" colspan="1"/><td rowspan="1" colspan="1"/><td rowspan="1" colspan="1"/><td rowspan="1" colspan="1">1</td><td rowspan="1" colspan="1">2</td><td rowspan="1" colspan="1">
                        <bold>3</bold>
                      </td><td rowspan="1" colspan="1">1</td><td rowspan="1" colspan="1">2</td><td rowspan="1" colspan="1"/><td rowspan="1" colspan="1">1</td><td rowspan="1" colspan="1"/><td rowspan="1" colspan="1"/><td rowspan="1" colspan="1"/><td rowspan="1" colspan="1"/><td rowspan="1" colspan="1"/><td rowspan="1" colspan="1"/><td rowspan="1" colspan="1"/><td rowspan="1" colspan="1"/><td rowspan="1" colspan="1"/><td rowspan="1" colspan="1"/><td rowspan="1" colspan="1"/><td rowspan="1" colspan="1"/><td rowspan="1" colspan="1"/><td rowspan="1" colspan="1"/></tr><tr><td rowspan="1" colspan="1">
                        <italic>
                          <tp:taxon-name><tp:taxon-name-part taxon-name-part-type="genus" reg="Coregonus">C.</tp:taxon-name-part><tp:taxon-name-part taxon-name-part-type="species" reg="arenicolus">arenicolus</tp:taxon-name-part></tp:taxon-name>
                        </italic>
                      </td><td rowspan="1" colspan="1">Constance</td><td rowspan="1" colspan="1">4</td><td rowspan="1" colspan="1"/><td rowspan="1" colspan="1"/><td rowspan="1" colspan="1"/><td rowspan="1" colspan="1"/><td rowspan="1" colspan="1"/><td rowspan="1" colspan="1"/><td rowspan="1" colspan="1"/><td rowspan="1" colspan="1"/><td rowspan="1" colspan="1"/><td rowspan="1" colspan="1"/><td rowspan="1" colspan="1"/><td rowspan="1" colspan="1">1</td><td rowspan="1" colspan="1"/><td rowspan="1" colspan="1"/><td rowspan="1" colspan="1"/><td rowspan="1" colspan="1">1</td><td rowspan="1" colspan="1"/><td rowspan="1" colspan="1"/><td rowspan="1" colspan="1">1</td><td rowspan="1" colspan="1">1</td><td rowspan="1" colspan="1"/><td rowspan="1" colspan="1"/><td rowspan="1" colspan="1"/><td rowspan="1" colspan="1"/><td rowspan="1" colspan="1"/><td rowspan="1" colspan="1"/></tr><tr><td rowspan="1" colspan="1">
                        <italic>
                          <tp:taxon-name><tp:taxon-name-part taxon-name-part-type="genus" reg="Coregonus">C.</tp:taxon-name-part><tp:taxon-name-part taxon-name-part-type="species" reg="macrophthalmus">macrophthalmus</tp:taxon-name-part></tp:taxon-name>
                        </italic>
                      </td><td rowspan="1" colspan="1">Constance</td><td rowspan="1" colspan="1">7</td><td rowspan="1" colspan="1"/><td rowspan="1" colspan="1"/><td rowspan="1" colspan="1">1</td><td rowspan="1" colspan="1"/><td rowspan="1" colspan="1"/><td rowspan="1" colspan="1">1</td><td rowspan="1" colspan="1"/><td rowspan="1" colspan="1">1</td><td rowspan="1" colspan="1">1</td><td rowspan="1" colspan="1">
                        <bold>3</bold>
                      </td><td rowspan="1" colspan="1"/><td rowspan="1" colspan="1"/><td rowspan="1" colspan="1"/><td rowspan="1" colspan="1"/><td rowspan="1" colspan="1"/><td rowspan="1" colspan="1"/><td rowspan="1" colspan="1"/><td rowspan="1" colspan="1"/><td rowspan="1" colspan="1"/><td rowspan="1" colspan="1"/><td rowspan="1" colspan="1"/><td rowspan="1" colspan="1"/><td rowspan="1" colspan="1"/><td rowspan="1" colspan="1"/><td rowspan="1" colspan="1"/><td rowspan="1" colspan="1"/></tr><tr><td rowspan="2" colspan="1">
                        <bold>Species</bold>
                      </td><td rowspan="2" colspan="1">
                        <bold>Lake</bold>
                      </td><td rowspan="2" colspan="1">
                        <bold>Ntotal</bold>
                      </td><td rowspan="1" colspan="26">
                        <bold>Number of predorsal scales</bold>
                      </td></tr><tr><td rowspan="1" colspan="1">
                        <bold>26</bold>
                      </td><td rowspan="1" colspan="1">
                        <bold>27</bold>
                      </td><td rowspan="1" colspan="1">
                        <bold>28</bold>
                      </td><td rowspan="1" colspan="1">
                        <bold>29</bold>
                      </td><td rowspan="1" colspan="1">
                        <bold>30</bold>
                      </td><td rowspan="1" colspan="1">
                        <bold>31</bold>
                      </td><td rowspan="1" colspan="1">
                        <bold>32</bold>
                      </td><td rowspan="1" colspan="1">
                        <bold>33</bold>
                      </td><td rowspan="1" colspan="1">
                        <bold>34</bold>
                      </td><td rowspan="1" colspan="1">
                        <bold>35</bold>
                      </td><td rowspan="1" colspan="1">
                        <bold>36</bold>
                      </td><td rowspan="1" colspan="1">
                        <bold>37</bold>
                      </td><td rowspan="1" colspan="1">
                        <bold>38</bold>
                      </td><td rowspan="1" colspan="1">
                        <bold>39</bold>
                      </td><td rowspan="1" colspan="1">
                        <bold>40</bold>
                      </td><td rowspan="1" colspan="1">
                        <bold>41</bold>
                      </td><td rowspan="1" colspan="1">
                        <bold>42</bold>
                      </td><td rowspan="1" colspan="1">
                        <bold>43</bold>
                      </td><td rowspan="1" colspan="1">
                        <bold>44</bold>
                      </td><td rowspan="1" colspan="1"/><td rowspan="1" colspan="1"/><td rowspan="1" colspan="1"/><td rowspan="1" colspan="1"/><td rowspan="1" colspan="1"/><td rowspan="1" colspan="1"/><td rowspan="1" colspan="1"/></tr><tr><td rowspan="1" colspan="1"><italic><tp:taxon-name><tp:taxon-name-part taxon-name-part-type="genus" reg="Coregonus">C.</tp:taxon-name-part><tp:taxon-name-part taxon-name-part-type="species" reg="litoralis">litoralis</tp:taxon-name-part></tp:taxon-name></italic> contemporary</td><td rowspan="1" colspan="1">Lucerne</td><td rowspan="1" colspan="1">13</td><td rowspan="1" colspan="1"/><td rowspan="1" colspan="1"/><td rowspan="1" colspan="1"/><td rowspan="1" colspan="1">1</td><td rowspan="1" colspan="1">1</td><td rowspan="1" colspan="1">1</td><td rowspan="1" colspan="1">
                        <bold>2</bold>
                      </td><td rowspan="1" colspan="1">1</td><td rowspan="1" colspan="1">1</td><td rowspan="1" colspan="1">4</td><td rowspan="1" colspan="1">1</td><td rowspan="1" colspan="1">1</td><td rowspan="1" colspan="1"/><td rowspan="1" colspan="1"/><td rowspan="1" colspan="1"/><td rowspan="1" colspan="1"/><td rowspan="1" colspan="1"/><td rowspan="1" colspan="1"/><td rowspan="1" colspan="1"/><td rowspan="1" colspan="1"/><td rowspan="1" colspan="1"/><td rowspan="1" colspan="1"/><td rowspan="1" colspan="1"/><td rowspan="1" colspan="1"/><td rowspan="1" colspan="1"/><td rowspan="1" colspan="1"/></tr><tr><td rowspan="1" colspan="1"><italic><tp:taxon-name><tp:taxon-name-part taxon-name-part-type="genus" reg="Coregonus">C.</tp:taxon-name-part><tp:taxon-name-part taxon-name-part-type="species" reg="litoralis">litoralis</tp:taxon-name-part></tp:taxon-name></italic> historical</td><td rowspan="1" colspan="1">Lucerne</td><td rowspan="1" colspan="1">7</td><td rowspan="1" colspan="1"/><td rowspan="1" colspan="1"/><td rowspan="1" colspan="1"/><td rowspan="1" colspan="1"/><td rowspan="1" colspan="1"/><td rowspan="1" colspan="1"/><td rowspan="1" colspan="1"/><td rowspan="1" colspan="1"/><td rowspan="1" colspan="1">
                        <bold>3</bold>
                      </td><td rowspan="1" colspan="1">2</td><td rowspan="1" colspan="1">2</td><td rowspan="1" colspan="1"/><td rowspan="1" colspan="1"/><td rowspan="1" colspan="1"/><td rowspan="1" colspan="1"/><td rowspan="1" colspan="1"/><td rowspan="1" colspan="1"/><td rowspan="1" colspan="1"/><td rowspan="1" colspan="1"/><td rowspan="1" colspan="1"/><td rowspan="1" colspan="1"/><td rowspan="1" colspan="1"/><td rowspan="1" colspan="1"/><td rowspan="1" colspan="1"/><td rowspan="1" colspan="1"/><td rowspan="1" colspan="1"/></tr><tr><td rowspan="1" colspan="1">
                        <italic>
                          <tp:taxon-name><tp:taxon-name-part taxon-name-part-type="genus" reg="Coregonus">C.</tp:taxon-name-part><tp:taxon-name-part taxon-name-part-type="species" reg="intermundia">intermundia</tp:taxon-name-part></tp:taxon-name>
                        </italic>
                      </td><td rowspan="1" colspan="1">Lucerne</td><td rowspan="1" colspan="1">11</td><td rowspan="1" colspan="1"/><td rowspan="1" colspan="1"/><td rowspan="1" colspan="1"/><td rowspan="1" colspan="1"/><td rowspan="1" colspan="1">2</td><td rowspan="1" colspan="1">1</td><td rowspan="1" colspan="1">2</td><td rowspan="1" colspan="1"/><td rowspan="1" colspan="1">1</td><td rowspan="1" colspan="1">1</td><td rowspan="1" colspan="1">
                        <bold>3</bold>
                      </td><td rowspan="1" colspan="1"/><td rowspan="1" colspan="1">1</td><td rowspan="1" colspan="1"/><td rowspan="1" colspan="1"/><td rowspan="1" colspan="1"/><td rowspan="1" colspan="1"/><td rowspan="1" colspan="1"/><td rowspan="1" colspan="1"/><td rowspan="1" colspan="1"/><td rowspan="1" colspan="1"/><td rowspan="1" colspan="1"/><td rowspan="1" colspan="1"/><td rowspan="1" colspan="1"/><td rowspan="1" colspan="1"/><td rowspan="1" colspan="1"/></tr><tr><td rowspan="1" colspan="1">
                        <italic>
                          <tp:taxon-name><tp:taxon-name-part taxon-name-part-type="genus" reg="Coregonus">C.</tp:taxon-name-part><tp:taxon-name-part taxon-name-part-type="species" reg="suspensus">suspensus</tp:taxon-name-part></tp:taxon-name>
                        </italic>
                      </td><td rowspan="1" colspan="1">Lucerne</td><td rowspan="1" colspan="1">5</td><td rowspan="1" colspan="1"/><td rowspan="1" colspan="1"/><td rowspan="1" colspan="1"/><td rowspan="1" colspan="1"/><td rowspan="1" colspan="1"/><td rowspan="1" colspan="1">1</td><td rowspan="1" colspan="1">2</td><td rowspan="1" colspan="1">1</td><td rowspan="1" colspan="1">1</td><td rowspan="1" colspan="1"/><td rowspan="1" colspan="1"/><td rowspan="1" colspan="1"/><td rowspan="1" colspan="1"/><td rowspan="1" colspan="1"/><td rowspan="1" colspan="1"/><td rowspan="1" colspan="1"/><td rowspan="1" colspan="1"/><td rowspan="1" colspan="1"/><td rowspan="1" colspan="1"/><td rowspan="1" colspan="1"/><td rowspan="1" colspan="1"/><td rowspan="1" colspan="1"/><td rowspan="1" colspan="1"/><td rowspan="1" colspan="1"/><td rowspan="1" colspan="1"/><td rowspan="1" colspan="1"/></tr><tr><td rowspan="1" colspan="1"><italic><tp:taxon-name><tp:taxon-name-part taxon-name-part-type="genus" reg="Coregonus">C.</tp:taxon-name-part><tp:taxon-name-part taxon-name-part-type="species" reg="nobilis">nobilis</tp:taxon-name-part></tp:taxon-name></italic> contemporary</td><td rowspan="1" colspan="1">Lucerne</td><td rowspan="1" colspan="1">21</td><td rowspan="1" colspan="1"/><td rowspan="1" colspan="1"/><td rowspan="1" colspan="1"/><td rowspan="1" colspan="1"/><td rowspan="1" colspan="1"/><td rowspan="1" colspan="1">4</td><td rowspan="1" colspan="1"/><td rowspan="1" colspan="1">1</td><td rowspan="1" colspan="1">5</td><td rowspan="1" colspan="1">
                        <bold>6</bold>
                      </td><td rowspan="1" colspan="1">1</td><td rowspan="1" colspan="1">4</td><td rowspan="1" colspan="1"/><td rowspan="1" colspan="1"/><td rowspan="1" colspan="1"/><td rowspan="1" colspan="1"/><td rowspan="1" colspan="1"/><td rowspan="1" colspan="1"/><td rowspan="1" colspan="1"/><td rowspan="1" colspan="1"/><td rowspan="1" colspan="1"/><td rowspan="1" colspan="1"/><td rowspan="1" colspan="1"/><td rowspan="1" colspan="1"/><td rowspan="1" colspan="1"/><td rowspan="1" colspan="1"/></tr><tr><td rowspan="1" colspan="1"><italic><tp:taxon-name><tp:taxon-name-part taxon-name-part-type="genus" reg="Coregonus">C.</tp:taxon-name-part><tp:taxon-name-part taxon-name-part-type="species" reg="nobilis">nobilis</tp:taxon-name-part></tp:taxon-name></italic> historical</td><td rowspan="1" colspan="1">Lucerne</td><td rowspan="1" colspan="1">3</td><td rowspan="1" colspan="1"/><td rowspan="1" colspan="1"/><td rowspan="1" colspan="1"/><td rowspan="1" colspan="1"/><td rowspan="1" colspan="1"/><td rowspan="1" colspan="1"/><td rowspan="1" colspan="1"/><td rowspan="1" colspan="1"/><td rowspan="1" colspan="1">
                        <bold>2</bold>
                      </td><td rowspan="1" colspan="1"/><td rowspan="1" colspan="1"/><td rowspan="1" colspan="1">1</td><td rowspan="1" colspan="1"/><td rowspan="1" colspan="1"/><td rowspan="1" colspan="1"/><td rowspan="1" colspan="1"/><td rowspan="1" colspan="1"/><td rowspan="1" colspan="1"/><td rowspan="1" colspan="1"/><td rowspan="1" colspan="1"/><td rowspan="1" colspan="1"/><td rowspan="1" colspan="1"/><td rowspan="1" colspan="1"/><td rowspan="1" colspan="1"/><td rowspan="1" colspan="1"/><td rowspan="1" colspan="1"/></tr><tr><td rowspan="1" colspan="1"><italic><tp:taxon-name><tp:taxon-name-part taxon-name-part-type="genus" reg="Coregonus">C.</tp:taxon-name-part><tp:taxon-name-part taxon-name-part-type="species" reg="muelleri">muelleri</tp:taxon-name-part></tp:taxon-name></italic> contemporary</td><td rowspan="1" colspan="1">Lucerne</td><td rowspan="1" colspan="1">30</td><td rowspan="1" colspan="1">2</td><td rowspan="1" colspan="1"/><td rowspan="1" colspan="1">4</td><td rowspan="1" colspan="1">4</td><td rowspan="1" colspan="1">6</td><td rowspan="1" colspan="1">
                        <bold>7</bold>
                      </td><td rowspan="1" colspan="1">2</td><td rowspan="1" colspan="1">3</td><td rowspan="1" colspan="1"/><td rowspan="1" colspan="1">1</td><td rowspan="1" colspan="1">1</td><td rowspan="1" colspan="1"/><td rowspan="1" colspan="1"/><td rowspan="1" colspan="1"/><td rowspan="1" colspan="1"/><td rowspan="1" colspan="1"/><td rowspan="1" colspan="1"/><td rowspan="1" colspan="1"/><td rowspan="1" colspan="1"/><td rowspan="1" colspan="1"/><td rowspan="1" colspan="1"/><td rowspan="1" colspan="1"/><td rowspan="1" colspan="1"/><td rowspan="1" colspan="1"/><td rowspan="1" colspan="1"/><td rowspan="1" colspan="1"/></tr><tr><td rowspan="1" colspan="1"><italic><tp:taxon-name><tp:taxon-name-part taxon-name-part-type="genus" reg="Coregonus">C.</tp:taxon-name-part><tp:taxon-name-part taxon-name-part-type="species" reg="muelleri">muelleri</tp:taxon-name-part></tp:taxon-name></italic> historical</td><td rowspan="1" colspan="1">Lucerne</td><td rowspan="1" colspan="1">8</td><td rowspan="1" colspan="1"/><td rowspan="1" colspan="1"/><td rowspan="1" colspan="1"/><td rowspan="1" colspan="1"/><td rowspan="1" colspan="1">2</td><td rowspan="1" colspan="1"/><td rowspan="1" colspan="1">
                        <bold>3</bold>
                      </td><td rowspan="1" colspan="1">2</td><td rowspan="1" colspan="1">1</td><td rowspan="1" colspan="1"/><td rowspan="1" colspan="1"/><td rowspan="1" colspan="1"/><td rowspan="1" colspan="1"/><td rowspan="1" colspan="1"/><td rowspan="1" colspan="1"/><td rowspan="1" colspan="1"/><td rowspan="1" colspan="1"/><td rowspan="1" colspan="1"/><td rowspan="1" colspan="1"/><td rowspan="1" colspan="1"/><td rowspan="1" colspan="1"/><td rowspan="1" colspan="1"/><td rowspan="1" colspan="1"/><td rowspan="1" colspan="1"/><td rowspan="1" colspan="1"/><td rowspan="1" colspan="1"/></tr><tr><td rowspan="1" colspan="1">
                        <italic>
                          <tp:taxon-name><tp:taxon-name-part taxon-name-part-type="genus" reg="Coregonus">C.</tp:taxon-name-part><tp:taxon-name-part taxon-name-part-type="species" reg="sarnensis">sarnensis</tp:taxon-name-part></tp:taxon-name>
                        </italic>
                      </td><td rowspan="1" colspan="1">Sarnen</td><td rowspan="1" colspan="1">28</td><td rowspan="1" colspan="1"/><td rowspan="1" colspan="1"/><td rowspan="1" colspan="1"/><td rowspan="1" colspan="1">1</td><td rowspan="1" colspan="1">1</td><td rowspan="1" colspan="1">1</td><td rowspan="1" colspan="1">3</td><td rowspan="1" colspan="1">
                        <bold>6</bold>
                      </td><td rowspan="1" colspan="1">5</td><td rowspan="1" colspan="1">5</td><td rowspan="1" colspan="1">4</td><td rowspan="1" colspan="1">1</td><td rowspan="1" colspan="1">1</td><td rowspan="1" colspan="1"/><td rowspan="1" colspan="1"/><td rowspan="1" colspan="1"/><td rowspan="1" colspan="1"/><td rowspan="1" colspan="1"/><td rowspan="1" colspan="1"/><td rowspan="1" colspan="1"/><td rowspan="1" colspan="1"/><td rowspan="1" colspan="1"/><td rowspan="1" colspan="1"/><td rowspan="1" colspan="1"/><td rowspan="1" colspan="1"/><td rowspan="1" colspan="1"/></tr><tr><td rowspan="1" colspan="1">
                        <italic>
                          <tp:taxon-name><tp:taxon-name-part taxon-name-part-type="genus" reg="Coregonus">C.</tp:taxon-name-part><tp:taxon-name-part taxon-name-part-type="species" reg="suidteri">suidteri</tp:taxon-name-part></tp:taxon-name>
                        </italic>
                      </td><td rowspan="1" colspan="1">Sempach</td><td rowspan="1" colspan="1">2</td><td rowspan="1" colspan="1"/><td rowspan="1" colspan="1"/><td rowspan="1" colspan="1"/><td rowspan="1" colspan="1"/><td rowspan="1" colspan="1"/><td rowspan="1" colspan="1"/><td rowspan="1" colspan="1"/><td rowspan="1" colspan="1"/><td rowspan="1" colspan="1"/><td rowspan="1" colspan="1"/><td rowspan="1" colspan="1"/><td rowspan="1" colspan="1"/><td rowspan="1" colspan="1">1</td><td rowspan="1" colspan="1"/><td rowspan="1" colspan="1"/><td rowspan="1" colspan="1"/><td rowspan="1" colspan="1"/><td rowspan="1" colspan="1"/><td rowspan="1" colspan="1">1</td><td rowspan="1" colspan="1"/><td rowspan="1" colspan="1"/><td rowspan="1" colspan="1"/><td rowspan="1" colspan="1"/><td rowspan="1" colspan="1"/><td rowspan="1" colspan="1"/><td rowspan="1" colspan="1"/></tr><tr><td rowspan="1" colspan="1">
                        <italic>
                          <tp:taxon-name><tp:taxon-name-part taxon-name-part-type="genus" reg="Coregonus">C.</tp:taxon-name-part><tp:taxon-name-part taxon-name-part-type="species" reg="zugensis">zugensis</tp:taxon-name-part></tp:taxon-name>
                        </italic>
                      </td><td rowspan="1" colspan="1">Zug</td><td rowspan="1" colspan="1">12</td><td rowspan="1" colspan="1"/><td rowspan="1" colspan="1"/><td rowspan="1" colspan="1">1</td><td rowspan="1" colspan="1">2</td><td rowspan="1" colspan="1">2</td><td rowspan="1" colspan="1">2</td><td rowspan="1" colspan="1">
                        <bold>3</bold>
                      </td><td rowspan="1" colspan="1">2</td><td rowspan="1" colspan="1"/><td rowspan="1" colspan="1"/><td rowspan="1" colspan="1"/><td rowspan="1" colspan="1"/><td rowspan="1" colspan="1"/><td rowspan="1" colspan="1"/><td rowspan="1" colspan="1"/><td rowspan="1" colspan="1"/><td rowspan="1" colspan="1"/><td rowspan="1" colspan="1"/><td rowspan="1" colspan="1"/><td rowspan="1" colspan="1"/><td rowspan="1" colspan="1"/><td rowspan="1" colspan="1"/><td rowspan="1" colspan="1"/><td rowspan="1" colspan="1"/><td rowspan="1" colspan="1"/><td rowspan="1" colspan="1"/></tr><tr><td rowspan="1" colspan="1">
                        <italic>
                          <tp:taxon-name><tp:taxon-name-part taxon-name-part-type="genus" reg="Coregonus">C.</tp:taxon-name-part><tp:taxon-name-part taxon-name-part-type="species" reg="obliterus">obliterus</tp:taxon-name-part></tp:taxon-name>
                        </italic>
                      </td><td rowspan="1" colspan="1">Zug</td><td rowspan="1" colspan="1">5</td><td rowspan="1" colspan="1"/><td rowspan="1" colspan="1"/><td rowspan="1" colspan="1">1</td><td rowspan="1" colspan="1"/><td rowspan="1" colspan="1">1</td><td rowspan="1" colspan="1">1</td><td rowspan="1" colspan="1"/><td rowspan="1" colspan="1">1</td><td rowspan="1" colspan="1"/><td rowspan="1" colspan="1"/><td rowspan="1" colspan="1">1</td><td rowspan="1" colspan="1"/><td rowspan="1" colspan="1"/><td rowspan="1" colspan="1"/><td rowspan="1" colspan="1"/><td rowspan="1" colspan="1"/><td rowspan="1" colspan="1"/><td rowspan="1" colspan="1"/><td rowspan="1" colspan="1"/><td rowspan="1" colspan="1"/><td rowspan="1" colspan="1"/><td rowspan="1" colspan="1"/><td rowspan="1" colspan="1"/><td rowspan="1" colspan="1"/><td rowspan="1" colspan="1"/><td rowspan="1" colspan="1"/></tr><tr><td rowspan="1" colspan="1">
                        <italic>
                          <tp:taxon-name><tp:taxon-name-part taxon-name-part-type="genus" reg="Coregonus">C.</tp:taxon-name-part><tp:taxon-name-part taxon-name-part-type="species" reg="supersum">supersum</tp:taxon-name-part></tp:taxon-name>
                        </italic>
                      </td><td rowspan="1" colspan="1">Zug</td><td rowspan="1" colspan="1">6</td><td rowspan="1" colspan="1"/><td rowspan="1" colspan="1"/><td rowspan="1" colspan="1"/><td rowspan="1" colspan="1"/><td rowspan="1" colspan="1"/><td rowspan="1" colspan="1"/><td rowspan="1" colspan="1">1</td><td rowspan="1" colspan="1"/><td rowspan="1" colspan="1">
                        <bold>3</bold>
                      </td><td rowspan="1" colspan="1">1</td><td rowspan="1" colspan="1"/><td rowspan="1" colspan="1"/><td rowspan="1" colspan="1">1</td><td rowspan="1" colspan="1"/><td rowspan="1" colspan="1"/><td rowspan="1" colspan="1"/><td rowspan="1" colspan="1"/><td rowspan="1" colspan="1"/><td rowspan="1" colspan="1"/><td rowspan="1" colspan="1"/><td rowspan="1" colspan="1"/><td rowspan="1" colspan="1"/><td rowspan="1" colspan="1"/><td rowspan="1" colspan="1"/><td rowspan="1" colspan="1"/><td rowspan="1" colspan="1"/></tr><tr><td rowspan="1" colspan="1">
                        <italic>
                          <tp:taxon-name><tp:taxon-name-part taxon-name-part-type="genus" reg="Coregonus">C.</tp:taxon-name-part><tp:taxon-name-part taxon-name-part-type="species" reg="gutturosus">gutturosus</tp:taxon-name-part></tp:taxon-name>
                        </italic>
                      </td><td rowspan="1" colspan="1">Constance</td><td rowspan="1" colspan="1">9</td><td rowspan="1" colspan="1"/><td rowspan="1" colspan="1"/><td rowspan="1" colspan="1"/><td rowspan="1" colspan="1"/><td rowspan="1" colspan="1"/><td rowspan="1" colspan="1">1</td><td rowspan="1" colspan="1">3</td><td rowspan="1" colspan="1">
                        <bold>4</bold>
                      </td><td rowspan="1" colspan="1"/><td rowspan="1" colspan="1">1</td><td rowspan="1" colspan="1"/><td rowspan="1" colspan="1"/><td rowspan="1" colspan="1"/><td rowspan="1" colspan="1"/><td rowspan="1" colspan="1"/><td rowspan="1" colspan="1"/><td rowspan="1" colspan="1"/><td rowspan="1" colspan="1"/><td rowspan="1" colspan="1"/><td rowspan="1" colspan="1"/><td rowspan="1" colspan="1"/><td rowspan="1" colspan="1"/><td rowspan="1" colspan="1"/><td rowspan="1" colspan="1"/><td rowspan="1" colspan="1"/><td rowspan="1" colspan="1"/></tr><tr><td rowspan="1" colspan="1">
                        <italic>
                          <tp:taxon-name><tp:taxon-name-part taxon-name-part-type="genus" reg="Coregonus">C.</tp:taxon-name-part><tp:taxon-name-part taxon-name-part-type="species" reg="arenicolus">arenicolus</tp:taxon-name-part></tp:taxon-name>
                        </italic>
                      </td><td rowspan="1" colspan="1">Constance</td><td rowspan="1" colspan="1">4</td><td rowspan="1" colspan="1"/><td rowspan="1" colspan="1"/><td rowspan="1" colspan="1"/><td rowspan="1" colspan="1"/><td rowspan="1" colspan="1"/><td rowspan="1" colspan="1"/><td rowspan="1" colspan="1"/><td rowspan="1" colspan="1"/><td rowspan="1" colspan="1"/><td rowspan="1" colspan="1"/><td rowspan="1" colspan="1">1</td><td rowspan="1" colspan="1">1</td><td rowspan="1" colspan="1"/><td rowspan="1" colspan="1"/><td rowspan="1" colspan="1">1</td><td rowspan="1" colspan="1"/><td rowspan="1" colspan="1"/><td rowspan="1" colspan="1"/><td rowspan="1" colspan="1">1</td><td rowspan="1" colspan="1"/><td rowspan="1" colspan="1"/><td rowspan="1" colspan="1"/><td rowspan="1" colspan="1"/><td rowspan="1" colspan="1"/><td rowspan="1" colspan="1"/><td rowspan="1" colspan="1"/></tr><tr><td rowspan="1" colspan="1">
                        <italic>
                          <tp:taxon-name><tp:taxon-name-part taxon-name-part-type="genus" reg="Coregonus">C.</tp:taxon-name-part><tp:taxon-name-part taxon-name-part-type="species" reg="macrophthalmus">macrophthalmus</tp:taxon-name-part></tp:taxon-name>
                        </italic>
                      </td><td rowspan="1" colspan="1">Constance</td><td rowspan="1" colspan="1">7</td><td rowspan="1" colspan="1"/><td rowspan="1" colspan="1"/><td rowspan="1" colspan="1"/><td rowspan="1" colspan="1"/><td rowspan="1" colspan="1"/><td rowspan="1" colspan="1"/><td rowspan="1" colspan="1">
                        <bold>3</bold>
                      </td><td rowspan="1" colspan="1">2</td><td rowspan="1" colspan="1">1</td><td rowspan="1" colspan="1"/><td rowspan="1" colspan="1">1</td><td rowspan="1" colspan="1"/><td rowspan="1" colspan="1"/><td rowspan="1" colspan="1"/><td rowspan="1" colspan="1"/><td rowspan="1" colspan="1"/><td rowspan="1" colspan="1"/><td rowspan="1" colspan="1"/><td rowspan="1" colspan="1"/><td rowspan="1" colspan="1"/><td rowspan="1" colspan="1"/><td rowspan="1" colspan="1"/><td rowspan="1" colspan="1"/><td rowspan="1" colspan="1"/><td rowspan="1" colspan="1"/><td rowspan="1" colspan="1"/></tr><tr><td rowspan="1" colspan="1">
                        <italic>
                          <tp:taxon-name><tp:taxon-name-part taxon-name-part-type="genus" reg="Coregonus">C.</tp:taxon-name-part><tp:taxon-name-part taxon-name-part-type="species" reg="wartmanni">wartmanni</tp:taxon-name-part></tp:taxon-name>
                        </italic>
                      </td><td rowspan="1" colspan="1">Constance</td><td rowspan="1" colspan="1">1</td><td rowspan="1" colspan="1"/><td rowspan="1" colspan="1"/><td rowspan="1" colspan="1"/><td rowspan="1" colspan="1"/><td rowspan="1" colspan="1"/><td rowspan="1" colspan="1"/><td rowspan="1" colspan="1"/><td rowspan="1" colspan="1"/><td rowspan="1" colspan="1">1</td><td rowspan="1" colspan="1"/><td rowspan="1" colspan="1"/><td rowspan="1" colspan="1"/><td rowspan="1" colspan="1"/><td rowspan="1" colspan="1"/><td rowspan="1" colspan="1"/><td rowspan="1" colspan="1"/><td rowspan="1" colspan="1"/><td rowspan="1" colspan="1"/><td rowspan="1" colspan="1"/><td rowspan="1" colspan="1"/><td rowspan="1" colspan="1"/><td rowspan="1" colspan="1"/><td rowspan="1" colspan="1"/><td rowspan="1" colspan="1"/><td rowspan="1" colspan="1"/><td rowspan="1" colspan="1"/></tr><tr><td rowspan="1" colspan="1"/><td rowspan="1" colspan="1"/><td rowspan="1" colspan="1"/><td rowspan="1" colspan="12">
                        <bold>Number of scales</bold>
                      </td><td rowspan="1" colspan="1"/><td rowspan="1" colspan="1"/><td rowspan="1" colspan="1"/><td rowspan="1" colspan="1"/><td rowspan="1" colspan="1"/><td rowspan="1" colspan="1"/><td rowspan="1" colspan="1"/><td rowspan="1" colspan="1"/><td rowspan="1" colspan="1"/><td rowspan="1" colspan="1"/><td rowspan="1" colspan="1"/><td rowspan="1" colspan="1"/><td rowspan="1" colspan="1"/><td rowspan="1" colspan="1"/></tr><tr><td rowspan="2" colspan="1">
                        <bold>Species</bold>
                      </td><td rowspan="2" colspan="1">
                        <bold>Lake</bold>
                      </td><td rowspan="2" colspan="1">
                        <bold>Ntotal</bold>
                      </td><td rowspan="1" colspan="4">
                        <bold>transverse dorsal</bold>
                      </td><td rowspan="1" colspan="4">
                        <bold>transverse anal</bold>
                      </td><td rowspan="1" colspan="4">
                        <bold>transverse pelvic</bold>
                      </td><td rowspan="1" colspan="1"/><td rowspan="1" colspan="1"/><td rowspan="1" colspan="1"/><td rowspan="1" colspan="1"/><td rowspan="1" colspan="1"/><td rowspan="1" colspan="1"/><td rowspan="1" colspan="1"/><td rowspan="1" colspan="1"/><td rowspan="1" colspan="1"/><td rowspan="1" colspan="1"/><td rowspan="1" colspan="1"/><td rowspan="1" colspan="1"/><td rowspan="1" colspan="1"/><td rowspan="1" colspan="1"/></tr><tr><td rowspan="1" colspan="1">
                        <bold>8</bold>
                      </td><td rowspan="1" colspan="1">
                        <bold>9</bold>
                      </td><td rowspan="1" colspan="1">
                        <bold>10</bold>
                      </td><td rowspan="1" colspan="1">
                        <bold>11</bold>
                      </td><td rowspan="1" colspan="1">
                        <bold>7</bold>
                      </td><td rowspan="1" colspan="1">
                        <bold>8</bold>
                      </td><td rowspan="1" colspan="1">
                        <bold>9</bold>
                      </td><td rowspan="1" colspan="1">
                        <bold>10</bold>
                      </td><td rowspan="1" colspan="1">
                        <bold>7</bold>
                      </td><td rowspan="1" colspan="1">
                        <bold>8</bold>
                      </td><td rowspan="1" colspan="1">
                        <bold>9</bold>
                      </td><td rowspan="1" colspan="1">
                        <bold>10</bold>
                      </td><td rowspan="1" colspan="1"/><td rowspan="1" colspan="1"/><td rowspan="1" colspan="1"/><td rowspan="1" colspan="1"/><td rowspan="1" colspan="1"/><td rowspan="1" colspan="1"/><td rowspan="1" colspan="1"/><td rowspan="1" colspan="1"/><td rowspan="1" colspan="1"/><td rowspan="1" colspan="1"/><td rowspan="1" colspan="1"/><td rowspan="1" colspan="1"/><td rowspan="1" colspan="1"/><td rowspan="1" colspan="1"/></tr><tr><td rowspan="1" colspan="1"><italic><tp:taxon-name><tp:taxon-name-part taxon-name-part-type="genus" reg="Coregonus">C.</tp:taxon-name-part><tp:taxon-name-part taxon-name-part-type="species" reg="litoralis">litoralis</tp:taxon-name-part></tp:taxon-name></italic> contemporary</td><td rowspan="1" colspan="1">Lucerne</td><td rowspan="1" colspan="1">13</td><td rowspan="1" colspan="1"/><td rowspan="1" colspan="1">1</td><td rowspan="1" colspan="1">
                        <bold>9</bold>
                      </td><td rowspan="1" colspan="1">3</td><td rowspan="1" colspan="1">1</td><td rowspan="1" colspan="1">5</td><td rowspan="1" colspan="1">
                        <bold>7</bold>
                      </td><td rowspan="1" colspan="1"/><td rowspan="1" colspan="1"/><td rowspan="1" colspan="1">5</td><td rowspan="1" colspan="1">
                        <bold>7</bold>
                      </td><td rowspan="1" colspan="1">1</td><td rowspan="1" colspan="1"/><td rowspan="1" colspan="1"/><td rowspan="1" colspan="1"/><td rowspan="1" colspan="1"/><td rowspan="1" colspan="1"/><td rowspan="1" colspan="1"/><td rowspan="1" colspan="1"/><td rowspan="1" colspan="1"/><td rowspan="1" colspan="1"/><td rowspan="1" colspan="1"/><td rowspan="1" colspan="1"/><td rowspan="1" colspan="1"/><td rowspan="1" colspan="1"/><td rowspan="1" colspan="1"/></tr><tr><td rowspan="1" colspan="1"><italic><tp:taxon-name><tp:taxon-name-part taxon-name-part-type="genus" reg="Coregonus">C.</tp:taxon-name-part><tp:taxon-name-part taxon-name-part-type="species" reg="litoralis">litoralis</tp:taxon-name-part></tp:taxon-name></italic> historical</td><td rowspan="1" colspan="1">Lucerne</td><td rowspan="1" colspan="1">7</td><td rowspan="1" colspan="1"/><td rowspan="1" colspan="1"/><td rowspan="1" colspan="1">
                        <bold>4</bold>
                      </td><td rowspan="1" colspan="1">3</td><td rowspan="1" colspan="1">1</td><td rowspan="1" colspan="1">
                        <bold>3</bold>
                      </td><td rowspan="1" colspan="1">2</td><td rowspan="1" colspan="1">1</td><td rowspan="1" colspan="1">1</td><td rowspan="1" colspan="1">
                        <bold>3</bold>
                      </td><td rowspan="1" colspan="1">2</td><td rowspan="1" colspan="1">1</td><td rowspan="1" colspan="1"/><td rowspan="1" colspan="1"/><td rowspan="1" colspan="1"/><td rowspan="1" colspan="1"/><td rowspan="1" colspan="1"/><td rowspan="1" colspan="1"/><td rowspan="1" colspan="1"/><td rowspan="1" colspan="1"/><td rowspan="1" colspan="1"/><td rowspan="1" colspan="1"/><td rowspan="1" colspan="1"/><td rowspan="1" colspan="1"/><td rowspan="1" colspan="1"/><td rowspan="1" colspan="1"/></tr><tr><td rowspan="1" colspan="1">
                        <italic>
                          <tp:taxon-name><tp:taxon-name-part taxon-name-part-type="genus" reg="Coregonus">C.</tp:taxon-name-part><tp:taxon-name-part taxon-name-part-type="species" reg="intermundia">intermundia</tp:taxon-name-part></tp:taxon-name>
                        </italic>
                      </td><td rowspan="1" colspan="1">Lucerne</td><td rowspan="1" colspan="1">11</td><td rowspan="1" colspan="1">1</td><td rowspan="1" colspan="1">4</td><td rowspan="1" colspan="1">
                        <bold>5</bold>
                      </td><td rowspan="1" colspan="1">1</td><td rowspan="1" colspan="1">2</td><td rowspan="1" colspan="1">
                        <bold>5</bold>
                      </td><td rowspan="1" colspan="1">4</td><td rowspan="1" colspan="1"/><td rowspan="1" colspan="1"/><td rowspan="1" colspan="1">3</td><td rowspan="1" colspan="1">
                        <bold>6</bold>
                      </td><td rowspan="1" colspan="1">2</td><td rowspan="1" colspan="1"/><td rowspan="1" colspan="1"/><td rowspan="1" colspan="1"/><td rowspan="1" colspan="1"/><td rowspan="1" colspan="1"/><td rowspan="1" colspan="1"/><td rowspan="1" colspan="1"/><td rowspan="1" colspan="1"/><td rowspan="1" colspan="1"/><td rowspan="1" colspan="1"/><td rowspan="1" colspan="1"/><td rowspan="1" colspan="1"/><td rowspan="1" colspan="1"/><td rowspan="1" colspan="1"/></tr><tr><td rowspan="1" colspan="1">
                        <italic>
                          <tp:taxon-name><tp:taxon-name-part taxon-name-part-type="genus" reg="Coregonus">C.</tp:taxon-name-part><tp:taxon-name-part taxon-name-part-type="species" reg="suspensus">suspensus</tp:taxon-name-part></tp:taxon-name>
                        </italic>
                      </td><td rowspan="1" colspan="1">Lucerne</td><td rowspan="1" colspan="1">5</td><td rowspan="1" colspan="1">1</td><td rowspan="1" colspan="1">
                        <bold>3</bold>
                      </td><td rowspan="1" colspan="1">1</td><td rowspan="1" colspan="1"/><td rowspan="1" colspan="1">1</td><td rowspan="1" colspan="1">
                        <bold>4</bold>
                      </td><td rowspan="1" colspan="1"/><td rowspan="1" colspan="1"/><td rowspan="1" colspan="1"/><td rowspan="1" colspan="1">2</td><td rowspan="1" colspan="1">
                        <bold>3</bold>
                      </td><td rowspan="1" colspan="1"/><td rowspan="1" colspan="1"/><td rowspan="1" colspan="1"/><td rowspan="1" colspan="1"/><td rowspan="1" colspan="1"/><td rowspan="1" colspan="1"/><td rowspan="1" colspan="1"/><td rowspan="1" colspan="1"/><td rowspan="1" colspan="1"/><td rowspan="1" colspan="1"/><td rowspan="1" colspan="1"/><td rowspan="1" colspan="1"/><td rowspan="1" colspan="1"/><td rowspan="1" colspan="1"/><td rowspan="1" colspan="1"/></tr><tr><td rowspan="1" colspan="1"><italic><tp:taxon-name><tp:taxon-name-part taxon-name-part-type="genus" reg="Coregonus">C.</tp:taxon-name-part><tp:taxon-name-part taxon-name-part-type="species" reg="nobilis">nobilis</tp:taxon-name-part></tp:taxon-name></italic> contemporary</td><td rowspan="1" colspan="1">Lucerne</td><td rowspan="1" colspan="1">21</td><td rowspan="1" colspan="1"/><td rowspan="1" colspan="1">
                        <bold>11</bold>
                      </td><td rowspan="1" colspan="1">10</td><td rowspan="1" colspan="1"/><td rowspan="1" colspan="1">
                        <bold>13</bold>
                      </td><td rowspan="1" colspan="1">7</td><td rowspan="1" colspan="1">1</td><td rowspan="1" colspan="1"/><td rowspan="1" colspan="1"/><td rowspan="1" colspan="1">1</td><td rowspan="1" colspan="1">
                        <bold>18</bold>
                      </td><td rowspan="1" colspan="1">2</td><td rowspan="1" colspan="1"/><td rowspan="1" colspan="1"/><td rowspan="1" colspan="1"/><td rowspan="1" colspan="1"/><td rowspan="1" colspan="1"/><td rowspan="1" colspan="1"/><td rowspan="1" colspan="1"/><td rowspan="1" colspan="1"/><td rowspan="1" colspan="1"/><td rowspan="1" colspan="1"/><td rowspan="1" colspan="1"/><td rowspan="1" colspan="1"/><td rowspan="1" colspan="1"/><td rowspan="1" colspan="1"/></tr><tr><td rowspan="1" colspan="1"><italic><tp:taxon-name><tp:taxon-name-part taxon-name-part-type="genus" reg="Coregonus">C.</tp:taxon-name-part><tp:taxon-name-part taxon-name-part-type="species" reg="nobilis">nobilis</tp:taxon-name-part></tp:taxon-name></italic> historical</td><td rowspan="1" colspan="1">Lucerne</td><td rowspan="1" colspan="1">3</td><td rowspan="1" colspan="1"/><td rowspan="1" colspan="1">
                        <bold>3</bold>
                      </td><td rowspan="1" colspan="1"/><td rowspan="1" colspan="1"/><td rowspan="1" colspan="1">1</td><td rowspan="1" colspan="1">2</td><td rowspan="1" colspan="1"/><td rowspan="1" colspan="1"/><td rowspan="1" colspan="1"/><td rowspan="1" colspan="1">
                        <bold>2</bold>
                      </td><td rowspan="1" colspan="1">1</td><td rowspan="1" colspan="1"/><td rowspan="1" colspan="1"/><td rowspan="1" colspan="1"/><td rowspan="1" colspan="1"/><td rowspan="1" colspan="1"/><td rowspan="1" colspan="1"/><td rowspan="1" colspan="1"/><td rowspan="1" colspan="1"/><td rowspan="1" colspan="1"/><td rowspan="1" colspan="1"/><td rowspan="1" colspan="1"/><td rowspan="1" colspan="1"/><td rowspan="1" colspan="1"/><td rowspan="1" colspan="1"/><td rowspan="1" colspan="1"/></tr><tr><td rowspan="1" colspan="1"><italic><tp:taxon-name><tp:taxon-name-part taxon-name-part-type="genus" reg="Coregonus">C.</tp:taxon-name-part><tp:taxon-name-part taxon-name-part-type="species" reg="muelleri">muelleri</tp:taxon-name-part></tp:taxon-name></italic> contemporary</td><td rowspan="1" colspan="1">Lucerne</td><td rowspan="1" colspan="1">30</td><td rowspan="1" colspan="1">2</td><td rowspan="1" colspan="1">
                        <bold>22</bold>
                      </td><td rowspan="1" colspan="1">6</td><td rowspan="1" colspan="1"/><td rowspan="1" colspan="1">5</td><td rowspan="1" colspan="1">
                        <bold>20</bold>
                      </td><td rowspan="1" colspan="1">5</td><td rowspan="1" colspan="1"/><td rowspan="1" colspan="1"/><td rowspan="1" colspan="1">
                        <bold>18</bold>
                      </td><td rowspan="1" colspan="1">10</td><td rowspan="1" colspan="1">2</td><td rowspan="1" colspan="1"/><td rowspan="1" colspan="1"/><td rowspan="1" colspan="1"/><td rowspan="1" colspan="1"/><td rowspan="1" colspan="1"/><td rowspan="1" colspan="1"/><td rowspan="1" colspan="1"/><td rowspan="1" colspan="1"/><td rowspan="1" colspan="1"/><td rowspan="1" colspan="1"/><td rowspan="1" colspan="1"/><td rowspan="1" colspan="1"/><td rowspan="1" colspan="1"/><td rowspan="1" colspan="1"/></tr><tr><td rowspan="1" colspan="1"><italic><tp:taxon-name><tp:taxon-name-part taxon-name-part-type="genus" reg="Coregonus">C.</tp:taxon-name-part><tp:taxon-name-part taxon-name-part-type="species" reg="muelleri">muelleri</tp:taxon-name-part></tp:taxon-name></italic> historical</td><td rowspan="1" colspan="1">Lucerne</td><td rowspan="1" colspan="1">8</td><td rowspan="1" colspan="1">3</td><td rowspan="1" colspan="1">
                        <bold>5</bold>
                      </td><td rowspan="1" colspan="1"/><td rowspan="1" colspan="1"/><td rowspan="1" colspan="1">1</td><td rowspan="1" colspan="1">
                        <bold>7</bold>
                      </td><td rowspan="1" colspan="1"/><td rowspan="1" colspan="1"/><td rowspan="1" colspan="1">1</td><td rowspan="1" colspan="1">
                        <bold>6</bold>
                      </td><td rowspan="1" colspan="1">1</td><td rowspan="1" colspan="1"/><td rowspan="1" colspan="1"/><td rowspan="1" colspan="1"/><td rowspan="1" colspan="1"/><td rowspan="1" colspan="1"/><td rowspan="1" colspan="1"/><td rowspan="1" colspan="1"/><td rowspan="1" colspan="1"/><td rowspan="1" colspan="1"/><td rowspan="1" colspan="1"/><td rowspan="1" colspan="1"/><td rowspan="1" colspan="1"/><td rowspan="1" colspan="1"/><td rowspan="1" colspan="1"/><td rowspan="1" colspan="1"/></tr><tr><td rowspan="1" colspan="1">
                        <italic>
                          <tp:taxon-name><tp:taxon-name-part taxon-name-part-type="genus" reg="Coregonus">C.</tp:taxon-name-part><tp:taxon-name-part taxon-name-part-type="species" reg="sarnensis">sarnensis</tp:taxon-name-part></tp:taxon-name>
                        </italic>
                      </td><td rowspan="1" colspan="1">Sarnen</td><td rowspan="1" colspan="1">28</td><td rowspan="1" colspan="1">3</td><td rowspan="1" colspan="1">11</td><td rowspan="1" colspan="1">
                        <bold>14</bold>
                      </td><td rowspan="1" colspan="1"/><td rowspan="1" colspan="1">4</td><td rowspan="1" colspan="1">
                        <bold>16</bold>
                      </td><td rowspan="1" colspan="1">8</td><td rowspan="1" colspan="1"/><td rowspan="1" colspan="1"/><td rowspan="1" colspan="1">1</td><td rowspan="1" colspan="1">10</td><td rowspan="1" colspan="1">
                        <bold>17</bold>
                      </td><td rowspan="1" colspan="1"/><td rowspan="1" colspan="1"/><td rowspan="1" colspan="1"/><td rowspan="1" colspan="1"/><td rowspan="1" colspan="1"/><td rowspan="1" colspan="1"/><td rowspan="1" colspan="1"/><td rowspan="1" colspan="1"/><td rowspan="1" colspan="1"/><td rowspan="1" colspan="1"/><td rowspan="1" colspan="1"/><td rowspan="1" colspan="1"/><td rowspan="1" colspan="1"/><td rowspan="1" colspan="1"/></tr><tr><td rowspan="1" colspan="1">
                        <italic>
                          <tp:taxon-name><tp:taxon-name-part taxon-name-part-type="genus" reg="Coregonus">C.</tp:taxon-name-part><tp:taxon-name-part taxon-name-part-type="species" reg="suidteri">suidteri</tp:taxon-name-part></tp:taxon-name>
                        </italic>
                      </td><td rowspan="1" colspan="1">Sempach</td><td rowspan="1" colspan="1">2</td><td rowspan="1" colspan="1"/><td rowspan="1" colspan="1"/><td rowspan="1" colspan="1">2</td><td rowspan="1" colspan="1"/><td rowspan="1" colspan="1"/><td rowspan="1" colspan="1"/><td rowspan="1" colspan="1"/><td rowspan="1" colspan="1"/><td rowspan="1" colspan="1"/><td rowspan="1" colspan="1"/><td rowspan="1" colspan="1"/><td rowspan="1" colspan="1"/><td rowspan="1" colspan="1"/><td rowspan="1" colspan="1"/><td rowspan="1" colspan="1"/><td rowspan="1" colspan="1"/><td rowspan="1" colspan="1"/><td rowspan="1" colspan="1"/><td rowspan="1" colspan="1"/><td rowspan="1" colspan="1"/><td rowspan="1" colspan="1"/><td rowspan="1" colspan="1"/><td rowspan="1" colspan="1"/><td rowspan="1" colspan="1"/><td rowspan="1" colspan="1"/><td rowspan="1" colspan="1"/></tr><tr><td rowspan="1" colspan="1">
                        <italic>
                          <tp:taxon-name><tp:taxon-name-part taxon-name-part-type="genus" reg="Coregonus">C.</tp:taxon-name-part><tp:taxon-name-part taxon-name-part-type="species" reg="zugensis">zugensis</tp:taxon-name-part></tp:taxon-name>
                        </italic>
                      </td><td rowspan="1" colspan="1">Zug</td><td rowspan="1" colspan="1">12</td><td rowspan="1" colspan="1">
                        <bold>4</bold>
                      </td><td rowspan="1" colspan="1">
                        <bold>4</bold>
                      </td><td rowspan="1" colspan="1">
                        <bold>4</bold>
                      </td><td rowspan="1" colspan="1"/><td rowspan="1" colspan="1">4</td><td rowspan="1" colspan="1">
                        <bold>5</bold>
                      </td><td rowspan="1" colspan="1">3</td><td rowspan="1" colspan="1"/><td rowspan="1" colspan="1">2</td><td rowspan="1" colspan="1">
                        <bold>5</bold>
                      </td><td rowspan="1" colspan="1">
                        <bold>5</bold>
                      </td><td rowspan="1" colspan="1"/><td rowspan="1" colspan="1"/><td rowspan="1" colspan="1"/><td rowspan="1" colspan="1"/><td rowspan="1" colspan="1"/><td rowspan="1" colspan="1"/><td rowspan="1" colspan="1"/><td rowspan="1" colspan="1"/><td rowspan="1" colspan="1"/><td rowspan="1" colspan="1"/><td rowspan="1" colspan="1"/><td rowspan="1" colspan="1"/><td rowspan="1" colspan="1"/><td rowspan="1" colspan="1"/><td rowspan="1" colspan="1"/></tr><tr><td rowspan="1" colspan="1">
                        <italic>
                          <tp:taxon-name><tp:taxon-name-part taxon-name-part-type="genus" reg="Coregonus">C.</tp:taxon-name-part><tp:taxon-name-part taxon-name-part-type="species" reg="obliterus">obliterus</tp:taxon-name-part></tp:taxon-name>
                        </italic>
                      </td><td rowspan="1" colspan="1">Zug</td><td rowspan="1" colspan="1">7</td><td rowspan="1" colspan="1"/><td rowspan="1" colspan="1">1</td><td rowspan="1" colspan="1">
                        <bold>5</bold>
                      </td><td rowspan="1" colspan="1">1</td><td rowspan="1" colspan="1"/><td rowspan="1" colspan="1">
                        <bold>5</bold>
                      </td><td rowspan="1" colspan="1">2</td><td rowspan="1" colspan="1"/><td rowspan="1" colspan="1"/><td rowspan="1" colspan="1">
                        <bold>5</bold>
                      </td><td rowspan="1" colspan="1">2</td><td rowspan="1" colspan="1"/><td rowspan="1" colspan="1"/><td rowspan="1" colspan="1"/><td rowspan="1" colspan="1"/><td rowspan="1" colspan="1"/><td rowspan="1" colspan="1"/><td rowspan="1" colspan="1"/><td rowspan="1" colspan="1"/><td rowspan="1" colspan="1"/><td rowspan="1" colspan="1"/><td rowspan="1" colspan="1"/><td rowspan="1" colspan="1"/><td rowspan="1" colspan="1"/><td rowspan="1" colspan="1"/><td rowspan="1" colspan="1"/></tr><tr><td rowspan="1" colspan="1">
                        <italic>
                          <tp:taxon-name><tp:taxon-name-part taxon-name-part-type="genus" reg="Coregonus">C.</tp:taxon-name-part><tp:taxon-name-part taxon-name-part-type="species" reg="supersum">supersum</tp:taxon-name-part></tp:taxon-name>
                        </italic>
                      </td><td rowspan="1" colspan="1">Zug</td><td rowspan="1" colspan="1">6</td><td rowspan="1" colspan="1">1</td><td rowspan="1" colspan="1">1</td><td rowspan="1" colspan="1">
                        <bold>4</bold>
                      </td><td rowspan="1" colspan="1"/><td rowspan="1" colspan="1">1</td><td rowspan="1" colspan="1">
                        <bold>5</bold>
                      </td><td rowspan="1" colspan="1"/><td rowspan="1" colspan="1"/><td rowspan="1" colspan="1"/><td rowspan="1" colspan="1">2</td><td rowspan="1" colspan="1">
                        <bold>4</bold>
                      </td><td rowspan="1" colspan="1"/><td rowspan="1" colspan="1"/><td rowspan="1" colspan="1"/><td rowspan="1" colspan="1"/><td rowspan="1" colspan="1"/><td rowspan="1" colspan="1"/><td rowspan="1" colspan="1"/><td rowspan="1" colspan="1"/><td rowspan="1" colspan="1"/><td rowspan="1" colspan="1"/><td rowspan="1" colspan="1"/><td rowspan="1" colspan="1"/><td rowspan="1" colspan="1"/><td rowspan="1" colspan="1"/><td rowspan="1" colspan="1"/></tr><tr><td rowspan="1" colspan="1">
                        <italic>
                          <tp:taxon-name><tp:taxon-name-part taxon-name-part-type="genus" reg="Coregonus">C.</tp:taxon-name-part><tp:taxon-name-part taxon-name-part-type="species" reg="gutturosus">gutturosus</tp:taxon-name-part></tp:taxon-name>
                        </italic>
                      </td><td rowspan="1" colspan="1">Constance</td><td rowspan="1" colspan="1">9</td><td rowspan="1" colspan="1">4</td><td rowspan="1" colspan="1">
                        <bold>5</bold>
                      </td><td rowspan="1" colspan="1"/><td rowspan="1" colspan="1"/><td rowspan="1" colspan="1">
                        <bold>4</bold>
                      </td><td rowspan="1" colspan="1">3</td><td rowspan="1" colspan="1">2</td><td rowspan="1" colspan="1"/><td rowspan="1" colspan="1"/><td rowspan="1" colspan="1">
                        <bold>8</bold>
                      </td><td rowspan="1" colspan="1">1</td><td rowspan="1" colspan="1"/><td rowspan="1" colspan="1"/><td rowspan="1" colspan="1"/><td rowspan="1" colspan="1"/><td rowspan="1" colspan="1"/><td rowspan="1" colspan="1"/><td rowspan="1" colspan="1"/><td rowspan="1" colspan="1"/><td rowspan="1" colspan="1"/><td rowspan="1" colspan="1"/><td rowspan="1" colspan="1"/><td rowspan="1" colspan="1"/><td rowspan="1" colspan="1"/><td rowspan="1" colspan="1"/><td rowspan="1" colspan="1"/></tr><tr><td rowspan="1" colspan="1">
                        <italic>
                          <tp:taxon-name><tp:taxon-name-part taxon-name-part-type="genus" reg="Coregonus">C.</tp:taxon-name-part><tp:taxon-name-part taxon-name-part-type="species" reg="arenicolus">arenicolus</tp:taxon-name-part></tp:taxon-name>
                        </italic>
                      </td><td rowspan="1" colspan="1">Constance</td><td rowspan="1" colspan="1">4</td><td rowspan="1" colspan="1"/><td rowspan="1" colspan="1"/><td rowspan="1" colspan="1">
                        <bold>3</bold>
                      </td><td rowspan="1" colspan="1">1</td><td rowspan="1" colspan="1"/><td rowspan="1" colspan="1">1</td><td rowspan="1" colspan="1">
                        <bold>3</bold>
                      </td><td rowspan="1" colspan="1"/><td rowspan="1" colspan="1"/><td rowspan="1" colspan="1">1</td><td rowspan="1" colspan="1">
                        <bold>3</bold>
                      </td><td rowspan="1" colspan="1"/><td rowspan="1" colspan="1"/><td rowspan="1" colspan="1"/><td rowspan="1" colspan="1"/><td rowspan="1" colspan="1"/><td rowspan="1" colspan="1"/><td rowspan="1" colspan="1"/><td rowspan="1" colspan="1"/><td rowspan="1" colspan="1"/><td rowspan="1" colspan="1"/><td rowspan="1" colspan="1"/><td rowspan="1" colspan="1"/><td rowspan="1" colspan="1"/><td rowspan="1" colspan="1"/><td rowspan="1" colspan="1"/></tr><tr><td rowspan="1" colspan="1">
                        <italic>
                          <tp:taxon-name><tp:taxon-name-part taxon-name-part-type="genus" reg="Coregonus">C.</tp:taxon-name-part><tp:taxon-name-part taxon-name-part-type="species" reg="wartmanni">wartmanni</tp:taxon-name-part></tp:taxon-name>
                        </italic>
                      </td><td rowspan="1" colspan="1">Constance</td><td rowspan="1" colspan="1">1</td><td rowspan="1" colspan="1"/><td rowspan="1" colspan="1"/><td rowspan="1" colspan="1">1</td><td rowspan="1" colspan="1"/><td rowspan="1" colspan="1"/><td rowspan="1" colspan="1">1</td><td rowspan="1" colspan="1"/><td rowspan="1" colspan="1"/><td rowspan="1" colspan="1"/><td rowspan="1" colspan="1">1</td><td rowspan="1" colspan="1"/><td rowspan="1" colspan="1"/><td rowspan="1" colspan="1"/><td rowspan="1" colspan="1"/><td rowspan="1" colspan="1"/><td rowspan="1" colspan="1"/><td rowspan="1" colspan="1"/><td rowspan="1" colspan="1"/><td rowspan="1" colspan="1"/><td rowspan="1" colspan="1"/><td rowspan="1" colspan="1"/><td rowspan="1" colspan="1"/><td rowspan="1" colspan="1"/><td rowspan="1" colspan="1"/><td rowspan="1" colspan="1"/><td rowspan="1" colspan="1"/></tr></tbody></table></table-wrap><table-wrap id="T13" position="float" orientation="portrait"><label>Table 13.</label><caption><p>Frequency of occurrence of the total number of gill rakers (mode in bold) in the 13 whitefish species from lakes Lucerne (<italic><tp:taxon-name><tp:taxon-name-part taxon-name-part-type="genus" reg="Coregonus">C.</tp:taxon-name-part><tp:taxon-name-part taxon-name-part-type="species" reg="litoralis">litoralis</tp:taxon-name-part></tp:taxon-name></italic>, <italic><tp:taxon-name><tp:taxon-name-part taxon-name-part-type="genus" reg="Coregonus">C.</tp:taxon-name-part><tp:taxon-name-part taxon-name-part-type="species" reg="intermundia">intermundia</tp:taxon-name-part></tp:taxon-name></italic>, <italic><tp:taxon-name><tp:taxon-name-part taxon-name-part-type="genus" reg="Coregonus">C.</tp:taxon-name-part><tp:taxon-name-part taxon-name-part-type="species" reg="suspensus">suspensus</tp:taxon-name-part></tp:taxon-name></italic>, <italic><tp:taxon-name><tp:taxon-name-part taxon-name-part-type="genus" reg="Coregonus">C.</tp:taxon-name-part><tp:taxon-name-part taxon-name-part-type="species" reg="nobilis">nobilis</tp:taxon-name-part></tp:taxon-name></italic>, <italic><tp:taxon-name><tp:taxon-name-part taxon-name-part-type="genus" reg="Coregonus">C.</tp:taxon-name-part><tp:taxon-name-part taxon-name-part-type="species" reg="muelleri">muelleri</tp:taxon-name-part></tp:taxon-name></italic>,), Sarnen (<italic><tp:taxon-name><tp:taxon-name-part taxon-name-part-type="genus" reg="Coregonus">C.</tp:taxon-name-part><tp:taxon-name-part taxon-name-part-type="species" reg="sarnensis">sarnensis</tp:taxon-name-part></tp:taxon-name></italic>), Sempach (<italic><tp:taxon-name><tp:taxon-name-part taxon-name-part-type="genus" reg="Coregonus">C.</tp:taxon-name-part><tp:taxon-name-part taxon-name-part-type="species" reg="suidteri">suidteri</tp:taxon-name-part></tp:taxon-name></italic>), Zug (<italic><tp:taxon-name><tp:taxon-name-part taxon-name-part-type="genus" reg="Coregonus">C.</tp:taxon-name-part><tp:taxon-name-part taxon-name-part-type="species" reg="zugensis">zugensis</tp:taxon-name-part></tp:taxon-name></italic>, <italic><tp:taxon-name><tp:taxon-name-part taxon-name-part-type="genus" reg="Coregonus">C.</tp:taxon-name-part><tp:taxon-name-part taxon-name-part-type="species" reg="obliterus">obliterus</tp:taxon-name-part></tp:taxon-name></italic>, <italic><tp:taxon-name><tp:taxon-name-part taxon-name-part-type="genus" reg="Coregonus">C.</tp:taxon-name-part><tp:taxon-name-part taxon-name-part-type="species" reg="supersum">supersum</tp:taxon-name-part></tp:taxon-name></italic>), and Constance (<italic><tp:taxon-name><tp:taxon-name-part taxon-name-part-type="genus" reg="Coregonus">C.</tp:taxon-name-part><tp:taxon-name-part taxon-name-part-type="species" reg="gutturosus">gutturosus</tp:taxon-name-part></tp:taxon-name></italic>, <italic><tp:taxon-name><tp:taxon-name-part taxon-name-part-type="genus" reg="Coregonus">C.</tp:taxon-name-part><tp:taxon-name-part taxon-name-part-type="species" reg="arenicolus">arenicolus</tp:taxon-name-part></tp:taxon-name></italic>, <italic><tp:taxon-name><tp:taxon-name-part taxon-name-part-type="genus" reg="Coregonus">C.</tp:taxon-name-part><tp:taxon-name-part taxon-name-part-type="species" reg="macrophthalmus">macrophthalmus</tp:taxon-name-part></tp:taxon-name></italic>, <italic><tp:taxon-name><tp:taxon-name-part taxon-name-part-type="genus" reg="Coregonus">C.</tp:taxon-name-part><tp:taxon-name-part taxon-name-part-type="species" reg="wartmanni">wartmanni</tp:taxon-name-part></tp:taxon-name></italic>).</p></caption><table id="TID0ET1AO" rules="all"><tbody><tr><th rowspan="2" colspan="1">Species</th><th rowspan="2" colspan="1">Lake</th><th rowspan="2" colspan="1">Ntotal</th><th rowspan="1" colspan="28">Total number of gill rakers</th></tr><tr><th rowspan="1" colspan="1">16</th><th rowspan="1" colspan="1">17</th><th rowspan="1" colspan="1">18</th><th rowspan="1" colspan="1">19</th><th rowspan="1" colspan="1">20</th><th rowspan="1" colspan="1">21</th><th rowspan="1" colspan="1">22</th><th rowspan="1" colspan="1">23</th><th rowspan="1" colspan="1">24</th><th rowspan="1" colspan="1">25</th><th rowspan="1" colspan="1">26</th><th rowspan="1" colspan="1">27</th><th rowspan="1" colspan="1">28</th><th rowspan="1" colspan="1">29</th><th rowspan="1" colspan="1">30</th><th rowspan="1" colspan="1">31</th><th rowspan="1" colspan="1">32</th><th rowspan="1" colspan="1">33</th><th rowspan="1" colspan="1">34</th><th rowspan="1" colspan="1">35</th><th rowspan="1" colspan="1">36</th><th rowspan="1" colspan="1">37</th><th rowspan="1" colspan="1">38</th><th rowspan="1" colspan="1">39</th><th rowspan="1" colspan="1">40</th><th rowspan="1" colspan="1">41</th><th rowspan="1" colspan="1">42</th><th rowspan="1" colspan="1">43</th></tr><tr><td rowspan="1" colspan="1"><italic><tp:taxon-name><tp:taxon-name-part taxon-name-part-type="genus" reg="Coregonus">C.</tp:taxon-name-part><tp:taxon-name-part taxon-name-part-type="species" reg="litoralis">litoralis</tp:taxon-name-part></tp:taxon-name></italic> contemporary</td><td rowspan="1" colspan="1">Lucerne</td><td rowspan="1" colspan="1">13</td><td rowspan="1" colspan="1"/><td rowspan="1" colspan="1"/><td rowspan="1" colspan="1"/><td rowspan="1" colspan="1"/><td rowspan="1" colspan="1"/><td rowspan="1" colspan="1"/><td rowspan="1" colspan="1"/><td rowspan="1" colspan="1"/><td rowspan="1" colspan="1">1</td><td rowspan="1" colspan="1"/><td rowspan="1" colspan="1">
                        <bold>3</bold>
                      </td><td rowspan="1" colspan="1">2</td><td rowspan="1" colspan="1">1</td><td rowspan="1" colspan="1">1</td><td rowspan="1" colspan="1">
                        <bold>3</bold>
                      </td><td rowspan="1" colspan="1">1</td><td rowspan="1" colspan="1">1</td><td rowspan="1" colspan="1"/><td rowspan="1" colspan="1"/><td rowspan="1" colspan="1"/><td rowspan="1" colspan="1"/><td rowspan="1" colspan="1"/><td rowspan="1" colspan="1"/><td rowspan="1" colspan="1"/><td rowspan="1" colspan="1"/><td rowspan="1" colspan="1"/><td rowspan="1" colspan="1"/><td rowspan="1" colspan="1"/></tr><tr><td rowspan="1" colspan="1"><italic><tp:taxon-name><tp:taxon-name-part taxon-name-part-type="genus" reg="Coregonus">C.</tp:taxon-name-part><tp:taxon-name-part taxon-name-part-type="species" reg="litoralis">litoralis</tp:taxon-name-part></tp:taxon-name></italic> historical</td><td rowspan="1" colspan="1">Lucerne</td><td rowspan="1" colspan="1">7</td><td rowspan="1" colspan="1"/><td rowspan="1" colspan="1"/><td rowspan="1" colspan="1"/><td rowspan="1" colspan="1">1</td><td rowspan="1" colspan="1"/><td rowspan="1" colspan="1"/><td rowspan="1" colspan="1"/><td rowspan="1" colspan="1">1</td><td rowspan="1" colspan="1"/><td rowspan="1" colspan="1">1</td><td rowspan="1" colspan="1"/><td rowspan="1" colspan="1"/><td rowspan="1" colspan="1">1</td><td rowspan="1" colspan="1">1</td><td rowspan="1" colspan="1">1</td><td rowspan="1" colspan="1"/><td rowspan="1" colspan="1"/><td rowspan="1" colspan="1">1</td><td rowspan="1" colspan="1"/><td rowspan="1" colspan="1"/><td rowspan="1" colspan="1"/><td rowspan="1" colspan="1"/><td rowspan="1" colspan="1"/><td rowspan="1" colspan="1"/><td rowspan="1" colspan="1"/><td rowspan="1" colspan="1"/><td rowspan="1" colspan="1"/><td rowspan="1" colspan="1"/></tr><tr><td rowspan="1" colspan="1">
                        <italic>
                          <tp:taxon-name><tp:taxon-name-part taxon-name-part-type="genus" reg="Coregonus">C.</tp:taxon-name-part><tp:taxon-name-part taxon-name-part-type="species" reg="intermundia">intermundia</tp:taxon-name-part></tp:taxon-name>
                        </italic>
                      </td><td rowspan="1" colspan="1">Lucerne</td><td rowspan="1" colspan="1">10</td><td rowspan="1" colspan="1"/><td rowspan="1" colspan="1"/><td rowspan="1" colspan="1"/><td rowspan="1" colspan="1"/><td rowspan="1" colspan="1"/><td rowspan="1" colspan="1"/><td rowspan="1" colspan="1"/><td rowspan="1" colspan="1"/><td rowspan="1" colspan="1"/><td rowspan="1" colspan="1"/><td rowspan="1" colspan="1"/><td rowspan="1" colspan="1"/><td rowspan="1" colspan="1"/><td rowspan="1" colspan="1"/><td rowspan="1" colspan="1">2</td><td rowspan="1" colspan="1"/><td rowspan="1" colspan="1"/><td rowspan="1" colspan="1">1</td><td rowspan="1" colspan="1">2</td><td rowspan="1" colspan="1">
                        <bold>3</bold>
                      </td><td rowspan="1" colspan="1"/><td rowspan="1" colspan="1">2</td><td rowspan="1" colspan="1"/><td rowspan="1" colspan="1"/><td rowspan="1" colspan="1"/><td rowspan="1" colspan="1"/><td rowspan="1" colspan="1"/><td rowspan="1" colspan="1"/></tr><tr><td rowspan="1" colspan="1">
                        <italic>
                          <tp:taxon-name><tp:taxon-name-part taxon-name-part-type="genus" reg="Coregonus">C.</tp:taxon-name-part><tp:taxon-name-part taxon-name-part-type="species" reg="suspensus">suspensus</tp:taxon-name-part></tp:taxon-name>
                        </italic>
                      </td><td rowspan="1" colspan="1">Lucerne</td><td rowspan="1" colspan="1">4</td><td rowspan="1" colspan="1"/><td rowspan="1" colspan="1"/><td rowspan="1" colspan="1"/><td rowspan="1" colspan="1"/><td rowspan="1" colspan="1"/><td rowspan="1" colspan="1"/><td rowspan="1" colspan="1"/><td rowspan="1" colspan="1"/><td rowspan="1" colspan="1"/><td rowspan="1" colspan="1"/><td rowspan="1" colspan="1"/><td rowspan="1" colspan="1"/><td rowspan="1" colspan="1"/><td rowspan="1" colspan="1"/><td rowspan="1" colspan="1"/><td rowspan="1" colspan="1"/><td rowspan="1" colspan="1"/><td rowspan="1" colspan="1">1</td><td rowspan="1" colspan="1">1</td><td rowspan="1" colspan="1">1</td><td rowspan="1" colspan="1"/><td rowspan="1" colspan="1">1</td><td rowspan="1" colspan="1"/><td rowspan="1" colspan="1"/><td rowspan="1" colspan="1"/><td rowspan="1" colspan="1"/><td rowspan="1" colspan="1"/><td rowspan="1" colspan="1"/></tr><tr><td rowspan="1" colspan="1"><italic><tp:taxon-name><tp:taxon-name-part taxon-name-part-type="genus" reg="Coregonus">C.</tp:taxon-name-part><tp:taxon-name-part taxon-name-part-type="species" reg="nobilis">nobilis</tp:taxon-name-part></tp:taxon-name></italic> contemporary</td><td rowspan="1" colspan="1">Lucerne</td><td rowspan="1" colspan="1">21</td><td rowspan="1" colspan="1"/><td rowspan="1" colspan="1"/><td rowspan="1" colspan="1"/><td rowspan="1" colspan="1"/><td rowspan="1" colspan="1"/><td rowspan="1" colspan="1"/><td rowspan="1" colspan="1"/><td rowspan="1" colspan="1"/><td rowspan="1" colspan="1"/><td rowspan="1" colspan="1"/><td rowspan="1" colspan="1"/><td rowspan="1" colspan="1"/><td rowspan="1" colspan="1"/><td rowspan="1" colspan="1"/><td rowspan="1" colspan="1"/><td rowspan="1" colspan="1"/><td rowspan="1" colspan="1"/><td rowspan="1" colspan="1"/><td rowspan="1" colspan="1">2</td><td rowspan="1" colspan="1"/><td rowspan="1" colspan="1">2</td><td rowspan="1" colspan="1">4</td><td rowspan="1" colspan="1">
                        <bold>8</bold>
                      </td><td rowspan="1" colspan="1">3</td><td rowspan="1" colspan="1">2</td><td rowspan="1" colspan="1"/><td rowspan="1" colspan="1"/><td rowspan="1" colspan="1"/></tr><tr><td rowspan="1" colspan="1"><italic><tp:taxon-name><tp:taxon-name-part taxon-name-part-type="genus" reg="Coregonus">C.</tp:taxon-name-part><tp:taxon-name-part taxon-name-part-type="species" reg="nobilis">nobilis</tp:taxon-name-part></tp:taxon-name></italic> historical</td><td rowspan="1" colspan="1">Lucerne</td><td rowspan="1" colspan="1">1</td><td rowspan="1" colspan="1"/><td rowspan="1" colspan="1"/><td rowspan="1" colspan="1"/><td rowspan="1" colspan="1"/><td rowspan="1" colspan="1"/><td rowspan="1" colspan="1"/><td rowspan="1" colspan="1"/><td rowspan="1" colspan="1"/><td rowspan="1" colspan="1"/><td rowspan="1" colspan="1"/><td rowspan="1" colspan="1"/><td rowspan="1" colspan="1"/><td rowspan="1" colspan="1"/><td rowspan="1" colspan="1"/><td rowspan="1" colspan="1"/><td rowspan="1" colspan="1"/><td rowspan="1" colspan="1"/><td rowspan="1" colspan="1"/><td rowspan="1" colspan="1"/><td rowspan="1" colspan="1"/><td rowspan="1" colspan="1"/><td rowspan="1" colspan="1"/><td rowspan="1" colspan="1"/><td rowspan="1" colspan="1"/><td rowspan="1" colspan="1"/><td rowspan="1" colspan="1">
                        <bold>1</bold>
                      </td><td rowspan="1" colspan="1"/><td rowspan="1" colspan="1"/></tr><tr><td rowspan="1" colspan="1"><italic><tp:taxon-name><tp:taxon-name-part taxon-name-part-type="genus" reg="Coregonus">C.</tp:taxon-name-part><tp:taxon-name-part taxon-name-part-type="species" reg="muelleri">muelleri</tp:taxon-name-part></tp:taxon-name></italic> contemporary</td><td rowspan="1" colspan="1">Lucerne</td><td rowspan="1" colspan="1">27</td><td rowspan="1" colspan="1"/><td rowspan="1" colspan="1"/><td rowspan="1" colspan="1"/><td rowspan="1" colspan="1"/><td rowspan="1" colspan="1"/><td rowspan="1" colspan="1"/><td rowspan="1" colspan="1"/><td rowspan="1" colspan="1"/><td rowspan="1" colspan="1"/><td rowspan="1" colspan="1"/><td rowspan="1" colspan="1"/><td rowspan="1" colspan="1"/><td rowspan="1" colspan="1"/><td rowspan="1" colspan="1"/><td rowspan="1" colspan="1"/><td rowspan="1" colspan="1"/><td rowspan="1" colspan="1"/><td rowspan="1" colspan="1">1</td><td rowspan="1" colspan="1">1</td><td rowspan="1" colspan="1">3</td><td rowspan="1" colspan="1">1</td><td rowspan="1" colspan="1">5</td><td rowspan="1" colspan="1">
                        <bold>6</bold>
                      </td><td rowspan="1" colspan="1">5</td><td rowspan="1" colspan="1">2</td><td rowspan="1" colspan="1">2</td><td rowspan="1" colspan="1"/><td rowspan="1" colspan="1">1</td></tr><tr><td rowspan="1" colspan="1"><italic><tp:taxon-name><tp:taxon-name-part taxon-name-part-type="genus" reg="Coregonus">C.</tp:taxon-name-part><tp:taxon-name-part taxon-name-part-type="species" reg="muelleri">muelleri</tp:taxon-name-part></tp:taxon-name></italic> historical</td><td rowspan="1" colspan="1">Lucerne</td><td rowspan="1" colspan="1">5</td><td rowspan="1" colspan="1"/><td rowspan="1" colspan="1"/><td rowspan="1" colspan="1"/><td rowspan="1" colspan="1"/><td rowspan="1" colspan="1"/><td rowspan="1" colspan="1"/><td rowspan="1" colspan="1"/><td rowspan="1" colspan="1"/><td rowspan="1" colspan="1"/><td rowspan="1" colspan="1"/><td rowspan="1" colspan="1"/><td rowspan="1" colspan="1"/><td rowspan="1" colspan="1"/><td rowspan="1" colspan="1"/><td rowspan="1" colspan="1"/><td rowspan="1" colspan="1"/><td rowspan="1" colspan="1"/><td rowspan="1" colspan="1"/><td rowspan="1" colspan="1"/><td rowspan="1" colspan="1"/><td rowspan="1" colspan="1">1</td><td rowspan="1" colspan="1">
                        <bold>2</bold>
                      </td><td rowspan="1" colspan="1"/><td rowspan="1" colspan="1">
                        <bold>2</bold>
                      </td><td rowspan="1" colspan="1"/><td rowspan="1" colspan="1"/><td rowspan="1" colspan="1"/><td rowspan="1" colspan="1"/></tr><tr><td rowspan="1" colspan="1">
                        <italic>
                          <tp:taxon-name><tp:taxon-name-part taxon-name-part-type="genus" reg="Coregonus">C.</tp:taxon-name-part><tp:taxon-name-part taxon-name-part-type="species" reg="sarnensis">sarnensis</tp:taxon-name-part></tp:taxon-name>
                        </italic>
                      </td><td rowspan="1" colspan="1">Sarnen</td><td rowspan="1" colspan="1">28</td><td rowspan="1" colspan="1"/><td rowspan="1" colspan="1"/><td rowspan="1" colspan="1"/><td rowspan="1" colspan="1"/><td rowspan="1" colspan="1"/><td rowspan="1" colspan="1"/><td rowspan="1" colspan="1"/><td rowspan="1" colspan="1"/><td rowspan="1" colspan="1"/><td rowspan="1" colspan="1"/><td rowspan="1" colspan="1"/><td rowspan="1" colspan="1"/><td rowspan="1" colspan="1"/><td rowspan="1" colspan="1"/><td rowspan="1" colspan="1"/><td rowspan="1" colspan="1"/><td rowspan="1" colspan="1"/><td rowspan="1" colspan="1">1</td><td rowspan="1" colspan="1">4</td><td rowspan="1" colspan="1">
                        <bold>7</bold>
                      </td><td rowspan="1" colspan="1">
                        <bold>7</bold>
                      </td><td rowspan="1" colspan="1">5</td><td rowspan="1" colspan="1">3</td><td rowspan="1" colspan="1"/><td rowspan="1" colspan="1">1</td><td rowspan="1" colspan="1"/><td rowspan="1" colspan="1"/><td rowspan="1" colspan="1"/></tr><tr><td rowspan="1" colspan="1">
                        <italic>
                          <tp:taxon-name><tp:taxon-name-part taxon-name-part-type="genus" reg="Coregonus">C.</tp:taxon-name-part><tp:taxon-name-part taxon-name-part-type="species" reg="suidteri">suidteri</tp:taxon-name-part></tp:taxon-name>
                        </italic>
                      </td><td rowspan="1" colspan="1">Sempach</td><td rowspan="1" colspan="1">1</td><td rowspan="1" colspan="1"/><td rowspan="1" colspan="1"/><td rowspan="1" colspan="1"/><td rowspan="1" colspan="1"/><td rowspan="1" colspan="1"/><td rowspan="1" colspan="1"/><td rowspan="1" colspan="1"/><td rowspan="1" colspan="1"/><td rowspan="1" colspan="1"/><td rowspan="1" colspan="1"/><td rowspan="1" colspan="1"/><td rowspan="1" colspan="1"/><td rowspan="1" colspan="1"/><td rowspan="1" colspan="1"/><td rowspan="1" colspan="1"/><td rowspan="1" colspan="1"/><td rowspan="1" colspan="1"/><td rowspan="1" colspan="1"/><td rowspan="1" colspan="1"/><td rowspan="1" colspan="1">1</td><td rowspan="1" colspan="1"/><td rowspan="1" colspan="1"/><td rowspan="1" colspan="1"/><td rowspan="1" colspan="1"/><td rowspan="1" colspan="1"/><td rowspan="1" colspan="1"/><td rowspan="1" colspan="1"/><td rowspan="1" colspan="1"/></tr><tr><td rowspan="1" colspan="1">
                        <italic>
                          <tp:taxon-name><tp:taxon-name-part taxon-name-part-type="genus" reg="Coregonus">C.</tp:taxon-name-part><tp:taxon-name-part taxon-name-part-type="species" reg="zugensis">zugensis</tp:taxon-name-part></tp:taxon-name>
                        </italic>
                      </td><td rowspan="1" colspan="1">Zug</td><td rowspan="1" colspan="1">12</td><td rowspan="1" colspan="1"/><td rowspan="1" colspan="1"/><td rowspan="1" colspan="1"/><td rowspan="1" colspan="1"/><td rowspan="1" colspan="1"/><td rowspan="1" colspan="1"/><td rowspan="1" colspan="1"/><td rowspan="1" colspan="1"/><td rowspan="1" colspan="1"/><td rowspan="1" colspan="1"/><td rowspan="1" colspan="1"/><td rowspan="1" colspan="1"/><td rowspan="1" colspan="1"/><td rowspan="1" colspan="1"/><td rowspan="1" colspan="1"/><td rowspan="1" colspan="1"/><td rowspan="1" colspan="1"/><td rowspan="1" colspan="1">2</td><td rowspan="1" colspan="1">1</td><td rowspan="1" colspan="1">
                        <bold>3</bold>
                      </td><td rowspan="1" colspan="1">1</td><td rowspan="1" colspan="1">
                        <bold>3</bold>
                      </td><td rowspan="1" colspan="1">1</td><td rowspan="1" colspan="1"/><td rowspan="1" colspan="1">1</td><td rowspan="1" colspan="1"/><td rowspan="1" colspan="1"/><td rowspan="1" colspan="1"/></tr><tr><td rowspan="1" colspan="1">
                        <italic>
                          <tp:taxon-name><tp:taxon-name-part taxon-name-part-type="genus" reg="Coregonus">C.</tp:taxon-name-part><tp:taxon-name-part taxon-name-part-type="species" reg="obliterus">obliterus</tp:taxon-name-part></tp:taxon-name>
                        </italic>
                      </td><td rowspan="1" colspan="1">Zug</td><td rowspan="1" colspan="1">7</td><td rowspan="1" colspan="1"/><td rowspan="1" colspan="1"/><td rowspan="1" colspan="1"/><td rowspan="1" colspan="1"/><td rowspan="1" colspan="1"/><td rowspan="1" colspan="1">1</td><td rowspan="1" colspan="1">1</td><td rowspan="1" colspan="1">1</td><td rowspan="1" colspan="1">1</td><td rowspan="1" colspan="1">
                        <bold>2</bold>
                      </td><td rowspan="1" colspan="1">1</td><td rowspan="1" colspan="1"/><td rowspan="1" colspan="1"/><td rowspan="1" colspan="1"/><td rowspan="1" colspan="1"/><td rowspan="1" colspan="1"/><td rowspan="1" colspan="1"/><td rowspan="1" colspan="1"/><td rowspan="1" colspan="1"/><td rowspan="1" colspan="1"/><td rowspan="1" colspan="1"/><td rowspan="1" colspan="1"/><td rowspan="1" colspan="1"/><td rowspan="1" colspan="1"/><td rowspan="1" colspan="1"/><td rowspan="1" colspan="1"/><td rowspan="1" colspan="1"/><td rowspan="1" colspan="1"/></tr><tr><td rowspan="1" colspan="1">
                        <italic>
                          <tp:taxon-name><tp:taxon-name-part taxon-name-part-type="genus" reg="Coregonus">C.</tp:taxon-name-part><tp:taxon-name-part taxon-name-part-type="species" reg="supersum">supersum</tp:taxon-name-part></tp:taxon-name>
                        </italic>
                      </td><td rowspan="1" colspan="1">Zug</td><td rowspan="1" colspan="1">5</td><td rowspan="1" colspan="1"/><td rowspan="1" colspan="1"/><td rowspan="1" colspan="1"/><td rowspan="1" colspan="1"/><td rowspan="1" colspan="1"/><td rowspan="1" colspan="1">1</td><td rowspan="1" colspan="1"/><td rowspan="1" colspan="1">1</td><td rowspan="1" colspan="1">1</td><td rowspan="1" colspan="1"/><td rowspan="1" colspan="1">1</td><td rowspan="1" colspan="1">1</td><td rowspan="1" colspan="1"/><td rowspan="1" colspan="1"/><td rowspan="1" colspan="1"/><td rowspan="1" colspan="1"/><td rowspan="1" colspan="1"/><td rowspan="1" colspan="1"/><td rowspan="1" colspan="1"/><td rowspan="1" colspan="1"/><td rowspan="1" colspan="1"/><td rowspan="1" colspan="1"/><td rowspan="1" colspan="1"/><td rowspan="1" colspan="1"/><td rowspan="1" colspan="1"/><td rowspan="1" colspan="1"/><td rowspan="1" colspan="1"/><td rowspan="1" colspan="1"/></tr><tr><td rowspan="1" colspan="1">
                        <italic>
                          <tp:taxon-name><tp:taxon-name-part taxon-name-part-type="genus" reg="Coregonus">C.</tp:taxon-name-part><tp:taxon-name-part taxon-name-part-type="species" reg="gutturosus">gutturosus</tp:taxon-name-part></tp:taxon-name>
                        </italic>
                      </td><td rowspan="1" colspan="1">Constance</td><td rowspan="1" colspan="1">9</td><td rowspan="1" colspan="1">1</td><td rowspan="1" colspan="1">
                        <bold>2</bold>
                      </td><td rowspan="1" colspan="1">
                        <bold>2</bold>
                      </td><td rowspan="1" colspan="1">
                        <bold>2</bold>
                      </td><td rowspan="1" colspan="1">1</td><td rowspan="1" colspan="1">1</td><td rowspan="1" colspan="1"/><td rowspan="1" colspan="1"/><td rowspan="1" colspan="1"/><td rowspan="1" colspan="1"/><td rowspan="1" colspan="1"/><td rowspan="1" colspan="1"/><td rowspan="1" colspan="1"/><td rowspan="1" colspan="1"/><td rowspan="1" colspan="1"/><td rowspan="1" colspan="1"/><td rowspan="1" colspan="1"/><td rowspan="1" colspan="1"/><td rowspan="1" colspan="1"/><td rowspan="1" colspan="1"/><td rowspan="1" colspan="1"/><td rowspan="1" colspan="1"/><td rowspan="1" colspan="1"/><td rowspan="1" colspan="1"/><td rowspan="1" colspan="1"/><td rowspan="1" colspan="1"/><td rowspan="1" colspan="1"/><td rowspan="1" colspan="1"/></tr><tr><td rowspan="1" colspan="1">
                        <italic>
                          <tp:taxon-name><tp:taxon-name-part taxon-name-part-type="genus" reg="Coregonus">C.</tp:taxon-name-part><tp:taxon-name-part taxon-name-part-type="species" reg="arenicolus">arenicolus</tp:taxon-name-part></tp:taxon-name>
                        </italic>
                      </td><td rowspan="1" colspan="1">Constance</td><td rowspan="1" colspan="1">3</td><td rowspan="1" colspan="1"/><td rowspan="1" colspan="1"/><td rowspan="1" colspan="1"/><td rowspan="1" colspan="1"/><td rowspan="1" colspan="1"/><td rowspan="1" colspan="1"/><td rowspan="1" colspan="1">1</td><td rowspan="1" colspan="1"/><td rowspan="1" colspan="1"/><td rowspan="1" colspan="1">1</td><td rowspan="1" colspan="1"/><td rowspan="1" colspan="1"/><td rowspan="1" colspan="1"/><td rowspan="1" colspan="1"/><td rowspan="1" colspan="1"/><td rowspan="1" colspan="1">1</td><td rowspan="1" colspan="1"/><td rowspan="1" colspan="1"/><td rowspan="1" colspan="1"/><td rowspan="1" colspan="1"/><td rowspan="1" colspan="1"/><td rowspan="1" colspan="1"/><td rowspan="1" colspan="1"/><td rowspan="1" colspan="1"/><td rowspan="1" colspan="1"/><td rowspan="1" colspan="1"/><td rowspan="1" colspan="1"/><td rowspan="1" colspan="1"/></tr><tr><td rowspan="1" colspan="1">
                        <italic>
                          <tp:taxon-name><tp:taxon-name-part taxon-name-part-type="genus" reg="Coregonus">C.</tp:taxon-name-part><tp:taxon-name-part taxon-name-part-type="species" reg="macrophthalmus">macrophthalmus</tp:taxon-name-part></tp:taxon-name>
                        </italic>
                      </td><td rowspan="1" colspan="1">Constance</td><td rowspan="1" colspan="1">4</td><td rowspan="1" colspan="1"/><td rowspan="1" colspan="1"/><td rowspan="1" colspan="1"/><td rowspan="1" colspan="1"/><td rowspan="1" colspan="1"/><td rowspan="1" colspan="1"/><td rowspan="1" colspan="1"/><td rowspan="1" colspan="1"/><td rowspan="1" colspan="1"/><td rowspan="1" colspan="1"/><td rowspan="1" colspan="1"/><td rowspan="1" colspan="1"/><td rowspan="1" colspan="1"/><td rowspan="1" colspan="1"/><td rowspan="1" colspan="1"/><td rowspan="1" colspan="1"/><td rowspan="1" colspan="1"/><td rowspan="1" colspan="1"/><td rowspan="1" colspan="1"/><td rowspan="1" colspan="1"/><td rowspan="1" colspan="1">
                        <bold>2</bold>
                      </td><td rowspan="1" colspan="1">1</td><td rowspan="1" colspan="1">1</td><td rowspan="1" colspan="1"/><td rowspan="1" colspan="1"/><td rowspan="1" colspan="1"/><td rowspan="1" colspan="1"/><td rowspan="1" colspan="1"/></tr></tbody></table></table-wrap><table-wrap id="T14" position="float" orientation="portrait"><label>Table 14.</label><caption><p>Frequency of occurrence of the number of branched rays of the pelvic, pectoral, dorsal and anal fin (mode in bold) in the 13 whitefish species from lakes Lucerne (<italic><tp:taxon-name><tp:taxon-name-part taxon-name-part-type="genus" reg="Coregonus">C.</tp:taxon-name-part><tp:taxon-name-part taxon-name-part-type="species" reg="litoralis">litoralis</tp:taxon-name-part></tp:taxon-name></italic>, <italic><tp:taxon-name><tp:taxon-name-part taxon-name-part-type="genus" reg="Coregonus">C.</tp:taxon-name-part><tp:taxon-name-part taxon-name-part-type="species" reg="intermundia">intermundia</tp:taxon-name-part></tp:taxon-name></italic>, <italic><tp:taxon-name><tp:taxon-name-part taxon-name-part-type="genus" reg="Coregonus">C.</tp:taxon-name-part><tp:taxon-name-part taxon-name-part-type="species" reg="suspensus">suspensus</tp:taxon-name-part></tp:taxon-name></italic>, <italic><tp:taxon-name><tp:taxon-name-part taxon-name-part-type="genus" reg="Coregonus">C.</tp:taxon-name-part><tp:taxon-name-part taxon-name-part-type="species" reg="nobilis">nobilis</tp:taxon-name-part></tp:taxon-name></italic>, <italic><tp:taxon-name><tp:taxon-name-part taxon-name-part-type="genus" reg="Coregonus">C.</tp:taxon-name-part><tp:taxon-name-part taxon-name-part-type="species" reg="muelleri">muelleri</tp:taxon-name-part></tp:taxon-name></italic>), Sarnen (<italic><tp:taxon-name><tp:taxon-name-part taxon-name-part-type="genus" reg="Coregonus">C.</tp:taxon-name-part><tp:taxon-name-part taxon-name-part-type="species" reg="sarnensis">sarnensis</tp:taxon-name-part></tp:taxon-name></italic>), Sempach (<italic><tp:taxon-name><tp:taxon-name-part taxon-name-part-type="genus" reg="Coregonus">C.</tp:taxon-name-part><tp:taxon-name-part taxon-name-part-type="species" reg="suidteri">suidteri</tp:taxon-name-part></tp:taxon-name></italic>), Zug (<italic><tp:taxon-name><tp:taxon-name-part taxon-name-part-type="genus" reg="Coregonus">C.</tp:taxon-name-part><tp:taxon-name-part taxon-name-part-type="species" reg="zugensis">zugensis</tp:taxon-name-part></tp:taxon-name></italic>, <italic><tp:taxon-name><tp:taxon-name-part taxon-name-part-type="genus" reg="Coregonus">C.</tp:taxon-name-part><tp:taxon-name-part taxon-name-part-type="species" reg="obliterus">obliterus</tp:taxon-name-part></tp:taxon-name></italic>, <italic><tp:taxon-name><tp:taxon-name-part taxon-name-part-type="genus" reg="Coregonus">C.</tp:taxon-name-part><tp:taxon-name-part taxon-name-part-type="species" reg="supersum">supersum</tp:taxon-name-part></tp:taxon-name></italic>), and Constance (<italic><tp:taxon-name><tp:taxon-name-part taxon-name-part-type="genus" reg="Coregonus">C.</tp:taxon-name-part><tp:taxon-name-part taxon-name-part-type="species" reg="gutturosus">gutturosus</tp:taxon-name-part></tp:taxon-name></italic>, <italic><tp:taxon-name><tp:taxon-name-part taxon-name-part-type="genus" reg="Coregonus">C.</tp:taxon-name-part><tp:taxon-name-part taxon-name-part-type="species" reg="arenicolus">arenicolus</tp:taxon-name-part></tp:taxon-name></italic>, <italic><tp:taxon-name><tp:taxon-name-part taxon-name-part-type="genus" reg="Coregonus">C.</tp:taxon-name-part><tp:taxon-name-part taxon-name-part-type="species" reg="macrophthalmus">macrophthalmus</tp:taxon-name-part></tp:taxon-name></italic>, <italic><tp:taxon-name><tp:taxon-name-part taxon-name-part-type="genus" reg="Coregonus">C.</tp:taxon-name-part><tp:taxon-name-part taxon-name-part-type="species" reg="wartmanni">wartmanni</tp:taxon-name-part></tp:taxon-name></italic>).</p></caption><table id="TID0EAEDO" rules="all"><tbody><tr><th rowspan="3" colspan="1">Species</th><th rowspan="3" colspan="1">Lake</th><th rowspan="3" colspan="1">Ntotal</th><th rowspan="1" colspan="26">Number of branched rays of</th></tr><tr><th rowspan="1" colspan="4">pelvic fin</th><th rowspan="2" colspan="1">Ntotal</th><th rowspan="1" colspan="9">pectoral fin</th><th rowspan="2" colspan="1">Ntotal</th><th rowspan="1" colspan="5">dorsal fin</th><th rowspan="2" colspan="1">Ntotal</th><th rowspan="1" colspan="5">anal fin</th></tr><tr><th rowspan="1" colspan="1">9</th><th rowspan="1" colspan="1">10</th><th rowspan="1" colspan="1">11</th><th rowspan="1" colspan="1">12</th><th rowspan="1" colspan="1">9</th><th rowspan="1" colspan="1">10</th><th rowspan="1" colspan="1">11</th><th rowspan="1" colspan="1">12</th><th rowspan="1" colspan="1">13</th><th rowspan="1" colspan="1">14</th><th rowspan="1" colspan="1">15</th><th rowspan="1" colspan="1">16</th><th rowspan="1" colspan="1">17</th><th rowspan="1" colspan="1">9</th><th rowspan="1" colspan="1">10</th><th rowspan="1" colspan="1">11</th><th rowspan="1" colspan="1">12</th><th rowspan="1" colspan="1">13</th><th rowspan="1" colspan="1">10</th><th rowspan="1" colspan="1">11</th><th rowspan="1" colspan="1">12</th><th rowspan="1" colspan="1">13</th><th rowspan="1" colspan="1">14</th></tr><tr><td rowspan="1" colspan="1"><italic><tp:taxon-name><tp:taxon-name-part taxon-name-part-type="genus" reg="Coregonus">C.</tp:taxon-name-part><tp:taxon-name-part taxon-name-part-type="species" reg="litoralis">litoralis</tp:taxon-name-part></tp:taxon-name></italic> contemporary</td><td rowspan="1" colspan="1">Lucerne</td><td rowspan="1" colspan="1">13</td><td rowspan="1" colspan="1"/><td rowspan="1" colspan="1">
                <bold>7</bold>
              </td><td rowspan="1" colspan="1">6</td><td rowspan="1" colspan="1"/><td rowspan="1" colspan="1">13</td><td rowspan="1" colspan="1"/><td rowspan="1" colspan="1"/><td rowspan="1" colspan="1"/><td rowspan="1" colspan="1"/><td rowspan="1" colspan="1"/><td rowspan="1" colspan="1">5</td><td rowspan="1" colspan="1">
                <bold>8</bold>
              </td><td rowspan="1" colspan="1"/><td rowspan="1" colspan="1"/><td rowspan="1" colspan="1">13</td><td rowspan="1" colspan="1"/><td rowspan="1" colspan="1">1</td><td rowspan="1" colspan="1">
                <bold>10</bold>
              </td><td rowspan="1" colspan="1">2</td><td rowspan="1" colspan="1"/><td rowspan="1" colspan="1">13</td><td rowspan="1" colspan="1"/><td rowspan="1" colspan="1">
                <bold>7</bold>
              </td><td rowspan="1" colspan="1">6</td><td rowspan="1" colspan="1"/><td rowspan="1" colspan="1"/></tr><tr><td rowspan="1" colspan="1"><italic><tp:taxon-name><tp:taxon-name-part taxon-name-part-type="genus" reg="Coregonus">C.</tp:taxon-name-part><tp:taxon-name-part taxon-name-part-type="species" reg="litoralis">litoralis</tp:taxon-name-part></tp:taxon-name></italic> historical</td><td rowspan="1" colspan="1">Lucerne</td><td rowspan="1" colspan="1">7</td><td rowspan="1" colspan="1">1</td><td rowspan="1" colspan="1">
                <bold>3</bold>
              </td><td rowspan="1" colspan="1">
                <bold>3</bold>
              </td><td rowspan="1" colspan="1"/><td rowspan="1" colspan="1">7</td><td rowspan="1" colspan="1"/><td rowspan="1" colspan="1">1</td><td rowspan="1" colspan="1"/><td rowspan="1" colspan="1"/><td rowspan="1" colspan="1">1</td><td rowspan="1" colspan="1">
                <bold>2</bold>
              </td><td rowspan="1" colspan="1">1</td><td rowspan="1" colspan="1">1</td><td rowspan="1" colspan="1">1</td><td rowspan="1" colspan="1">6</td><td rowspan="1" colspan="1"/><td rowspan="1" colspan="1">1</td><td rowspan="1" colspan="1">2</td><td rowspan="1" colspan="1">
                <bold>3</bold>
              </td><td rowspan="1" colspan="1"/><td rowspan="1" colspan="1">6</td><td rowspan="1" colspan="1">1</td><td rowspan="1" colspan="1">2</td><td rowspan="1" colspan="1">
                <bold>3</bold>
              </td><td rowspan="1" colspan="1"/><td rowspan="1" colspan="1"/></tr><tr><td rowspan="1" colspan="1">
                <italic>
                  <tp:taxon-name><tp:taxon-name-part taxon-name-part-type="genus" reg="Coregonus">C.</tp:taxon-name-part><tp:taxon-name-part taxon-name-part-type="species" reg="intermundia">intermundia</tp:taxon-name-part></tp:taxon-name>
                </italic>
              </td><td rowspan="1" colspan="1">Lucerne</td><td rowspan="1" colspan="1">11</td><td rowspan="1" colspan="1"/><td rowspan="1" colspan="1">5</td><td rowspan="1" colspan="1">
                <bold>6</bold>
              </td><td rowspan="1" colspan="1"/><td rowspan="1" colspan="1">10</td><td rowspan="1" colspan="1"/><td rowspan="1" colspan="1"/><td rowspan="1" colspan="1"/><td rowspan="1" colspan="1"/><td rowspan="1" colspan="1"/><td rowspan="1" colspan="1">2</td><td rowspan="1" colspan="1">
                <bold>7</bold>
              </td><td rowspan="1" colspan="1">1</td><td rowspan="1" colspan="1"/><td rowspan="1" colspan="1">11</td><td rowspan="1" colspan="1"/><td rowspan="1" colspan="1">
                <bold>5</bold>
              </td><td rowspan="1" colspan="1">3</td><td rowspan="1" colspan="1">2</td><td rowspan="1" colspan="1">1</td><td rowspan="1" colspan="1">11</td><td rowspan="1" colspan="1"/><td rowspan="1" colspan="1">2</td><td rowspan="1" colspan="1">
                <bold>9</bold>
              </td><td rowspan="1" colspan="1"/><td rowspan="1" colspan="1"/></tr><tr><td rowspan="1" colspan="1">
                <italic>
                  <tp:taxon-name><tp:taxon-name-part taxon-name-part-type="genus" reg="Coregonus">C.</tp:taxon-name-part><tp:taxon-name-part taxon-name-part-type="species" reg="suspensus">suspensus</tp:taxon-name-part></tp:taxon-name>
                </italic>
              </td><td rowspan="1" colspan="1">Lucerne</td><td rowspan="1" colspan="1">5</td><td rowspan="1" colspan="1"/><td rowspan="1" colspan="1">
                <bold>4</bold>
              </td><td rowspan="1" colspan="1">1</td><td rowspan="1" colspan="1"/><td rowspan="1" colspan="1">5</td><td rowspan="1" colspan="1"/><td rowspan="1" colspan="1"/><td rowspan="1" colspan="1"/><td rowspan="1" colspan="1"/><td rowspan="1" colspan="1"/><td rowspan="1" colspan="1">1</td><td rowspan="1" colspan="1">
                <bold>3</bold>
              </td><td rowspan="1" colspan="1">1</td><td rowspan="1" colspan="1"/><td rowspan="1" colspan="1">5</td><td rowspan="1" colspan="1"/><td rowspan="1" colspan="1">
                <bold>2</bold>
              </td><td rowspan="1" colspan="1">
                <bold>2</bold>
              </td><td rowspan="1" colspan="1">1</td><td rowspan="1" colspan="1"/><td rowspan="1" colspan="1">5</td><td rowspan="1" colspan="1"/><td rowspan="1" colspan="1">1</td><td rowspan="1" colspan="1">
                <bold>3</bold>
              </td><td rowspan="1" colspan="1">1</td><td rowspan="1" colspan="1"/></tr><tr><td rowspan="1" colspan="1"><italic><tp:taxon-name><tp:taxon-name-part taxon-name-part-type="genus" reg="Coregonus">C.</tp:taxon-name-part><tp:taxon-name-part taxon-name-part-type="species" reg="nobilis">nobilis</tp:taxon-name-part></tp:taxon-name></italic> contemporary</td><td rowspan="1" colspan="1">Lucerne</td><td rowspan="1" colspan="1">21</td><td rowspan="1" colspan="1">2</td><td rowspan="1" colspan="1">
                <bold>19</bold>
              </td><td rowspan="1" colspan="1"/><td rowspan="1" colspan="1"/><td rowspan="1" colspan="1">21</td><td rowspan="1" colspan="1"/><td rowspan="1" colspan="1"/><td rowspan="1" colspan="1"/><td rowspan="1" colspan="1"/><td rowspan="1" colspan="1"/><td rowspan="1" colspan="1"/><td rowspan="1" colspan="1">3</td><td rowspan="1" colspan="1">
                <bold>18</bold>
              </td><td rowspan="1" colspan="1"/><td rowspan="1" colspan="1">21</td><td rowspan="1" colspan="1"/><td rowspan="1" colspan="1">9</td><td rowspan="1" colspan="1">
                <bold>10</bold>
              </td><td rowspan="1" colspan="1">2</td><td rowspan="1" colspan="1"/><td rowspan="1" colspan="1">21</td><td rowspan="1" colspan="1"/><td rowspan="1" colspan="1">9</td><td rowspan="1" colspan="1">
                <bold>11</bold>
              </td><td rowspan="1" colspan="1">1</td><td rowspan="1" colspan="1"/></tr><tr><td rowspan="1" colspan="1"><italic><tp:taxon-name><tp:taxon-name-part taxon-name-part-type="genus" reg="Coregonus">C.</tp:taxon-name-part><tp:taxon-name-part taxon-name-part-type="species" reg="nobilis">nobilis</tp:taxon-name-part></tp:taxon-name></italic> historical</td><td rowspan="1" colspan="1">Lucerne</td><td rowspan="1" colspan="1">3</td><td rowspan="1" colspan="1"/><td rowspan="1" colspan="1">2</td><td rowspan="1" colspan="1">1</td><td rowspan="1" colspan="1"/><td rowspan="1" colspan="1">2</td><td rowspan="1" colspan="1"/><td rowspan="1" colspan="1"/><td rowspan="1" colspan="1"/><td rowspan="1" colspan="1"/><td rowspan="1" colspan="1"/><td rowspan="1" colspan="1"/><td rowspan="1" colspan="1"/><td rowspan="1" colspan="1">
                <bold>2</bold>
              </td><td rowspan="1" colspan="1"/><td rowspan="1" colspan="1">3</td><td rowspan="1" colspan="1">1</td><td rowspan="1" colspan="1">
                <bold>2</bold>
              </td><td rowspan="1" colspan="1"/><td rowspan="1" colspan="1"/><td rowspan="1" colspan="1"/><td rowspan="1" colspan="1">3</td><td rowspan="1" colspan="1"/><td rowspan="1" colspan="1">1</td><td rowspan="1" colspan="1">
                <bold>2</bold>
              </td><td rowspan="1" colspan="1"/><td rowspan="1" colspan="1"/></tr><tr><td rowspan="1" colspan="1"><italic><tp:taxon-name><tp:taxon-name-part taxon-name-part-type="genus" reg="Coregonus">C.</tp:taxon-name-part><tp:taxon-name-part taxon-name-part-type="species" reg="muelleri">muelleri</tp:taxon-name-part></tp:taxon-name></italic> contemporary</td><td rowspan="1" colspan="1">Lucerne</td><td rowspan="1" colspan="1">30</td><td rowspan="1" colspan="1">2</td><td rowspan="1" colspan="1">
                <bold>25</bold>
              </td><td rowspan="1" colspan="1">3</td><td rowspan="1" colspan="1"/><td rowspan="1" colspan="1">27</td><td rowspan="1" colspan="1"/><td rowspan="1" colspan="1"/><td rowspan="1" colspan="1"/><td rowspan="1" colspan="1"/><td rowspan="1" colspan="1"/><td rowspan="1" colspan="1">1</td><td rowspan="1" colspan="1">
                <bold>16</bold>
              </td><td rowspan="1" colspan="1">10</td><td rowspan="1" colspan="1"/><td rowspan="1" colspan="1">30</td><td rowspan="1" colspan="1">3</td><td rowspan="1" colspan="1">
                <bold>15</bold>
              </td><td rowspan="1" colspan="1">10</td><td rowspan="1" colspan="1">2</td><td rowspan="1" colspan="1"/><td rowspan="1" colspan="1">30</td><td rowspan="1" colspan="1"/><td rowspan="1" colspan="1">3</td><td rowspan="1" colspan="1">
                <bold>19</bold>
              </td><td rowspan="1" colspan="1">6</td><td rowspan="1" colspan="1">2</td></tr><tr><td rowspan="1" colspan="1"><italic><tp:taxon-name><tp:taxon-name-part taxon-name-part-type="genus" reg="Coregonus">C.</tp:taxon-name-part><tp:taxon-name-part taxon-name-part-type="species" reg="muelleri">muelleri</tp:taxon-name-part></tp:taxon-name></italic> historical</td><td rowspan="1" colspan="1">Lucerne</td><td rowspan="1" colspan="1">8</td><td rowspan="1" colspan="1"/><td rowspan="1" colspan="1">
                <bold>5</bold>
              </td><td rowspan="1" colspan="1">3</td><td rowspan="1" colspan="1"/><td rowspan="1" colspan="1">8</td><td rowspan="1" colspan="1"/><td rowspan="1" colspan="1"/><td rowspan="1" colspan="1"/><td rowspan="1" colspan="1"/><td rowspan="1" colspan="1"/><td rowspan="1" colspan="1"/><td rowspan="1" colspan="1">
                <bold>5</bold>
              </td><td rowspan="1" colspan="1">3</td><td rowspan="1" colspan="1"/><td rowspan="1" colspan="1">8</td><td rowspan="1" colspan="1">2</td><td rowspan="1" colspan="1">2</td><td rowspan="1" colspan="1">
                <bold>4</bold>
              </td><td rowspan="1" colspan="1"/><td rowspan="1" colspan="1"/><td rowspan="1" colspan="1">8</td><td rowspan="1" colspan="1">2</td><td rowspan="1" colspan="1">
                <bold>3</bold>
              </td><td rowspan="1" colspan="1">
                <bold>3</bold>
              </td><td rowspan="1" colspan="1"/><td rowspan="1" colspan="1"/></tr><tr><td rowspan="1" colspan="1">
                <italic>
                  <tp:taxon-name><tp:taxon-name-part taxon-name-part-type="genus" reg="Coregonus">C.</tp:taxon-name-part><tp:taxon-name-part taxon-name-part-type="species" reg="sarnensis">sarnensis</tp:taxon-name-part></tp:taxon-name>
                </italic>
              </td><td rowspan="1" colspan="1">Sarnen</td><td rowspan="1" colspan="1">28</td><td rowspan="1" colspan="1"/><td rowspan="1" colspan="1">
                <bold>17</bold>
              </td><td rowspan="1" colspan="1">11</td><td rowspan="1" colspan="1"/><td rowspan="1" colspan="1">28</td><td rowspan="1" colspan="1"/><td rowspan="1" colspan="1"/><td rowspan="1" colspan="1"/><td rowspan="1" colspan="1"/><td rowspan="1" colspan="1"/><td rowspan="1" colspan="1">5</td><td rowspan="1" colspan="1">
                <bold>16</bold>
              </td><td rowspan="1" colspan="1">7</td><td rowspan="1" colspan="1"/><td rowspan="1" colspan="1">28</td><td rowspan="1" colspan="1">3</td><td rowspan="1" colspan="1">
                <bold>21</bold>
              </td><td rowspan="1" colspan="1">4</td><td rowspan="1" colspan="1"/><td rowspan="1" colspan="1"/><td rowspan="1" colspan="1">28</td><td rowspan="1" colspan="1">2</td><td rowspan="1" colspan="1">8</td><td rowspan="1" colspan="1">
                <bold>18</bold>
              </td><td rowspan="1" colspan="1"/><td rowspan="1" colspan="1"/></tr><tr><td rowspan="1" colspan="1">
                <italic>
                  <tp:taxon-name><tp:taxon-name-part taxon-name-part-type="genus" reg="Coregonus">C.</tp:taxon-name-part><tp:taxon-name-part taxon-name-part-type="species" reg="suidteri">suidteri</tp:taxon-name-part></tp:taxon-name>
                </italic>
              </td><td rowspan="1" colspan="1">Sempach</td><td rowspan="1" colspan="1">2</td><td rowspan="1" colspan="1"/><td rowspan="1" colspan="1">1</td><td rowspan="1" colspan="1">1</td><td rowspan="1" colspan="1"/><td rowspan="1" colspan="1">2</td><td rowspan="1" colspan="1"/><td rowspan="1" colspan="1"/><td rowspan="1" colspan="1"/><td rowspan="1" colspan="1"/><td rowspan="1" colspan="1"/><td rowspan="1" colspan="1"/><td rowspan="1" colspan="1">1</td><td rowspan="1" colspan="1">1</td><td rowspan="1" colspan="1"/><td rowspan="1" colspan="1">2</td><td rowspan="1" colspan="1"/><td rowspan="1" colspan="1"/><td rowspan="1" colspan="1">1</td><td rowspan="1" colspan="1">1</td><td rowspan="1" colspan="1"/><td rowspan="1" colspan="1">2</td><td rowspan="1" colspan="1"/><td rowspan="1" colspan="1">1</td><td rowspan="1" colspan="1">1</td><td rowspan="1" colspan="1"/><td rowspan="1" colspan="1"/></tr><tr><td rowspan="1" colspan="1">
                <italic>
                  <tp:taxon-name><tp:taxon-name-part taxon-name-part-type="genus" reg="Coregonus">C.</tp:taxon-name-part><tp:taxon-name-part taxon-name-part-type="species" reg="zugensis">zugensis</tp:taxon-name-part></tp:taxon-name>
                </italic>
              </td><td rowspan="1" colspan="1">Zug</td><td rowspan="1" colspan="1">12</td><td rowspan="1" colspan="1">1</td><td rowspan="1" colspan="1">
                <bold>8</bold>
              </td><td rowspan="1" colspan="1">3</td><td rowspan="1" colspan="1"/><td rowspan="1" colspan="1">12</td><td rowspan="1" colspan="1"/><td rowspan="1" colspan="1"/><td rowspan="1" colspan="1"/><td rowspan="1" colspan="1"/><td rowspan="1" colspan="1"/><td rowspan="1" colspan="1">2</td><td rowspan="1" colspan="1">3</td><td rowspan="1" colspan="1">
                <bold>6</bold>
              </td><td rowspan="1" colspan="1">1</td><td rowspan="1" colspan="1">12</td><td rowspan="1" colspan="1">1</td><td rowspan="1" colspan="1">
                <bold>9</bold>
              </td><td rowspan="1" colspan="1">2</td><td rowspan="1" colspan="1"/><td rowspan="1" colspan="1"/><td rowspan="1" colspan="1">12</td><td rowspan="1" colspan="1">2</td><td rowspan="1" colspan="1">2</td><td rowspan="1" colspan="1">
                <bold>5</bold>
              </td><td rowspan="1" colspan="1">2</td><td rowspan="1" colspan="1">1</td></tr><tr><td rowspan="1" colspan="1">
                <italic>
                  <tp:taxon-name><tp:taxon-name-part taxon-name-part-type="genus" reg="Coregonus">C.</tp:taxon-name-part><tp:taxon-name-part taxon-name-part-type="species" reg="obliterus">obliterus</tp:taxon-name-part></tp:taxon-name>
                </italic>
              </td><td rowspan="1" colspan="1">Zug</td><td rowspan="1" colspan="1">7</td><td rowspan="1" colspan="1"/><td rowspan="1" colspan="1">
                <bold>7</bold>
              </td><td rowspan="1" colspan="1"/><td rowspan="1" colspan="1"/><td rowspan="1" colspan="1">7</td><td rowspan="1" colspan="1"/><td rowspan="1" colspan="1"/><td rowspan="1" colspan="1"/><td rowspan="1" colspan="1"/><td rowspan="1" colspan="1">
                <bold>4</bold>
              </td><td rowspan="1" colspan="1">1</td><td rowspan="1" colspan="1">1</td><td rowspan="1" colspan="1">1</td><td rowspan="1" colspan="1"/><td rowspan="1" colspan="1">7</td><td rowspan="1" colspan="1"/><td rowspan="1" colspan="1">
                <bold>3</bold>
              </td><td rowspan="1" colspan="1">
                <bold>3</bold>
              </td><td rowspan="1" colspan="1">1</td><td rowspan="1" colspan="1"/><td rowspan="1" colspan="1">7</td><td rowspan="1" colspan="1">
                <bold>2</bold>
              </td><td rowspan="1" colspan="1">1</td><td rowspan="1" colspan="1">
                <bold>2</bold>
              </td><td rowspan="1" colspan="1">
                <bold>2</bold>
              </td><td rowspan="1" colspan="1"/></tr><tr><td rowspan="1" colspan="1">
                <italic>
                  <tp:taxon-name><tp:taxon-name-part taxon-name-part-type="genus" reg="Coregonus">C.</tp:taxon-name-part><tp:taxon-name-part taxon-name-part-type="species" reg="supersum">supersum</tp:taxon-name-part></tp:taxon-name>
                </italic>
              </td><td rowspan="1" colspan="1">Zug</td><td rowspan="1" colspan="1">6</td><td rowspan="1" colspan="1"/><td rowspan="1" colspan="1">
                <bold>4</bold>
              </td><td rowspan="1" colspan="1">2</td><td rowspan="1" colspan="1"/><td rowspan="1" colspan="1">6</td><td rowspan="1" colspan="1">1</td><td rowspan="1" colspan="1"/><td rowspan="1" colspan="1"/><td rowspan="1" colspan="1"/><td rowspan="1" colspan="1"/><td rowspan="1" colspan="1">1</td><td rowspan="1" colspan="1">
                <bold>4</bold>
              </td><td rowspan="1" colspan="1"/><td rowspan="1" colspan="1"/><td rowspan="1" colspan="1">1</td><td rowspan="1" colspan="1"/><td rowspan="1" colspan="1">1</td><td rowspan="1" colspan="1">
                <bold>3</bold>
              </td><td rowspan="1" colspan="1">2</td><td rowspan="1" colspan="1"/><td rowspan="1" colspan="1">1</td><td rowspan="1" colspan="1">1</td><td rowspan="1" colspan="1">
                <bold>3</bold>
              </td><td rowspan="1" colspan="1">2</td><td rowspan="1" colspan="1"/><td rowspan="1" colspan="1"/></tr><tr><td rowspan="1" colspan="1">
                <italic>
                  <tp:taxon-name><tp:taxon-name-part taxon-name-part-type="genus" reg="Coregonus">C.</tp:taxon-name-part><tp:taxon-name-part taxon-name-part-type="species" reg="gutturosus">gutturosus</tp:taxon-name-part></tp:taxon-name>
                </italic>
              </td><td rowspan="1" colspan="1">Constance</td><td rowspan="1" colspan="1">9</td><td rowspan="1" colspan="1">1</td><td rowspan="1" colspan="1">3</td><td rowspan="1" colspan="1">
                <bold>5</bold>
              </td><td rowspan="1" colspan="1"/><td rowspan="1" colspan="1">9</td><td rowspan="1" colspan="1"/><td rowspan="1" colspan="1"/><td rowspan="1" colspan="1"/><td rowspan="1" colspan="1">2</td><td rowspan="1" colspan="1">
                <bold>4</bold>
              </td><td rowspan="1" colspan="1">3</td><td rowspan="1" colspan="1"/><td rowspan="1" colspan="1"/><td rowspan="1" colspan="1"/><td rowspan="1" colspan="1">9</td><td rowspan="1" colspan="1">1</td><td rowspan="1" colspan="1">
                <bold>8</bold>
              </td><td rowspan="1" colspan="1"/><td rowspan="1" colspan="1"/><td rowspan="1" colspan="1"/><td rowspan="1" colspan="1">9</td><td rowspan="1" colspan="1">2</td><td rowspan="1" colspan="1">
                <bold>5</bold>
              </td><td rowspan="1" colspan="1">2</td><td rowspan="1" colspan="1"/><td rowspan="1" colspan="1"/></tr><tr><td rowspan="1" colspan="1">
                <italic>
                  <tp:taxon-name><tp:taxon-name-part taxon-name-part-type="genus" reg="Coregonus">C.</tp:taxon-name-part><tp:taxon-name-part taxon-name-part-type="species" reg="arenicolus">arenicolus</tp:taxon-name-part></tp:taxon-name>
                </italic>
              </td><td rowspan="1" colspan="1">Constance</td><td rowspan="1" colspan="1">4</td><td rowspan="1" colspan="1"/><td rowspan="1" colspan="1"/><td rowspan="1" colspan="1">
                <bold>4</bold>
              </td><td rowspan="1" colspan="1"/><td rowspan="1" colspan="1">4</td><td rowspan="1" colspan="1"/><td rowspan="1" colspan="1"/><td rowspan="1" colspan="1"/><td rowspan="1" colspan="1">
                <bold>2</bold>
              </td><td rowspan="1" colspan="1">1</td><td rowspan="1" colspan="1">1</td><td rowspan="1" colspan="1"/><td rowspan="1" colspan="1"/><td rowspan="1" colspan="1"/><td rowspan="1" colspan="1">4</td><td rowspan="1" colspan="1">1</td><td rowspan="1" colspan="1">
                <bold>3</bold>
              </td><td rowspan="1" colspan="1"/><td rowspan="1" colspan="1"/><td rowspan="1" colspan="1"/><td rowspan="1" colspan="1">4</td><td rowspan="1" colspan="1">
                <bold>3</bold>
              </td><td rowspan="1" colspan="1">1</td><td rowspan="1" colspan="1"/><td rowspan="1" colspan="1"/><td rowspan="1" colspan="1"/></tr><tr><td rowspan="1" colspan="1">
                <italic>
                  <tp:taxon-name><tp:taxon-name-part taxon-name-part-type="genus" reg="Coregonus">C.</tp:taxon-name-part><tp:taxon-name-part taxon-name-part-type="species" reg="macrophthalmus">macrophthalmus</tp:taxon-name-part></tp:taxon-name>
                </italic>
              </td><td rowspan="1" colspan="1">Constance</td><td rowspan="1" colspan="1">7</td><td rowspan="1" colspan="1"/><td rowspan="1" colspan="1">
                <bold>4</bold>
              </td><td rowspan="1" colspan="1">3</td><td rowspan="1" colspan="1"/><td rowspan="1" colspan="1">7</td><td rowspan="1" colspan="1"/><td rowspan="1" colspan="1"/><td rowspan="1" colspan="1"/><td rowspan="1" colspan="1"/><td rowspan="1" colspan="1"/><td rowspan="1" colspan="1">3</td><td rowspan="1" colspan="1">
                <bold>4</bold>
              </td><td rowspan="1" colspan="1"/><td rowspan="1" colspan="1"/><td rowspan="1" colspan="1">7</td><td rowspan="1" colspan="1">
                <bold>4</bold>
              </td><td rowspan="1" colspan="1">3</td><td rowspan="1" colspan="1"/><td rowspan="1" colspan="1"/><td rowspan="1" colspan="1"/><td rowspan="1" colspan="1">7</td><td rowspan="1" colspan="1">1</td><td rowspan="1" colspan="1">
                <bold>3</bold>
              </td><td rowspan="1" colspan="1">1</td><td rowspan="1" colspan="1">2</td><td rowspan="1" colspan="1"/></tr><tr><td rowspan="1" colspan="1">
                <italic>
                  <tp:taxon-name><tp:taxon-name-part taxon-name-part-type="genus" reg="Coregonus">C.</tp:taxon-name-part><tp:taxon-name-part taxon-name-part-type="species" reg="wartmanni">wartmanni</tp:taxon-name-part></tp:taxon-name>
                </italic>
              </td><td rowspan="1" colspan="1">Constance</td><td rowspan="1" colspan="1">1</td><td rowspan="1" colspan="1"/><td rowspan="1" colspan="1"/><td rowspan="1" colspan="1"/><td rowspan="1" colspan="1">1</td><td rowspan="1" colspan="1">1</td><td rowspan="1" colspan="1"/><td rowspan="1" colspan="1"/><td rowspan="1" colspan="1"/><td rowspan="1" colspan="1"/><td rowspan="1" colspan="1"/><td rowspan="1" colspan="1"/><td rowspan="1" colspan="1"/><td rowspan="1" colspan="1">1</td><td rowspan="1" colspan="1"/><td rowspan="1" colspan="1">1</td><td rowspan="1" colspan="1"/><td rowspan="1" colspan="1">1</td><td rowspan="1" colspan="1"/><td rowspan="1" colspan="1"/><td rowspan="1" colspan="1"/><td rowspan="1" colspan="1">1</td><td rowspan="1" colspan="1"/><td rowspan="1" colspan="1"/><td rowspan="1" colspan="1"/><td rowspan="1" colspan="1">1</td><td rowspan="1" colspan="1"/></tr></tbody></table></table-wrap><supplementary-material xmlns:xlink="http://www.w3.org/1999/xlink" id="S1" position="float" orientation="portrait" xlink:type="simple"><object-id content-type="doi" xlink:type="simple">10.3897/zookeys.1144.67747.suppl1</object-id><object-id content-type="zenodo_dep_id" xlink:type="simple">7604721</object-id><object-id content-type="arpha" xlink:type="simple">9606DA07-3FB7-50B5-A4C7-5B61BAE72D98</object-id><label>Supplementary material 1</label><caption><p>Historical and contemporary notes on <italic><tp:taxon-name><tp:taxon-name-part taxon-name-part-type="genus" reg="Coregonus">C.</tp:taxon-name-part><tp:taxon-name-part taxon-name-part-type="species" reg="sarnensis">sarnensis</tp:taxon-name-part></tp:taxon-name></italic>, <italic><tp:taxon-name><tp:taxon-name-part taxon-name-part-type="genus" reg="Coregonus">C.</tp:taxon-name-part><tp:taxon-name-part taxon-name-part-type="species" reg="litoralis">litoralis</tp:taxon-name-part></tp:taxon-name></italic>, <italic><tp:taxon-name><tp:taxon-name-part taxon-name-part-type="genus" reg="Coregonus">C.</tp:taxon-name-part><tp:taxon-name-part taxon-name-part-type="species" reg="nobilis">nobilis</tp:taxon-name-part></tp:taxon-name></italic>, Lake Zug whitefish and on different topics in the discussion of the main manuscript.</p></caption><statement content-type="dataType"><label>Data type</label><p>morphological, phylogenetic, paleolimnology</p></statement><statement content-type="notes"><label>Explanation note</label><p>Genetic diversity estimates from all species of ten lakes. Genetic differentiation (Fst) between pre-alpine whitefish populations based on 10 neutral microsatellite loci. Size-at-age of 3-year-old specimens of <italic><tp:taxon-name><tp:taxon-name-part taxon-name-part-type="genus" reg="Coregonus">C.</tp:taxon-name-part><tp:taxon-name-part taxon-name-part-type="species" reg="sarnensis">sarnensis</tp:taxon-name-part></tp:taxon-name></italic> from Lake Sarnen and <italic><tp:taxon-name><tp:taxon-name-part taxon-name-part-type="genus" reg="Coregonus">C.</tp:taxon-name-part><tp:taxon-name-part taxon-name-part-type="species" reg="litoralis">litoralis</tp:taxon-name-part></tp:taxon-name></italic>, <italic><tp:taxon-name><tp:taxon-name-part taxon-name-part-type="genus" reg="Coregonus">C.</tp:taxon-name-part><tp:taxon-name-part taxon-name-part-type="species" reg="suspensus">suspensus</tp:taxon-name-part></tp:taxon-name></italic>, <italic><tp:taxon-name><tp:taxon-name-part taxon-name-part-type="genus" reg="Coregonus">C.</tp:taxon-name-part><tp:taxon-name-part taxon-name-part-type="species" reg="intermundia">intermundia</tp:taxon-name-part></tp:taxon-name></italic> and <italic><tp:taxon-name><tp:taxon-name-part taxon-name-part-type="genus" reg="Coregonus">C.</tp:taxon-name-part><tp:taxon-name-part taxon-name-part-type="species" reg="muelleri">muelleri</tp:taxon-name-part></tp:taxon-name></italic> from Lake Lucerne. STRUCTURE plot showing individual assignment likelihoods based on 10 microsatellite markers for the whitefish species from Lakes Lucerne, Sarnen, Sempach and Zug. Population-based neighbour-joining tree using Cavalli-Sforza distances based on 10 microsatellite markers.</p></statement><media xlink:href="zookeys-1144-095_article-67747__-s001.docx" mimetype="application" mime-subtype="vnd.openxmlformats-officedocument.wordprocessingml.document" position="float" orientation="portrait" xlink:type="simple" id="oo_804010.docx"><uri content-type="original_file" xlink:type="simple">https://binary.pensoft.net/file/804010</uri></media><permissions><license xlink:type="simple"><license-p>This dataset is made available under the Open Database License (http://opendatacommons.org/licenses/odbl/1.0/). The Open Database License (ODbL) is a license agreement intended to allow users to freely share, modify, and use this Dataset while maintaining this same freedom for others, provided that the original source and author(s) are credited.</license-p></license></permissions><attrib specific-use="authors">Oliver M. Selz, Ole Seehausen</attrib></supplementary-material><table-wrap id="T5" position="float" orientation="portrait"><label>Table 5.</label><caption><p>Morphological and meristic data of <italic><tp:taxon-name><tp:taxon-name-part taxon-name-part-type="genus" reg="Coregonus">Coregonus</tp:taxon-name-part><tp:taxon-name-part taxon-name-part-type="species" reg="nobilis">nobilis</tp:taxon-name-part></tp:taxon-name></italic> from Lake Lucerne, <named-content xmlns:xlink="http://www.w3.org/1999/xlink" content-type="dwc:institutional_code" xlink:title="Museum d’Histoire Naturelle, Genève" xlink:href="http://grbio.org/institution/museum-dhistoire-naturelle-6" xlink:type="simple">MHNG</named-content>-656.056 neotype, historical specimen; syntypes of historical specimens <italic>N</italic> = 2, non-types of contemporary specimens <italic>N</italic> = 21. The neotype is included in the range and mean of the historical specimens.</p></caption><table id="TID0EHXFK" rules="all"><tbody><tr><th rowspan="1" colspan="1">Species</th><th rowspan="1" colspan="9">
                        <italic>
                          <tp:taxon-name><tp:taxon-name-part taxon-name-part-type="genus" reg="Coregonus">Coregonus</tp:taxon-name-part><tp:taxon-name-part taxon-name-part-type="species" reg="nobilis">nobilis</tp:taxon-name-part></tp:taxon-name>
                        </italic>
                      </th></tr><tr><th rowspan="3" colspan="1">Morphological characters</th><th rowspan="3" colspan="1">Neotype</th><th rowspan="1" colspan="2">Neotype + syntypes</th><th rowspan="1" colspan="6">non-types</th></tr><tr><th rowspan="1" colspan="2">Ntotal = 3 *</th><th rowspan="1" colspan="2">Ntotal = 21</th><th rowspan="1" colspan="2">Nfemales = 9</th><th rowspan="1" colspan="2">Nmales = 12</th></tr><tr><th rowspan="1" colspan="1">mean</th><th rowspan="1" colspan="1">range</th><th rowspan="1" colspan="1">mean</th><th rowspan="1" colspan="1">range</th><th rowspan="1" colspan="1">mean</th><th rowspan="1" colspan="1">range</th><th rowspan="1" colspan="1">mean</th><th rowspan="1" colspan="1">range</th></tr><tr><td rowspan="1" colspan="1">
                        <bold>Standard length (mm)</bold>
                      </td><td rowspan="1" colspan="1">207</td><td rowspan="1" colspan="1">236</td><td rowspan="1" colspan="1">207–254</td><td rowspan="1" colspan="1">280.4</td><td rowspan="1" colspan="1">253–315</td><td rowspan="1" colspan="1">276.3</td><td rowspan="1" colspan="1">253–313</td><td rowspan="1" colspan="1">283.5</td><td rowspan="1" colspan="1">264–315</td></tr><tr><td rowspan="1" colspan="10">
                        <bold>Percentage of standard length</bold>
                      </td></tr><tr><td rowspan="1" colspan="1">Pelvic fin base</td><td rowspan="1" colspan="1">3.9</td><td rowspan="1" colspan="1">3.8</td><td rowspan="1" colspan="1">3.5–4</td><td rowspan="1" colspan="1">3.9</td><td rowspan="1" colspan="1">3.2–4.5</td><td rowspan="1" colspan="1">3.7</td><td rowspan="1" colspan="1">3.2–4.5</td><td rowspan="1" colspan="1">4</td><td rowspan="1" colspan="1">3.6–4.5</td></tr><tr><td rowspan="1" colspan="1">Pelvic fin ‘spine’ length</td><td rowspan="1" colspan="1">6.4</td><td rowspan="1" colspan="1">6.3</td><td rowspan="1" colspan="1">5.9–6.5</td><td rowspan="1" colspan="1">6</td><td rowspan="1" colspan="1">4–7.2</td><td rowspan="1" colspan="1">5.7</td><td rowspan="1" colspan="1">4–6.5</td><td rowspan="1" colspan="1">6.2</td><td rowspan="1" colspan="1">5.2–7.2</td></tr><tr><td rowspan="1" colspan="1">Pelvic fin length</td><td rowspan="1" colspan="1">17.5</td><td rowspan="1" colspan="1">16.3</td><td rowspan="1" colspan="1">15.4–17.5</td><td rowspan="1" colspan="1">15.2</td><td rowspan="1" colspan="1">14.1–16.5</td><td rowspan="1" colspan="1">15.2</td><td rowspan="1" colspan="1">14.1–16.2</td><td rowspan="1" colspan="1">15.2</td><td rowspan="1" colspan="1">14.4–16.5</td></tr><tr><td rowspan="1" colspan="1">Pectoral fin base</td><td rowspan="1" colspan="1">3.7</td><td rowspan="1" colspan="1">3.4</td><td rowspan="1" colspan="1">3–3.7</td><td rowspan="1" colspan="1">3.3</td><td rowspan="1" colspan="1">3–3.6</td><td rowspan="1" colspan="1">3.3</td><td rowspan="1" colspan="1">3–3.5</td><td rowspan="1" colspan="1">3.3</td><td rowspan="1" colspan="1">3.1–3.6</td></tr><tr><td rowspan="1" colspan="1">Pectoral fin 1 length</td><td rowspan="1" colspan="1">19.2</td><td rowspan="1" colspan="1">18</td><td rowspan="1" colspan="1">16.9–19.2</td><td rowspan="1" colspan="1">15.8</td><td rowspan="1" colspan="1">14.9–16.7</td><td rowspan="1" colspan="1">16.1</td><td rowspan="1" colspan="1">15.3–16.6</td><td rowspan="1" colspan="1">15.6</td><td rowspan="1" colspan="1">14.9–16.7</td></tr><tr><td rowspan="1" colspan="1">Pectoral fin 2 length</td><td rowspan="1" colspan="1">20</td><td rowspan="1" colspan="1">18.3</td><td rowspan="1" colspan="1">17.2–20</td><td rowspan="1" colspan="1">16.6</td><td rowspan="1" colspan="1">15.5–17.6</td><td rowspan="1" colspan="1">16.8</td><td rowspan="1" colspan="1">15.6–17.5</td><td rowspan="1" colspan="1">16.4</td><td rowspan="1" colspan="1">15.5–17.6</td></tr><tr><td rowspan="1" colspan="1">Dorsal fin base</td><td rowspan="1" colspan="1">10.2</td><td rowspan="1" colspan="1">10.7</td><td rowspan="1" colspan="1">10.2–11.2</td><td rowspan="1" colspan="1">11.2</td><td rowspan="1" colspan="1">10.3–12.6</td><td rowspan="1" colspan="1">10.8</td><td rowspan="1" colspan="1">10.3–11.2</td><td rowspan="1" colspan="1">11.4</td><td rowspan="1" colspan="1">10.3–12.6</td></tr><tr><td rowspan="1" colspan="1">Length of anterior part of dorsal fin erected</td><td rowspan="1" colspan="1">18.3</td><td rowspan="1" colspan="1">17.5</td><td rowspan="1" colspan="1">16.7–18.3</td><td rowspan="1" colspan="1">16.3</td><td rowspan="1" colspan="1">15.3–17.2</td><td rowspan="1" colspan="1">16.3</td><td rowspan="1" colspan="1">15.4–17.1</td><td rowspan="1" colspan="1">16.3</td><td rowspan="1" colspan="1">15.3–17.2</td></tr><tr><td rowspan="1" colspan="1">Length of anterior part of dorsal fin depressed</td><td rowspan="1" colspan="1">19.4</td><td rowspan="1" colspan="1">18.6</td><td rowspan="1" colspan="1">18.1–19.4</td><td rowspan="1" colspan="1">17.8</td><td rowspan="1" colspan="1">16.7–18.8</td><td rowspan="1" colspan="1">17.7</td><td rowspan="1" colspan="1">16.7–18.8</td><td rowspan="1" colspan="1">17.8</td><td rowspan="1" colspan="1">16.9–18.6</td></tr><tr><td rowspan="1" colspan="1">Length of posterior part of dorsal fin erected</td><td rowspan="1" colspan="1">6.1</td><td rowspan="1" colspan="1">5.6</td><td rowspan="1" colspan="1">5.3–6.1</td><td rowspan="1" colspan="1">5.2</td><td rowspan="1" colspan="1">4.7–5.9</td><td rowspan="1" colspan="1">5.3</td><td rowspan="1" colspan="1">4.9–5.9</td><td rowspan="1" colspan="1">5.1</td><td rowspan="1" colspan="1">4.7–5.9</td></tr><tr><td rowspan="1" colspan="1">Anal fin base</td><td rowspan="1" colspan="1">12.3</td><td rowspan="1" colspan="1">10.9</td><td rowspan="1" colspan="1">9.7–12.3</td><td rowspan="1" colspan="1">12.1</td><td rowspan="1" colspan="1">10.9–14.2</td><td rowspan="1" colspan="1">11.8</td><td rowspan="1" colspan="1">10.9–13.3</td><td rowspan="1" colspan="1">12.4</td><td rowspan="1" colspan="1">11.3–14.2</td></tr><tr><td rowspan="1" colspan="1">Length of anterior part of the anal fin</td><td rowspan="1" colspan="1">13.1</td><td rowspan="1" colspan="1">10.9</td><td rowspan="1" colspan="1">9.2–13.1</td><td rowspan="1" colspan="1">11.1</td><td rowspan="1" colspan="1">10–12.6</td><td rowspan="1" colspan="1">11.1</td><td rowspan="1" colspan="1">10.1–12.6</td><td rowspan="1" colspan="1">11.1</td><td rowspan="1" colspan="1">10–11.9</td></tr><tr><td rowspan="1" colspan="1">Adipose fin base</td><td rowspan="1" colspan="1">6.5</td><td rowspan="1" colspan="1">5.5</td><td rowspan="1" colspan="1">5–6.5</td><td rowspan="1" colspan="1">5.3</td><td rowspan="1" colspan="1">4.5–6.5</td><td rowspan="1" colspan="1">5.4</td><td rowspan="1" colspan="1">4.8–6.5</td><td rowspan="1" colspan="1">5.3</td><td rowspan="1" colspan="1">4.5–6.3</td></tr><tr><td rowspan="1" colspan="1">Caudal fin length</td><td rowspan="1" colspan="1">na</td><td rowspan="1" colspan="1">na</td><td rowspan="1" colspan="1">na</td><td rowspan="1" colspan="1">22.3</td><td rowspan="1" colspan="1">20.1–23.8</td><td rowspan="1" colspan="1">22.1</td><td rowspan="1" colspan="1">20.1–23.8</td><td rowspan="1" colspan="1">22.5</td><td rowspan="1" colspan="1">21.4–23.7</td></tr><tr><td rowspan="1" colspan="1">Caudal peduncle depth</td><td rowspan="1" colspan="1">7.1</td><td rowspan="1" colspan="1">7.2</td><td rowspan="1" colspan="1">7.1–7.4</td><td rowspan="1" colspan="1">6.8</td><td rowspan="1" colspan="1">6.3–7.6</td><td rowspan="1" colspan="1">6.8</td><td rowspan="1" colspan="1">6.3–7.1</td><td rowspan="1" colspan="1">6.9</td><td rowspan="1" colspan="1">6.5–7.6</td></tr><tr><td rowspan="1" colspan="1">Caudal peduncle length</td><td rowspan="1" colspan="1">12.4</td><td rowspan="1" colspan="1">13.9</td><td rowspan="1" colspan="1">12.4–15.3</td><td rowspan="1" colspan="1">13.2</td><td rowspan="1" colspan="1">11.6–14.5</td><td rowspan="1" colspan="1">13.1</td><td rowspan="1" colspan="1">12.3–14.2</td><td rowspan="1" colspan="1">13.2</td><td rowspan="1" colspan="1">11.6–14.5</td></tr><tr><td rowspan="1" colspan="1">Length from posterior part of adipose fin to caudal fin base</td><td rowspan="1" colspan="1">20.9</td><td rowspan="1" colspan="1">20.5</td><td rowspan="1" colspan="1">19.8–20.9</td><td rowspan="1" colspan="1">18.8</td><td rowspan="1" colspan="1">17–20.5</td><td rowspan="1" colspan="1">18.8</td><td rowspan="1" colspan="1">17–19.9</td><td rowspan="1" colspan="1">18.9</td><td rowspan="1" colspan="1">17–20.5</td></tr><tr><td rowspan="1" colspan="1">Dorsal head length</td><td rowspan="1" colspan="1">16.2</td><td rowspan="1" colspan="1">14.8</td><td rowspan="1" colspan="1">13.9–16.2</td><td rowspan="1" colspan="1">13.6</td><td rowspan="1" colspan="1">12.8–14.9</td><td rowspan="1" colspan="1">13.4</td><td rowspan="1" colspan="1">12.9–14.3</td><td rowspan="1" colspan="1">13.7</td><td rowspan="1" colspan="1">12.8–14.9</td></tr><tr><td rowspan="1" colspan="1">Prepelvic length</td><td rowspan="1" colspan="1">52.4</td><td rowspan="1" colspan="1">50.3</td><td rowspan="1" colspan="1">48.8–52.4</td><td rowspan="1" colspan="1">50.5</td><td rowspan="1" colspan="1">47.9–52</td><td rowspan="1" colspan="1">50.9</td><td rowspan="1" colspan="1">48.9–52</td><td rowspan="1" colspan="1">50.1</td><td rowspan="1" colspan="1">47.9–51.6</td></tr><tr><td rowspan="1" colspan="1">Preanal length</td><td rowspan="1" colspan="1">76.8</td><td rowspan="1" colspan="1">76.8</td><td rowspan="1" colspan="1">76.1–77.6</td><td rowspan="1" colspan="1">76.5</td><td rowspan="1" colspan="1">74.2–78.5</td><td rowspan="1" colspan="1">76.9</td><td rowspan="1" colspan="1">75.1–78.5</td><td rowspan="1" colspan="1">76.3</td><td rowspan="1" colspan="1">74.2–77.6</td></tr><tr><td rowspan="1" colspan="1">Predorsal length</td><td rowspan="1" colspan="1">46.7</td><td rowspan="1" colspan="1">46.8</td><td rowspan="1" colspan="1">46–47.6</td><td rowspan="1" colspan="1">45.8</td><td rowspan="1" colspan="1">43.3–48.5</td><td rowspan="1" colspan="1">46</td><td rowspan="1" colspan="1">43.3–48.5</td><td rowspan="1" colspan="1">45.6</td><td rowspan="1" colspan="1">43.8–46.7</td></tr><tr><td rowspan="1" colspan="1">Body depth</td><td rowspan="1" colspan="1">22.4</td><td rowspan="1" colspan="1">22.5</td><td rowspan="1" colspan="1">22.3–23</td><td rowspan="1" colspan="1">23.8</td><td rowspan="1" colspan="1">20.7–25.5</td><td rowspan="1" colspan="1">24.1</td><td rowspan="1" colspan="1">21.7–25.5</td><td rowspan="1" colspan="1">23.6</td><td rowspan="1" colspan="1">20.7–25.5</td></tr><tr><td rowspan="1" colspan="1">Postdorsal length</td><td rowspan="1" colspan="1">42.9</td><td rowspan="1" colspan="1">45.8</td><td rowspan="1" colspan="1">42.9–47.3</td><td rowspan="1" colspan="1">44.9</td><td rowspan="1" colspan="1">42.6–48.2</td><td rowspan="1" colspan="1">44.9</td><td rowspan="1" colspan="1">43.5–46.4</td><td rowspan="1" colspan="1">44.9</td><td rowspan="1" colspan="1">42.6–48.2</td></tr><tr><td rowspan="1" colspan="1">Head length</td><td rowspan="1" colspan="1">22.4</td><td rowspan="1" colspan="1">20.7</td><td rowspan="1" colspan="1">19.6–22.4</td><td rowspan="1" colspan="1">19.8</td><td rowspan="1" colspan="1">18.5–21.9</td><td rowspan="1" colspan="1">19.7</td><td rowspan="1" colspan="1">18.5–20.6</td><td rowspan="1" colspan="1">19.9</td><td rowspan="1" colspan="1">18.8–21.9</td></tr><tr><td rowspan="1" colspan="1">Total length</td><td rowspan="1" colspan="1">na</td><td rowspan="1" colspan="1">na</td><td rowspan="1" colspan="1">na</td><td rowspan="1" colspan="1">119</td><td rowspan="1" colspan="1">113.7–122.1</td><td rowspan="1" colspan="1">118.7</td><td rowspan="1" colspan="1">113.7–122.1</td><td rowspan="1" colspan="1">119.2</td><td rowspan="1" colspan="1">116.8–121.2</td></tr><tr><td rowspan="1" colspan="1">
                        <bold>Head length (mm)</bold>
                      </td><td rowspan="1" colspan="1">46.3</td><td rowspan="1" colspan="1">48.6</td><td rowspan="1" colspan="1">46.3–51</td><td rowspan="1" colspan="1">55.5</td><td rowspan="1" colspan="1">49.1–59.8</td><td rowspan="1" colspan="1">54.3</td><td rowspan="1" colspan="1">49.1–57.9</td><td rowspan="1" colspan="1">56.3</td><td rowspan="1" colspan="1">53.5–59.8</td></tr><tr><td rowspan="1" colspan="10">
                        <bold>Percentage of head length</bold>
                      </td></tr><tr><td rowspan="1" colspan="1">Snout length</td><td rowspan="1" colspan="1">21.3</td><td rowspan="1" colspan="1">20.6</td><td rowspan="1" colspan="1">19.9–21.3</td><td rowspan="1" colspan="1">23.2</td><td rowspan="1" colspan="1">20.8–25.6</td><td rowspan="1" colspan="1">22.9</td><td rowspan="1" colspan="1">20.8–25.6</td><td rowspan="1" colspan="1">23.3</td><td rowspan="1" colspan="1">21.2–25.1</td></tr><tr><td rowspan="1" colspan="1">Eye diameter</td><td rowspan="1" colspan="1">25.6</td><td rowspan="1" colspan="1">24.2</td><td rowspan="1" colspan="1">23.5–25.6</td><td rowspan="1" colspan="1">21.8</td><td rowspan="1" colspan="1">20.2–23.1</td><td rowspan="1" colspan="1">22.2</td><td rowspan="1" colspan="1">21.2–23.1</td><td rowspan="1" colspan="1">21.5</td><td rowspan="1" colspan="1">20.2–22.7</td></tr><tr><td rowspan="1" colspan="1">Eye cavity</td><td rowspan="1" colspan="1">31.1</td><td rowspan="1" colspan="1">29.1</td><td rowspan="1" colspan="1">27.6–31.1</td><td rowspan="1" colspan="1">26</td><td rowspan="1" colspan="1">24.2–28</td><td rowspan="1" colspan="1">26.4</td><td rowspan="1" colspan="1">24.8–28</td><td rowspan="1" colspan="1">25.8</td><td rowspan="1" colspan="1">24.2–27.8</td></tr><tr><td rowspan="1" colspan="1">Eye height</td><td rowspan="1" colspan="1">25.8</td><td rowspan="1" colspan="1">25.9</td><td rowspan="1" colspan="1">25.4–26.5</td><td rowspan="1" colspan="1">22.3</td><td rowspan="1" colspan="1">20.7–24</td><td rowspan="1" colspan="1">22.4</td><td rowspan="1" colspan="1">21.1–23.2</td><td rowspan="1" colspan="1">22.3</td><td rowspan="1" colspan="1">20.7–24</td></tr><tr><td rowspan="1" colspan="1">Eye socket</td><td rowspan="1" colspan="1">4.6</td><td rowspan="1" colspan="1">4.7</td><td rowspan="1" colspan="1">4.6–5</td><td rowspan="1" colspan="1">4.2</td><td rowspan="1" colspan="1">3–5.3</td><td rowspan="1" colspan="1">4.5</td><td rowspan="1" colspan="1">3.4–5.3</td><td rowspan="1" colspan="1">3.9</td><td rowspan="1" colspan="1">3–5</td></tr><tr><td rowspan="1" colspan="1">Postorbital length</td><td rowspan="1" colspan="1">49.5</td><td rowspan="1" colspan="1">51.6</td><td rowspan="1" colspan="1">49.5–53.1</td><td rowspan="1" colspan="1">52.6</td><td rowspan="1" colspan="1">50.4–55.3</td><td rowspan="1" colspan="1">52.7</td><td rowspan="1" colspan="1">50.4–54.7</td><td rowspan="1" colspan="1">52.5</td><td rowspan="1" colspan="1">51.3–55.3</td></tr><tr><td rowspan="1" colspan="1">Head depth</td><td rowspan="1" colspan="1">73.3</td><td rowspan="1" colspan="1">75.2</td><td rowspan="1" colspan="1">73.3–76.6</td><td rowspan="1" colspan="1">71.2</td><td rowspan="1" colspan="1">65.9–77.8</td><td rowspan="1" colspan="1">72.3</td><td rowspan="1" colspan="1">68.8–77.8</td><td rowspan="1" colspan="1">70.5</td><td rowspan="1" colspan="1">65.9–74.6</td></tr><tr><td rowspan="1" colspan="1">Mouth width</td><td rowspan="1" colspan="1">10.8</td><td rowspan="1" colspan="1">11</td><td rowspan="1" colspan="1">10.8–11.1</td><td rowspan="1" colspan="1">9.6</td><td rowspan="1" colspan="1">7.9–11.2</td><td rowspan="1" colspan="1">9.5</td><td rowspan="1" colspan="1">7.9–10.5</td><td rowspan="1" colspan="1">9.7</td><td rowspan="1" colspan="1">8.7–11.2</td></tr><tr><td rowspan="1" colspan="1">Upper jaw length</td><td rowspan="1" colspan="1">30.4</td><td rowspan="1" colspan="1">29.8</td><td rowspan="1" colspan="1">28.5–30.4</td><td rowspan="1" colspan="1">29.5</td><td rowspan="1" colspan="1">26.3–32</td><td rowspan="1" colspan="1">29.8</td><td rowspan="1" colspan="1">26.3–32</td><td rowspan="1" colspan="1">29.3</td><td rowspan="1" colspan="1">27.6–31.4</td></tr><tr><td rowspan="1" colspan="1">Lower jaw length</td><td rowspan="1" colspan="1">47.9</td><td rowspan="1" colspan="1">45.2</td><td rowspan="1" colspan="1">43.6–47.9</td><td rowspan="1" colspan="1">40</td><td rowspan="1" colspan="1">36.6–42.2</td><td rowspan="1" colspan="1">40.3</td><td rowspan="1" colspan="1">37.7–42.2</td><td rowspan="1" colspan="1">39.7</td><td rowspan="1" colspan="1">36.6–42</td></tr><tr><td rowspan="1" colspan="1">Length of maxilla</td><td rowspan="1" colspan="1">23.9</td><td rowspan="1" colspan="1">23.6</td><td rowspan="1" colspan="1">22.8–24</td><td rowspan="1" colspan="1">21</td><td rowspan="1" colspan="1">18.3–24.3</td><td rowspan="1" colspan="1">21.2</td><td rowspan="1" colspan="1">18.3–22.9</td><td rowspan="1" colspan="1">20.9</td><td rowspan="1" colspan="1">18.9–24.3</td></tr><tr><td rowspan="1" colspan="1">Snout depth</td><td rowspan="1" colspan="1">8.2</td><td rowspan="1" colspan="1">8.8</td><td rowspan="1" colspan="1">8.2–9.7</td><td rowspan="1" colspan="1">10.5</td><td rowspan="1" colspan="1">7.9–12.4</td><td rowspan="1" colspan="1">10.2</td><td rowspan="1" colspan="1">7.9–11.7</td><td rowspan="1" colspan="1">10.8</td><td rowspan="1" colspan="1">8.9–12.4</td></tr><tr><td rowspan="1" colspan="1">Snout width</td><td rowspan="1" colspan="1">16.2</td><td rowspan="1" colspan="1">17</td><td rowspan="1" colspan="1">16.2–18.3</td><td rowspan="1" colspan="1">17.2</td><td rowspan="1" colspan="1">15.1–18.8</td><td rowspan="1" colspan="1">17.5</td><td rowspan="1" colspan="1">15.4–18.2</td><td rowspan="1" colspan="1">17</td><td rowspan="1" colspan="1">15.1–18.8</td></tr><tr><td rowspan="1" colspan="1">Head width</td><td rowspan="1" colspan="1">44.8</td><td rowspan="1" colspan="1">46.1</td><td rowspan="1" colspan="1">44.8–48.2</td><td rowspan="1" colspan="1">50.6</td><td rowspan="1" colspan="1">46.2–55</td><td rowspan="1" colspan="1">50.9</td><td rowspan="1" colspan="1">47.1–55</td><td rowspan="1" colspan="1">50.4</td><td rowspan="1" colspan="1">46.2–52.7</td></tr><tr><td rowspan="1" colspan="1">Interorbital width</td><td rowspan="1" colspan="1">27.1</td><td rowspan="1" colspan="1">28.2</td><td rowspan="1" colspan="1">27–30.4</td><td rowspan="1" colspan="1">28.4</td><td rowspan="1" colspan="1">25.3–31.6</td><td rowspan="1" colspan="1">28.5</td><td rowspan="1" colspan="1">25.3–31.6</td><td rowspan="1" colspan="1">28.3</td><td rowspan="1" colspan="1">26.6–31.1</td></tr><tr><td rowspan="1" colspan="1">Internarial width</td><td rowspan="1" colspan="1">11.8</td><td rowspan="1" colspan="1">12.6</td><td rowspan="1" colspan="1">11.8–13.7</td><td rowspan="1" colspan="1">12.3</td><td rowspan="1" colspan="1">10.1–15</td><td rowspan="1" colspan="1">12.6</td><td rowspan="1" colspan="1">10.8–15</td><td rowspan="1" colspan="1">12.1</td><td rowspan="1" colspan="1">10.1–13.3</td></tr><tr><td rowspan="1" colspan="1">Lower jaw length</td><td rowspan="1" colspan="1">10</td><td rowspan="1" colspan="1">9</td><td rowspan="1" colspan="1">8.3–10</td><td rowspan="1" colspan="1">9</td><td rowspan="1" colspan="1">7.8–10.2</td><td rowspan="1" colspan="1">8.8</td><td rowspan="1" colspan="1">8–9.5</td><td rowspan="1" colspan="1">9.1</td><td rowspan="1" colspan="1">7.8–10.2</td></tr><tr><td rowspan="1" colspan="1">Lower jaw width</td><td rowspan="1" colspan="1">24.8</td><td rowspan="1" colspan="1">24.5</td><td rowspan="1" colspan="1">22.3–26.3</td><td rowspan="1" colspan="1">24.3</td><td rowspan="1" colspan="1">18.7–27.2</td><td rowspan="1" colspan="1">24.5</td><td rowspan="1" colspan="1">18.7–27.2</td><td rowspan="1" colspan="1">24.1</td><td rowspan="1" colspan="1">20.6–25.9</td></tr><tr><td rowspan="1" colspan="1">Middle gill raker length</td><td rowspan="1" colspan="1">14.8</td><td rowspan="1" colspan="1">14.8</td><td rowspan="1" colspan="1">na</td><td rowspan="1" colspan="1">13.4</td><td rowspan="1" colspan="1">10.2–16.6</td><td rowspan="1" colspan="1">13.1</td><td rowspan="1" colspan="1">10.2–16.6</td><td rowspan="1" colspan="1">13.6</td><td rowspan="1" colspan="1">12.3–15.1</td></tr><tr><td rowspan="1" colspan="1">Longest gill raker length</td><td rowspan="1" colspan="1">15</td><td rowspan="1" colspan="1">15</td><td rowspan="1" colspan="1">na</td><td rowspan="1" colspan="1">14.2</td><td rowspan="1" colspan="1">10.6–17</td><td rowspan="1" colspan="1">14.2</td><td rowspan="1" colspan="1">10.6–17</td><td rowspan="1" colspan="1">14.2</td><td rowspan="1" colspan="1">12.6–15.4</td></tr><tr><td rowspan="1" colspan="1">Upper arch length</td><td rowspan="1" colspan="1">na</td><td rowspan="1" colspan="1">na</td><td rowspan="1" colspan="1">na</td><td rowspan="1" colspan="1">18.7</td><td rowspan="1" colspan="1">16.4–20.5</td><td rowspan="1" colspan="1">18.9</td><td rowspan="1" colspan="1">16.8–20.5</td><td rowspan="1" colspan="1">18.6</td><td rowspan="1" colspan="1">16.4–19.7</td></tr><tr><td rowspan="1" colspan="1">Lower arch length</td><td rowspan="1" colspan="1">na</td><td rowspan="1" colspan="1">na</td><td rowspan="1" colspan="1">na</td><td rowspan="1" colspan="1">34.2</td><td rowspan="1" colspan="1">31.7–39.3</td><td rowspan="1" colspan="1">34.4</td><td rowspan="1" colspan="1">31.7–39.3</td><td rowspan="1" colspan="1">33.9</td><td rowspan="1" colspan="1">32.6–36.4</td></tr></tbody></table><table-wrap-foot><fn><p>* N=2 for <abbrev xmlns:xlink="http://www.w3.org/1999/xlink" xlink:title="Pectoral fin 1 length" id="ABBRID0EA3BK" xlink:type="simple">PecF1</abbrev> and N=1 for <abbrev xmlns:xlink="http://www.w3.org/1999/xlink" xlink:title="Middle gill raker length" id="ABBRID0EE3BK" xlink:type="simple">MGR</abbrev>, <abbrev xmlns:xlink="http://www.w3.org/1999/xlink" xlink:title="Longest gill raker length" id="ABBRID0EI3BK" xlink:type="simple">LGR</abbrev>.</p></fn></table-wrap-foot></table-wrap><table-wrap id="T6" position="float" orientation="portrait"><label>Table 6.</label><caption><p>Morphological and meristic data of <italic><tp:taxon-name><tp:taxon-name-part taxon-name-part-type="genus" reg="Coregonus">Coregonus</tp:taxon-name-part><tp:taxon-name-part taxon-name-part-type="species" reg="muelleri">muelleri</tp:taxon-name-part></tp:taxon-name></italic> from Lake Lucerne, <named-content xmlns:xlink="http://www.w3.org/1999/xlink" content-type="dwc:institutional_code" xlink:title="Naturhistorisches Museum Bern" xlink:href="http://grbio.org/institution/naturhistorisches-museum-bern-0" xlink:type="simple">NMBE</named-content>-1078123 holotype, contemporary specimen; paratypes of contemporary specimens <italic>N</italic> = 29 and paratype material of historical specimens <italic>N</italic> = 8. For males and both sexes the holotype is included in the range and mean of the contemporary specimens.</p></caption><table id="TID0ET6HK" rules="all"><tbody><tr><th rowspan="1" colspan="1">Species</th><th rowspan="1" colspan="9">
                        <italic>
                          <tp:taxon-name><tp:taxon-name-part taxon-name-part-type="genus" reg="Coregonus">Coregonus</tp:taxon-name-part><tp:taxon-name-part taxon-name-part-type="species" reg="muelleri">muelleri</tp:taxon-name-part></tp:taxon-name>
                        </italic>
                      </th></tr><tr><th rowspan="4" colspan="1">Morphological characters</th><th rowspan="1" colspan="1"/><th rowspan="1" colspan="6">Contemporary specimens</th><th rowspan="1" colspan="2">Historical specimens</th></tr><tr><th rowspan="3" colspan="1">Holotype</th><th rowspan="1" colspan="2">Holotype + Paratypes</th><th rowspan="1" colspan="2">Paratypes</th><th rowspan="1" colspan="2">Holotype + Paratypes</th><th rowspan="1" colspan="2">Paratypes</th></tr><tr><th rowspan="1" colspan="2">Ntotal = 30 *</th><th rowspan="1" colspan="2">Nfemales = 9 **</th><th rowspan="1" colspan="2">Nmales = 21 ***</th><th rowspan="1" colspan="2">Ntotal= 8 ****</th></tr><tr><th rowspan="1" colspan="1">mean</th><th rowspan="1" colspan="1">range</th><th rowspan="1" colspan="1">mean</th><th rowspan="1" colspan="1">range</th><th rowspan="1" colspan="1">mean</th><th rowspan="1" colspan="1">range</th><th rowspan="1" colspan="1">mean</th><th rowspan="1" colspan="1">range</th></tr><tr><td rowspan="1" colspan="1">
                        <bold>Standard length (mm)</bold>
                      </td><td rowspan="1" colspan="1">180</td><td rowspan="1" colspan="1">180.7</td><td rowspan="1" colspan="1">158–198</td><td rowspan="1" colspan="1">180.1</td><td rowspan="1" colspan="1">161–197</td><td rowspan="1" colspan="1">181</td><td rowspan="1" colspan="1">158–198</td><td rowspan="1" colspan="1">180.2</td><td rowspan="1" colspan="1">159–193</td></tr><tr><td rowspan="1" colspan="10">
                        <bold>Percentage of standard length</bold>
                      </td></tr><tr><td rowspan="1" colspan="1">Pelvic fin base</td><td rowspan="1" colspan="1">3.6</td><td rowspan="1" colspan="1">3.6</td><td rowspan="1" colspan="1">3–4.1</td><td rowspan="1" colspan="1">3.7</td><td rowspan="1" colspan="1">3.3–4.1</td><td rowspan="1" colspan="1">3.6</td><td rowspan="1" colspan="1">3–3.9</td><td rowspan="1" colspan="1">3.5</td><td rowspan="1" colspan="1">3.2–4</td></tr><tr><td rowspan="1" colspan="1">Pelvic fin ‘spine’ length</td><td rowspan="1" colspan="1">7.2</td><td rowspan="1" colspan="1">6.7</td><td rowspan="1" colspan="1">5.3–8.1</td><td rowspan="1" colspan="1">6.8</td><td rowspan="1" colspan="1">5.3–8.1</td><td rowspan="1" colspan="1">6.6</td><td rowspan="1" colspan="1">5.5–7.2</td><td rowspan="1" colspan="1">5.9</td><td rowspan="1" colspan="1">4.8–6.6</td></tr><tr><td rowspan="1" colspan="1">Pelvic fin length</td><td rowspan="1" colspan="1">15.6</td><td rowspan="1" colspan="1">15.9</td><td rowspan="1" colspan="1">14.6–16.8</td><td rowspan="1" colspan="1">16.2</td><td rowspan="1" colspan="1">15–16.6</td><td rowspan="1" colspan="1">15.7</td><td rowspan="1" colspan="1">14.6–16.8</td><td rowspan="1" colspan="1">16.4</td><td rowspan="1" colspan="1">14.2–18.9</td></tr><tr><td rowspan="1" colspan="1">Pectoral fin base</td><td rowspan="1" colspan="1">3.4</td><td rowspan="1" colspan="1">3</td><td rowspan="1" colspan="1">2.7–3.5</td><td rowspan="1" colspan="1">3</td><td rowspan="1" colspan="1">2.7–3.3</td><td rowspan="1" colspan="1">3.1</td><td rowspan="1" colspan="1">2.8–3.5</td><td rowspan="1" colspan="1">3</td><td rowspan="1" colspan="1">2.4–3.6</td></tr><tr><td rowspan="1" colspan="1">Pectoral fin 1 length</td><td rowspan="1" colspan="1">16.8</td><td rowspan="1" colspan="1">16.4</td><td rowspan="1" colspan="1">15–18</td><td rowspan="1" colspan="1">16.7</td><td rowspan="1" colspan="1">15.8–18</td><td rowspan="1" colspan="1">16.2</td><td rowspan="1" colspan="1">15–16.9</td><td rowspan="1" colspan="1">16.7</td><td rowspan="1" colspan="1">15.3–18.8</td></tr><tr><td rowspan="1" colspan="1">Pectoral fin 2 length</td><td rowspan="1" colspan="1">17.8</td><td rowspan="1" colspan="1">17.1</td><td rowspan="1" colspan="1">16–18.8</td><td rowspan="1" colspan="1">17.3</td><td rowspan="1" colspan="1">16.6–18.8</td><td rowspan="1" colspan="1">17.1</td><td rowspan="1" colspan="1">16–17.9</td><td rowspan="1" colspan="1">17.5</td><td rowspan="1" colspan="1">15.9–20</td></tr><tr><td rowspan="1" colspan="1">Dorsal fin base</td><td rowspan="1" colspan="1">10.8</td><td rowspan="1" colspan="1">11</td><td rowspan="1" colspan="1">9.2–12.7</td><td rowspan="1" colspan="1">11.2</td><td rowspan="1" colspan="1">10.1–12</td><td rowspan="1" colspan="1">11</td><td rowspan="1" colspan="1">9.2–12.7</td><td rowspan="1" colspan="1">10.6</td><td rowspan="1" colspan="1">9.3–11.6</td></tr><tr><td rowspan="1" colspan="1">Length of anterior part of dorsal fin erected</td><td rowspan="1" colspan="1">18.6</td><td rowspan="1" colspan="1">18.1</td><td rowspan="1" colspan="1">16.4–20.3</td><td rowspan="1" colspan="1">18.8</td><td rowspan="1" colspan="1">17.7–20.3</td><td rowspan="1" colspan="1">17.8</td><td rowspan="1" colspan="1">16.4–19.8</td><td rowspan="1" colspan="1">18.4</td><td rowspan="1" colspan="1">17.1–20.2</td></tr><tr><td rowspan="1" colspan="1">Length of anterior part of dorsal fin depress</td><td rowspan="1" colspan="1">e19.6</td><td rowspan="1" colspan="1">19.2</td><td rowspan="1" colspan="1">17.3–21.1</td><td rowspan="1" colspan="1">19.7</td><td rowspan="1" colspan="1">18.7–21.1</td><td rowspan="1" colspan="1">19</td><td rowspan="1" colspan="1">17.3–20.7</td><td rowspan="1" colspan="1">19.5</td><td rowspan="1" colspan="1">17.9–21.1</td></tr><tr><td rowspan="1" colspan="1">Length of posterior part of dorsal fin erected</td><td rowspan="1" colspan="1">6.1</td><td rowspan="1" colspan="1">5.6</td><td rowspan="1" colspan="1">4.5–6.5</td><td rowspan="1" colspan="1">5.5</td><td rowspan="1" colspan="1">4.5–6.1</td><td rowspan="1" colspan="1">5.6</td><td rowspan="1" colspan="1">4.9–6.5</td><td rowspan="1" colspan="1">6.2</td><td rowspan="1" colspan="1">5.4–7.1</td></tr><tr><td rowspan="1" colspan="1">Anal fin base</td><td rowspan="1" colspan="1">13.8</td><td rowspan="1" colspan="1">13</td><td rowspan="1" colspan="1">11.2–14.8</td><td rowspan="1" colspan="1">13.1</td><td rowspan="1" colspan="1">11.6–13.7</td><td rowspan="1" colspan="1">12.9</td><td rowspan="1" colspan="1">11.2–14.8</td><td rowspan="1" colspan="1">12</td><td rowspan="1" colspan="1">11.2–13</td></tr><tr><td rowspan="1" colspan="1">Length of anterior part of the anal fin</td><td rowspan="1" colspan="1">12.4</td><td rowspan="1" colspan="1">12</td><td rowspan="1" colspan="1">10.5–13</td><td rowspan="1" colspan="1">12.3</td><td rowspan="1" colspan="1">11.2–13</td><td rowspan="1" colspan="1">11.8</td><td rowspan="1" colspan="1">10.5–12.7</td><td rowspan="1" colspan="1">12</td><td rowspan="1" colspan="1">10.9–13.3</td></tr><tr><td rowspan="1" colspan="1">Adipose fin base</td><td rowspan="1" colspan="1">5.8</td><td rowspan="1" colspan="1">6</td><td rowspan="1" colspan="1">4.6–8.5</td><td rowspan="1" colspan="1">5.9</td><td rowspan="1" colspan="1">5–7.2</td><td rowspan="1" colspan="1">6.1</td><td rowspan="1" colspan="1">4.6–8.5</td><td rowspan="1" colspan="1">6.7</td><td rowspan="1" colspan="1">5.3–8.6</td></tr><tr><td rowspan="1" colspan="1">Caudal fin length</td><td rowspan="1" colspan="1">23.9</td><td rowspan="1" colspan="1">23.9</td><td rowspan="1" colspan="1">22–26.4</td><td rowspan="1" colspan="1">24.7</td><td rowspan="1" colspan="1">23.1–26.4</td><td rowspan="1" colspan="1">23.6</td><td rowspan="1" colspan="1">22–25.6</td><td rowspan="1" colspan="1">23.5</td><td rowspan="1" colspan="1">21–25.4</td></tr><tr><td rowspan="1" colspan="1">Caudal peduncle depth</td><td rowspan="1" colspan="1">7.2</td><td rowspan="1" colspan="1">6.9</td><td rowspan="1" colspan="1">6.3–7.4</td><td rowspan="1" colspan="1">6.9</td><td rowspan="1" colspan="1">6.4–7.4</td><td rowspan="1" colspan="1">6.9</td><td rowspan="1" colspan="1">6.3–7.3</td><td rowspan="1" colspan="1">6.5</td><td rowspan="1" colspan="1">6.1–6.8</td></tr><tr><td rowspan="1" colspan="1">Caudal peduncle length</td><td rowspan="1" colspan="1">13.3</td><td rowspan="1" colspan="1">12.8</td><td rowspan="1" colspan="1">10.8–14.3</td><td rowspan="1" colspan="1">12.7</td><td rowspan="1" colspan="1">10.8–14.2</td><td rowspan="1" colspan="1">12.8</td><td rowspan="1" colspan="1">10.9–14.3</td><td rowspan="1" colspan="1">13.8</td><td rowspan="1" colspan="1">13.4–15.1</td></tr><tr><td rowspan="1" colspan="1">Length from posterior part of adipose fin to caudal fin base</td><td rowspan="1" colspan="1">19.2</td><td rowspan="1" colspan="1">19.4</td><td rowspan="1" colspan="1">17.5–21.1</td><td rowspan="1" colspan="1">19.1</td><td rowspan="1" colspan="1">17.5–20.6</td><td rowspan="1" colspan="1">19.5</td><td rowspan="1" colspan="1">18–21.1</td><td rowspan="1" colspan="1">20.3</td><td rowspan="1" colspan="1">17.7–21.6</td></tr><tr><td rowspan="1" colspan="1">Dorsal head length</td><td rowspan="1" colspan="1">15.5</td><td rowspan="1" colspan="1">15.7</td><td rowspan="1" colspan="1">14.4–17</td><td rowspan="1" colspan="1">15.8</td><td rowspan="1" colspan="1">14.8–17</td><td rowspan="1" colspan="1">15.7</td><td rowspan="1" colspan="1">14.4–16.4</td><td rowspan="1" colspan="1">16</td><td rowspan="1" colspan="1">14.8–17.9</td></tr><tr><td rowspan="1" colspan="1">Prepelvic length</td><td rowspan="1" colspan="1">51.1</td><td rowspan="1" colspan="1">51.3</td><td rowspan="1" colspan="1">48.2–54.4</td><td rowspan="1" colspan="1">52</td><td rowspan="1" colspan="1">50.6–54.4</td><td rowspan="1" colspan="1">51</td><td rowspan="1" colspan="1">48.2–53.3</td><td rowspan="1" colspan="1">52.4</td><td rowspan="1" colspan="1">49.4–55.3</td></tr><tr><td rowspan="1" colspan="1">Preanal length</td><td rowspan="1" colspan="1">76.1</td><td rowspan="1" colspan="1">76.9</td><td rowspan="1" colspan="1">74–80.1</td><td rowspan="1" colspan="1">76.4</td><td rowspan="1" colspan="1">74–77.4</td><td rowspan="1" colspan="1">77.1</td><td rowspan="1" colspan="1">74.7–80.1</td><td rowspan="1" colspan="1">76.6</td><td rowspan="1" colspan="1">75.7–79.4</td></tr><tr><td rowspan="1" colspan="1">Predorsal length</td><td rowspan="1" colspan="1">47.6</td><td rowspan="1" colspan="1">46.7</td><td rowspan="1" colspan="1">41.9–49.6</td><td rowspan="1" colspan="1">46.1</td><td rowspan="1" colspan="1">41.9–48.2</td><td rowspan="1" colspan="1">46.9</td><td rowspan="1" colspan="1">44.7–49.6</td><td rowspan="1" colspan="1">47.3</td><td rowspan="1" colspan="1">44.8–51.5</td></tr><tr><td rowspan="1" colspan="1">Body depth</td><td rowspan="1" colspan="1">22</td><td rowspan="1" colspan="1">21.9</td><td rowspan="1" colspan="1">19.8–24.9</td><td rowspan="1" colspan="1">23.3</td><td rowspan="1" colspan="1">21–24.9</td><td rowspan="1" colspan="1">21.3</td><td rowspan="1" colspan="1">19.8–24</td><td rowspan="1" colspan="1">22.5</td><td rowspan="1" colspan="1">20–24.7</td></tr><tr><td rowspan="1" colspan="1">Postdorsal length</td><td rowspan="1" colspan="1">44.8</td><td rowspan="1" colspan="1">44.3</td><td rowspan="1" colspan="1">41.6–47.5</td><td rowspan="1" colspan="1">43.9</td><td rowspan="1" colspan="1">41.6–45.6</td><td rowspan="1" colspan="1">44.5</td><td rowspan="1" colspan="1">42.5–47.5</td><td rowspan="1" colspan="1">43.6</td><td rowspan="1" colspan="1">39.6–45.8</td></tr><tr><td rowspan="1" colspan="1">Head length</td><td rowspan="1" colspan="1">21.6</td><td rowspan="1" colspan="1">22</td><td rowspan="1" colspan="1">20.3–23.5</td><td rowspan="1" colspan="1">22.3</td><td rowspan="1" colspan="1">21.3–23.5</td><td rowspan="1" colspan="1">21.9</td><td rowspan="1" colspan="1">20.3–23.3</td><td rowspan="1" colspan="1">22.2</td><td rowspan="1" colspan="1">20.9–25.1</td></tr><tr><td rowspan="1" colspan="1">Total length</td><td rowspan="1" colspan="1">123.3</td><td rowspan="1" colspan="1">122.1</td><td rowspan="1" colspan="1">119.1–124.8</td><td rowspan="1" colspan="1">122.2</td><td rowspan="1" colspan="1">119.8–124.8</td><td rowspan="1" colspan="1">122</td><td rowspan="1" colspan="1">119.1–124.7</td><td rowspan="1" colspan="1">121.1</td><td rowspan="1" colspan="1">119.1–123.6</td></tr><tr><td rowspan="1" colspan="1">
                        <bold>Head length (mm)</bold>
                      </td><td rowspan="1" colspan="1">38.9</td><td rowspan="1" colspan="1">39.8</td><td rowspan="1" colspan="1">36.3–44.2</td><td rowspan="1" colspan="1">40.1</td><td rowspan="1" colspan="1">37.4–44.2</td><td rowspan="1" colspan="1">39.6</td><td rowspan="1" colspan="1">36.3–42.1</td><td rowspan="1" colspan="1">39.9</td><td rowspan="1" colspan="1">36.7–46.7</td></tr><tr><td rowspan="1" colspan="10">
                        <bold>Percentage of head length</bold>
                      </td></tr><tr><td rowspan="1" colspan="1">Snout length</td><td rowspan="1" colspan="1">22</td><td rowspan="1" colspan="1">22.8</td><td rowspan="1" colspan="1">20.1–25.3</td><td rowspan="1" colspan="1">22.6</td><td rowspan="1" colspan="1">20.8–23.7</td><td rowspan="1" colspan="1">22.9</td><td rowspan="1" colspan="1">20.1–25.3</td><td rowspan="1" colspan="1">21.3</td><td rowspan="1" colspan="1">20–22.6</td></tr><tr><td rowspan="1" colspan="1">Eye diameter</td><td rowspan="1" colspan="1">26</td><td rowspan="1" colspan="1">24.1</td><td rowspan="1" colspan="1">22.2–26</td><td rowspan="1" colspan="1">24</td><td rowspan="1" colspan="1">22.2–25.6</td><td rowspan="1" colspan="1">24.2</td><td rowspan="1" colspan="1">22.7–26</td><td rowspan="1" colspan="1">24.3</td><td rowspan="1" colspan="1">23.2–26.6</td></tr><tr><td rowspan="1" colspan="1">Eye cavity</td><td rowspan="1" colspan="1">28.8</td><td rowspan="1" colspan="1">27.7</td><td rowspan="1" colspan="1">26.4–31.1</td><td rowspan="1" colspan="1">27.8</td><td rowspan="1" colspan="1">26.5–31.1</td><td rowspan="1" colspan="1">27.6</td><td rowspan="1" colspan="1">26.4–29.3</td><td rowspan="1" colspan="1">29.2</td><td rowspan="1" colspan="1">27–31.9</td></tr><tr><td rowspan="1" colspan="1">Eye height</td><td rowspan="1" colspan="1">26.1</td><td rowspan="1" colspan="1">24.3</td><td rowspan="1" colspan="1">22.3–26.2</td><td rowspan="1" colspan="1">24.2</td><td rowspan="1" colspan="1">22.8–25.1</td><td rowspan="1" colspan="1">24.3</td><td rowspan="1" colspan="1">22.3–26.2</td><td rowspan="1" colspan="1">25.3</td><td rowspan="1" colspan="1">23.5–28.3</td></tr><tr><td rowspan="1" colspan="1">Eye socket</td><td rowspan="1" colspan="1">2.8</td><td rowspan="1" colspan="1">3</td><td rowspan="1" colspan="1">1.9–4.6</td><td rowspan="1" colspan="1">2.9</td><td rowspan="1" colspan="1">1.9–3.7</td><td rowspan="1" colspan="1">3</td><td rowspan="1" colspan="1">2.3–4.6</td><td rowspan="1" colspan="1">4</td><td rowspan="1" colspan="1">2.8–5.7</td></tr><tr><td rowspan="1" colspan="1">Postorbital length</td><td rowspan="1" colspan="1">49.9</td><td rowspan="1" colspan="1">50.6</td><td rowspan="1" colspan="1">48.8–52.6</td><td rowspan="1" colspan="1">50.8</td><td rowspan="1" colspan="1">49.8–52.2</td><td rowspan="1" colspan="1">50.5</td><td rowspan="1" colspan="1">48.8–52.6</td><td rowspan="1" colspan="1">49.9</td><td rowspan="1" colspan="1">47.4–51.9</td></tr><tr><td rowspan="1" colspan="1">Head depth</td><td rowspan="1" colspan="1">64.9</td><td rowspan="1" colspan="1">63.7</td><td rowspan="1" colspan="1">59.6–70.8</td><td rowspan="1" colspan="1">63.5</td><td rowspan="1" colspan="1">61.2–65.7</td><td rowspan="1" colspan="1">63.8</td><td rowspan="1" colspan="1">59.6–70.8</td><td rowspan="1" colspan="1">65.2</td><td rowspan="1" colspan="1">61.8–69.7</td></tr><tr><td rowspan="1" colspan="1">Mouth width</td><td rowspan="1" colspan="1">9.3</td><td rowspan="1" colspan="1">9.2</td><td rowspan="1" colspan="1">7.6–10.1</td><td rowspan="1" colspan="1">9.1</td><td rowspan="1" colspan="1">8.5–9.9</td><td rowspan="1" colspan="1">9.2</td><td rowspan="1" colspan="1">7.6–10.1</td><td rowspan="1" colspan="1">10.2</td><td rowspan="1" colspan="1">8.9–11.8</td></tr><tr><td rowspan="1" colspan="1">Upper jaw length</td><td rowspan="1" colspan="1">30</td><td rowspan="1" colspan="1">28.8</td><td rowspan="1" colspan="1">20.7–31.5</td><td rowspan="1" colspan="1">29.6</td><td rowspan="1" colspan="1">28.4–31.3</td><td rowspan="1" colspan="1">28.4</td><td rowspan="1" colspan="1">20.7–31.5</td><td rowspan="1" colspan="1">31</td><td rowspan="1" colspan="1">28.4–35.9</td></tr><tr><td rowspan="1" colspan="1">Lower jaw length</td><td rowspan="1" colspan="1">41.4</td><td rowspan="1" colspan="1">42.7</td><td rowspan="1" colspan="1">40.3–45.8</td><td rowspan="1" colspan="1">43.6</td><td rowspan="1" colspan="1">41.4–45.8</td><td rowspan="1" colspan="1">42.3</td><td rowspan="1" colspan="1">40.3–44.9</td><td rowspan="1" colspan="1">43.6</td><td rowspan="1" colspan="1">39.5–47</td></tr><tr><td rowspan="1" colspan="1">Length of maxilla</td><td rowspan="1" colspan="1">21.7</td><td rowspan="1" colspan="1">21.4</td><td rowspan="1" colspan="1">19.4–24</td><td rowspan="1" colspan="1">22.1</td><td rowspan="1" colspan="1">20.9–23.7</td><td rowspan="1" colspan="1">21.2</td><td rowspan="1" colspan="1">19.4–24</td><td rowspan="1" colspan="1">22.9</td><td rowspan="1" colspan="1">21.3–26.2</td></tr><tr><td rowspan="1" colspan="1">Snout depth</td><td rowspan="1" colspan="1">8.2</td><td rowspan="1" colspan="1">7</td><td rowspan="1" colspan="1">4.9–8.7</td><td rowspan="1" colspan="1">7.1</td><td rowspan="1" colspan="1">5.6–8.7</td><td rowspan="1" colspan="1">7</td><td rowspan="1" colspan="1">4.9–8.3</td><td rowspan="1" colspan="1">7.7</td><td rowspan="1" colspan="1">7–8.5</td></tr><tr><td rowspan="1" colspan="1">Snout width</td><td rowspan="1" colspan="1">17.8</td><td rowspan="1" colspan="1">16.9</td><td rowspan="1" colspan="1">14.2–19.2</td><td rowspan="1" colspan="1">16.6</td><td rowspan="1" colspan="1">14.2–17.9</td><td rowspan="1" colspan="1">17</td><td rowspan="1" colspan="1">15.4–19.2</td><td rowspan="1" colspan="1">16.5</td><td rowspan="1" colspan="1">14.3–17.4</td></tr><tr><td rowspan="1" colspan="1">Head width</td><td rowspan="1" colspan="1">45</td><td rowspan="1" colspan="1">43.8</td><td rowspan="1" colspan="1">37.2–48.7</td><td rowspan="1" colspan="1">43.8</td><td rowspan="1" colspan="1">41.9–47.1</td><td rowspan="1" colspan="1">43.7</td><td rowspan="1" colspan="1">37.2–48.7</td><td rowspan="1" colspan="1">44.5</td><td rowspan="1" colspan="1">41.2–47.8</td></tr><tr><td rowspan="1" colspan="1">Interorbital width</td><td rowspan="1" colspan="1">26.7</td><td rowspan="1" colspan="1">26</td><td rowspan="1" colspan="1">23.8–29.2</td><td rowspan="1" colspan="1">26</td><td rowspan="1" colspan="1">24.1–27.2</td><td rowspan="1" colspan="1">26.1</td><td rowspan="1" colspan="1">23.8–29.2</td><td rowspan="1" colspan="1">24.6</td><td rowspan="1" colspan="1">22.6–26</td></tr><tr><td rowspan="1" colspan="1">Internarial width</td><td rowspan="1" colspan="1">10</td><td rowspan="1" colspan="1">11</td><td rowspan="1" colspan="1">9.6–12.3</td><td rowspan="1" colspan="1">11.3</td><td rowspan="1" colspan="1">10–12.3</td><td rowspan="1" colspan="1">10.9</td><td rowspan="1" colspan="1">9.6–12</td><td rowspan="1" colspan="1">12.2</td><td rowspan="1" colspan="1">11.3–13.8</td></tr><tr><td rowspan="1" colspan="1">Lower jaw length</td><td rowspan="1" colspan="1">7.6</td><td rowspan="1" colspan="1">7.3</td><td rowspan="1" colspan="1">5.9–8.7</td><td rowspan="1" colspan="1">7.1</td><td rowspan="1" colspan="1">6.4–7.9</td><td rowspan="1" colspan="1">7.4</td><td rowspan="1" colspan="1">5.9–8.7</td><td rowspan="1" colspan="1">8.6</td><td rowspan="1" colspan="1">7.5–10</td></tr><tr><td rowspan="1" colspan="1">Lower jaw width</td><td rowspan="1" colspan="1">22.4</td><td rowspan="1" colspan="1">21.3</td><td rowspan="1" colspan="1">18.5–23.3</td><td rowspan="1" colspan="1">21.4</td><td rowspan="1" colspan="1">19.2–23</td><td rowspan="1" colspan="1">21.2</td><td rowspan="1" colspan="1">18.5–23.3</td><td rowspan="1" colspan="1">22.8</td><td rowspan="1" colspan="1">21–24.7</td></tr><tr><td rowspan="1" colspan="1">Middle gill raker length</td><td rowspan="1" colspan="1">13.5</td><td rowspan="1" colspan="1">13.5</td><td rowspan="1" colspan="1">9.6–15.9</td><td rowspan="1" colspan="1">13.4</td><td rowspan="1" colspan="1">12.4–14</td><td rowspan="1" colspan="1">13.6</td><td rowspan="1" colspan="1">9.6–15.9</td><td rowspan="1" colspan="1">12.8</td><td rowspan="1" colspan="1">11.2–15</td></tr><tr><td rowspan="1" colspan="1">Longest gill raker length</td><td rowspan="1" colspan="1">15.1</td><td rowspan="1" colspan="1">14.5</td><td rowspan="1" colspan="1">12.5–16.7</td><td rowspan="1" colspan="1">14.4</td><td rowspan="1" colspan="1">13.5–15.9</td><td rowspan="1" colspan="1">14.5</td><td rowspan="1" colspan="1">12.5–16.7</td><td rowspan="1" colspan="1">14.1</td><td rowspan="1" colspan="1">11.2–15.6</td></tr><tr><td rowspan="1" colspan="1">Upper arch length</td><td rowspan="1" colspan="1">21.6</td><td rowspan="1" colspan="1">19.1</td><td rowspan="1" colspan="1">15.9–22.3</td><td rowspan="1" colspan="1">19.4</td><td rowspan="1" colspan="1">16–22</td><td rowspan="1" colspan="1">19</td><td rowspan="1" colspan="1">15.9–22.3</td><td rowspan="1" colspan="1">na</td><td rowspan="1" colspan="1">na</td></tr><tr><td rowspan="1" colspan="1">Lower arch length</td><td rowspan="1" colspan="1">33.6</td><td rowspan="1" colspan="1">33.4</td><td rowspan="1" colspan="1">26.2–38.7</td><td rowspan="1" colspan="1">33</td><td rowspan="1" colspan="1">27.2–37.5</td><td rowspan="1" colspan="1">33.5</td><td rowspan="1" colspan="1">26.2–38.7</td><td rowspan="1" colspan="1">na</td><td rowspan="1" colspan="1">na</td></tr></tbody></table><table-wrap-foot><fn><p>* N=27 for <abbrev xmlns:xlink="http://www.w3.org/1999/xlink" xlink:title="Middle gill raker length" id="ABBRID0E4WDK" xlink:type="simple">MGR</abbrev>, <abbrev xmlns:xlink="http://www.w3.org/1999/xlink" xlink:title="Longest gill raker length" id="ABBRID0EBXDK" xlink:type="simple">LGR</abbrev>, <abbrev xmlns:xlink="http://www.w3.org/1999/xlink" xlink:title="Upper arch length" id="ABBRID0EFXDK" xlink:type="simple">UA</abbrev>, <abbrev xmlns:xlink="http://www.w3.org/1999/xlink" xlink:title="Lower arch length" id="ABBRID0EJXDK" xlink:type="simple">LA</abbrev>; ** N=7 for <abbrev xmlns:xlink="http://www.w3.org/1999/xlink" xlink:title="Middle gill raker length" id="ABBRID0ENXDK" xlink:type="simple">MGR</abbrev>, <abbrev xmlns:xlink="http://www.w3.org/1999/xlink" xlink:title="Longest gill raker length" id="ABBRID0ERXDK" xlink:type="simple">LGR</abbrev>, <abbrev xmlns:xlink="http://www.w3.org/1999/xlink" xlink:title="Upper arch length" id="ABBRID0EVXDK" xlink:type="simple">UA</abbrev>, <abbrev xmlns:xlink="http://www.w3.org/1999/xlink" xlink:title="Lower arch length" id="ABBRID0EZXDK" xlink:type="simple">LA</abbrev>; *** N=20 for <abbrev xmlns:xlink="http://www.w3.org/1999/xlink" xlink:title="Middle gill raker length" id="ABBRID0E4XDK" xlink:type="simple">MGR</abbrev>, <abbrev xmlns:xlink="http://www.w3.org/1999/xlink" xlink:title="Longest gill raker length" id="ABBRID0EBYDK" xlink:type="simple">LGR</abbrev>, <abbrev xmlns:xlink="http://www.w3.org/1999/xlink" xlink:title="Upper arch length" id="ABBRID0EFYDK" xlink:type="simple">UA</abbrev>, <abbrev xmlns:xlink="http://www.w3.org/1999/xlink" xlink:title="Lower arch length" id="ABBRID0EJYDK" xlink:type="simple">LA</abbrev>; **** N=6 for <abbrev xmlns:xlink="http://www.w3.org/1999/xlink" xlink:title="Caudal fin length" id="ABBRID0ENYDK" xlink:type="simple">CF</abbrev>, <abbrev xmlns:xlink="http://www.w3.org/1999/xlink" xlink:title="Total length" id="ABBRID0ERYDK" xlink:type="simple">TL</abbrev>; N=5 for <abbrev xmlns:xlink="http://www.w3.org/1999/xlink" xlink:title="Middle gill raker length" id="ABBRID0EVYDK" xlink:type="simple">MGR</abbrev>, <abbrev xmlns:xlink="http://www.w3.org/1999/xlink" xlink:title="Longest gill raker length" id="ABBRID0EZYDK" xlink:type="simple">LGR</abbrev>.</p></fn></table-wrap-foot></table-wrap><table-wrap id="T9" position="float" orientation="portrait"><label>Table 9.</label><caption><p>Morphological and meristic data of <italic><tp:taxon-name><tp:taxon-name-part taxon-name-part-type="genus" reg="Coregonus">Coregonus</tp:taxon-name-part><tp:taxon-name-part taxon-name-part-type="species" reg="gutturosus">gutturosus</tp:taxon-name-part></tp:taxon-name></italic>, <italic><tp:taxon-name><tp:taxon-name-part taxon-name-part-type="genus" reg="Coregonus">C.</tp:taxon-name-part><tp:taxon-name-part taxon-name-part-type="species" reg="arenicolus">arenicolus</tp:taxon-name-part></tp:taxon-name></italic>, <italic><tp:taxon-name><tp:taxon-name-part taxon-name-part-type="genus" reg="Coregonus">C.</tp:taxon-name-part><tp:taxon-name-part taxon-name-part-type="species" reg="macrophthalmus">macrophthalmus</tp:taxon-name-part></tp:taxon-name></italic> and <italic><tp:taxon-name><tp:taxon-name-part taxon-name-part-type="genus" reg="Coregonus">C.</tp:taxon-name-part><tp:taxon-name-part taxon-name-part-type="species" reg="wartmanni">wartmanni</tp:taxon-name-part></tp:taxon-name></italic> from Lake Constance. <italic><tp:taxon-name><tp:taxon-name-part taxon-name-part-type="genus" reg="Coregonus">Coregonus</tp:taxon-name-part><tp:taxon-name-part taxon-name-part-type="species" reg="gutturosus">gutturosus</tp:taxon-name-part></tp:taxon-name></italic>, non-types <italic>N</italic> = 10. <italic><tp:taxon-name><tp:taxon-name-part taxon-name-part-type="genus" reg="Coregonus">Coregonus</tp:taxon-name-part><tp:taxon-name-part taxon-name-part-type="species" reg="arenicolus">arenicolus</tp:taxon-name-part></tp:taxon-name></italic>, holotype, <named-content xmlns:xlink="http://www.w3.org/1999/xlink" content-type="dwc:institutional_code" xlink:title="Naturhistorisches Museum Bern" xlink:href="http://grbio.org/institution/naturhistorisches-museum-bern-0" xlink:type="simple">NMBE</named-content>-1076223 (Eawag-239-1), sex unknown; paratypes <italic>N</italic> = 3. <italic><tp:taxon-name><tp:taxon-name-part taxon-name-part-type="genus" reg="Coregonus">Coregonus</tp:taxon-name-part><tp:taxon-name-part taxon-name-part-type="species" reg="macrophthalmus">macrophthalmus</tp:taxon-name-part></tp:taxon-name></italic>, syntypes <italic>N</italic> = 7. <italic><tp:taxon-name><tp:taxon-name-part taxon-name-part-type="genus" reg="Coregonus">C.</tp:taxon-name-part><tp:taxon-name-part taxon-name-part-type="species" reg="wartmanni">wartmanni</tp:taxon-name-part></tp:taxon-name></italic>, non-type, <named-content xmlns:xlink="http://www.w3.org/1999/xlink" content-type="dwc:institutional_code" xlink:title="Naturhistorisches Museum Bern" xlink:href="http://grbio.org/institution/naturhistorisches-museum-bern-0" xlink:type="simple">NMBE</named-content>-1076206, female.</p></caption><table id="TID0ED3GM" rules="all"><tbody><tr><th rowspan="1" colspan="1">Species</th><th rowspan="1" colspan="2">
                        <italic>
                          <tp:taxon-name><tp:taxon-name-part taxon-name-part-type="genus" reg="Coregonus">Coregonus</tp:taxon-name-part><tp:taxon-name-part taxon-name-part-type="species" reg="gutturosus">gutturosus</tp:taxon-name-part></tp:taxon-name>
                        </italic>
                      </th><th rowspan="1" colspan="3">
                        <italic>
                          <tp:taxon-name><tp:taxon-name-part taxon-name-part-type="genus" reg="Coregonus">Coregonus</tp:taxon-name-part><tp:taxon-name-part taxon-name-part-type="species" reg="arenicolus">arenicolus</tp:taxon-name-part></tp:taxon-name>
                        </italic>
                      </th><th rowspan="1" colspan="2">
                        <italic>
                          <tp:taxon-name><tp:taxon-name-part taxon-name-part-type="genus" reg="Coregonus">Coregonus</tp:taxon-name-part><tp:taxon-name-part taxon-name-part-type="species" reg="macrophthalmus">macrophthalmus</tp:taxon-name-part></tp:taxon-name>
                        </italic>
                      </th><th rowspan="1" colspan="1">
                        <italic>
                          <tp:taxon-name><tp:taxon-name-part taxon-name-part-type="genus" reg="Coregonus">Coregonus</tp:taxon-name-part><tp:taxon-name-part taxon-name-part-type="species" reg="wartmanni">wartmanni</tp:taxon-name-part></tp:taxon-name>
                        </italic>
                      </th></tr><tr><th rowspan="2" colspan="1">Morphological characters</th><th rowspan="1" colspan="2">Non-types N = 10 *</th><th rowspan="1" colspan="1">Holotype</th><th rowspan="1" colspan="2">Paratypes N = 3 **</th><th rowspan="1" colspan="2">Syntypes N = 7 ***</th><th rowspan="1" colspan="1">Non-type</th></tr><tr><th rowspan="1" colspan="1">mean</th><th rowspan="1" colspan="1">range</th><th rowspan="1" colspan="1"/><th rowspan="1" colspan="1">mean</th><th rowspan="1" colspan="1">range</th><th rowspan="1" colspan="1">mean</th><th rowspan="1" colspan="1">Range</th><th rowspan="1" colspan="1"/></tr><tr><td rowspan="1" colspan="1">
                        <bold>Standard length (mm)</bold>
                      </td><td rowspan="1" colspan="1">220.4</td><td rowspan="1" colspan="1">169–292</td><td rowspan="1" colspan="1">296.0</td><td rowspan="1" colspan="1">301.3</td><td rowspan="1" colspan="1">289–314</td><td rowspan="1" colspan="1">213.9</td><td rowspan="1" colspan="1">193–235</td><td rowspan="1" colspan="1">301</td></tr><tr><td rowspan="1" colspan="9">
                        <bold>Percentage of standard length</bold>
                      </td></tr><tr><td rowspan="1" colspan="1">Pelvic fin base</td><td rowspan="1" colspan="1">4.1</td><td rowspan="1" colspan="1">3.7–4.4</td><td rowspan="1" colspan="1">3.9</td><td rowspan="1" colspan="1">4.4</td><td rowspan="1" colspan="1">3.9–4.6</td><td rowspan="1" colspan="1">3.8</td><td rowspan="1" colspan="1">3.3–4.2</td><td rowspan="1" colspan="1">3.8</td></tr><tr><td rowspan="1" colspan="1">Pelvic fin ‘spine’ length</td><td rowspan="1" colspan="1">6.1</td><td rowspan="1" colspan="1">5.3–6.7</td><td rowspan="1" colspan="1">5.4</td><td rowspan="1" colspan="1">5.7</td><td rowspan="1" colspan="1">5.2–6.1</td><td rowspan="1" colspan="1">5.7</td><td rowspan="1" colspan="1">4.8–6.9</td><td rowspan="1" colspan="1">6.5</td></tr><tr><td rowspan="1" colspan="1">Pelvic fin length</td><td rowspan="1" colspan="1">17.1</td><td rowspan="1" colspan="1">15.4–19.1</td><td rowspan="1" colspan="1">17.3</td><td rowspan="1" colspan="1">17.3</td><td rowspan="1" colspan="1">16.8–18.1</td><td rowspan="1" colspan="1">16.5</td><td rowspan="1" colspan="1">15.2–17.6</td><td rowspan="1" colspan="1">15.4</td></tr><tr><td rowspan="1" colspan="1">Pectoral fin base</td><td rowspan="1" colspan="1">3.4</td><td rowspan="1" colspan="1">2.9–3.9</td><td rowspan="1" colspan="1">3.3</td><td rowspan="1" colspan="1">3.4</td><td rowspan="1" colspan="1">3.2–3.5</td><td rowspan="1" colspan="1">3.2</td><td rowspan="1" colspan="1">2.8–3.9</td><td rowspan="1" colspan="1">3</td></tr><tr><td rowspan="1" colspan="1">Pectoral fin 1 length</td><td rowspan="1" colspan="1">16.8</td><td rowspan="1" colspan="1">14.8–18.9</td><td rowspan="1" colspan="1">14.4</td><td rowspan="1" colspan="1">16.8</td><td rowspan="1" colspan="1">14.4–17.2</td><td rowspan="1" colspan="1">16.4</td><td rowspan="1" colspan="1">15.1–18.1</td><td rowspan="1" colspan="1">16</td></tr><tr><td rowspan="1" colspan="1">Pectoral fin 2 length</td><td rowspan="1" colspan="1">18.2</td><td rowspan="1" colspan="1">16.8–20.3</td><td rowspan="1" colspan="1">15.7</td><td rowspan="1" colspan="1">17.4</td><td rowspan="1" colspan="1">15.7–18</td><td rowspan="1" colspan="1">17.1</td><td rowspan="1" colspan="1">15.6–18.4</td><td rowspan="1" colspan="1">17</td></tr><tr><td rowspan="1" colspan="1">Dorsal fin base</td><td rowspan="1" colspan="1">11.9</td><td rowspan="1" colspan="1">10.7–12.8</td><td rowspan="1" colspan="1">12.2</td><td rowspan="1" colspan="1">12.2</td><td rowspan="1" colspan="1">11.0–13.1</td><td rowspan="1" colspan="1">11.6</td><td rowspan="1" colspan="1">10.8–12.4</td><td rowspan="1" colspan="1">11.2</td></tr><tr><td rowspan="1" colspan="1">Length of anterior part of dorsal fin erected</td><td rowspan="1" colspan="1">19.3</td><td rowspan="1" colspan="1">17.6–21.6</td><td rowspan="1" colspan="1">18.9</td><td rowspan="1" colspan="1">19.2</td><td rowspan="1" colspan="1">18.0–20.3</td><td rowspan="1" colspan="1">18.2</td><td rowspan="1" colspan="1">16.6–19.6</td><td rowspan="1" colspan="1">16.6</td></tr><tr><td rowspan="1" colspan="1">Length of anterior part of dorsal fin depressed</td><td rowspan="1" colspan="1">20.4</td><td rowspan="1" colspan="1">19.0–22.2</td><td rowspan="1" colspan="1">20.2</td><td rowspan="1" colspan="1">20.5</td><td rowspan="1" colspan="1">19.3–21.9</td><td rowspan="1" colspan="1">19.2</td><td rowspan="1" colspan="1">17.2–20.5</td><td rowspan="1" colspan="1">18.2</td></tr><tr><td rowspan="1" colspan="1">Length of posterior part of dorsal fin erected</td><td rowspan="1" colspan="1">5.5</td><td rowspan="1" colspan="1">4.8–7.0</td><td rowspan="1" colspan="1">5.2</td><td rowspan="1" colspan="1">5.5</td><td rowspan="1" colspan="1">5.2–5.7</td><td rowspan="1" colspan="1">5.2</td><td rowspan="1" colspan="1">4.4–5.9</td><td rowspan="1" colspan="1">4.6</td></tr><tr><td rowspan="1" colspan="1">Anal fin base</td><td rowspan="1" colspan="1">12.4</td><td rowspan="1" colspan="1">11.4–13.4</td><td rowspan="1" colspan="1">11.9</td><td rowspan="1" colspan="1">11.5</td><td rowspan="1" colspan="1">10.7–12.7</td><td rowspan="1" colspan="1">12.3</td><td rowspan="1" colspan="1">10.6–14.2</td><td rowspan="1" colspan="1">12.5</td></tr><tr><td rowspan="1" colspan="1">Length of anterior part of the anal fin</td><td rowspan="1" colspan="1">12.3</td><td rowspan="1" colspan="1">10.7–13.9</td><td rowspan="1" colspan="1">13.2</td><td rowspan="1" colspan="1">13.3</td><td rowspan="1" colspan="1">12.9–13.8</td><td rowspan="1" colspan="1">12.1</td><td rowspan="1" colspan="1">10.8–13.9</td><td rowspan="1" colspan="1">11.1</td></tr><tr><td rowspan="1" colspan="1">Adipose fin base</td><td rowspan="1" colspan="1">5.6</td><td rowspan="1" colspan="1">4.9–6.1</td><td rowspan="1" colspan="1">5.7</td><td rowspan="1" colspan="1">5</td><td rowspan="1" colspan="1">3.7–6.2</td><td rowspan="1" colspan="1">5.3</td><td rowspan="1" colspan="1">4.9–5.8</td><td rowspan="1" colspan="1">4</td></tr><tr><td rowspan="1" colspan="1">Caudal fin length</td><td rowspan="1" colspan="1">23.2</td><td rowspan="1" colspan="1">20.8–25.6</td><td rowspan="1" colspan="1">na</td><td rowspan="1" colspan="1">24</td><td rowspan="1" colspan="1">24–24.1</td><td rowspan="1" colspan="1">22.6</td><td rowspan="1" colspan="1">21.8–24</td><td rowspan="1" colspan="1">23.8</td></tr><tr><td rowspan="1" colspan="1">Caudal peduncle depth</td><td rowspan="1" colspan="1">7.4</td><td rowspan="1" colspan="1">6.7–8.2</td><td rowspan="1" colspan="1">7.7</td><td rowspan="1" colspan="1">8.1</td><td rowspan="1" colspan="1">7.7–8.2</td><td rowspan="1" colspan="1">7.4</td><td rowspan="1" colspan="1">6.9–8</td><td rowspan="1" colspan="1">7.4</td></tr><tr><td rowspan="1" colspan="1">Caudal peduncle length</td><td rowspan="1" colspan="1">12.9</td><td rowspan="1" colspan="1">11.5–13.9</td><td rowspan="1" colspan="1">14.4</td><td rowspan="1" colspan="1">12.9</td><td rowspan="1" colspan="1">12.0–14.4</td><td rowspan="1" colspan="1">13.8</td><td rowspan="1" colspan="1">12.4–16.5</td><td rowspan="1" colspan="1">13.2</td></tr><tr><td rowspan="1" colspan="1">Length from posterior part of adipose fin to caudal fin base</td><td rowspan="1" colspan="1">18.5</td><td rowspan="1" colspan="1">17.4–19.3</td><td rowspan="1" colspan="1">19.6</td><td rowspan="1" colspan="1">17.2</td><td rowspan="1" colspan="1">14.6–19.6</td><td rowspan="1" colspan="1">18.9</td><td rowspan="1" colspan="1">17.6–20.2</td><td rowspan="1" colspan="1">17.8</td></tr><tr><td rowspan="1" colspan="1">Dorsal head length</td><td rowspan="1" colspan="1">16.8</td><td rowspan="1" colspan="1">15.4–18.1</td><td rowspan="1" colspan="1">15.1</td><td rowspan="1" colspan="1">15.1</td><td rowspan="1" colspan="1">14.8–15.3</td><td rowspan="1" colspan="1">15.7</td><td rowspan="1" colspan="1">14.4–16.5</td><td rowspan="1" colspan="1">14.5</td></tr><tr><td rowspan="1" colspan="1">Prepelvic length</td><td rowspan="1" colspan="1">52.7</td><td rowspan="1" colspan="1">50.4–54.1</td><td rowspan="1" colspan="1">49.5</td><td rowspan="1" colspan="1">50.6</td><td rowspan="1" colspan="1">49.5–51.0</td><td rowspan="1" colspan="1">51.7</td><td rowspan="1" colspan="1">48.1–53.1</td><td rowspan="1" colspan="1">50.7</td></tr><tr><td rowspan="1" colspan="1">Preanal length</td><td rowspan="1" colspan="1">77.9</td><td rowspan="1" colspan="1">76.0–80.4</td><td rowspan="1" colspan="1">75.0</td><td rowspan="1" colspan="1">79.2</td><td rowspan="1" colspan="1">75.0–80.3</td><td rowspan="1" colspan="1">76.8</td><td rowspan="1" colspan="1">75.7–78.3</td><td rowspan="1" colspan="1">77.4</td></tr><tr><td rowspan="1" colspan="1">Predorsal length</td><td rowspan="1" colspan="1">48.4</td><td rowspan="1" colspan="1">46.8–49.6</td><td rowspan="1" colspan="1">47.9</td><td rowspan="1" colspan="1">49.2</td><td rowspan="1" colspan="1">47.9–49.6</td><td rowspan="1" colspan="1">47</td><td rowspan="1" colspan="1">45.8–48.5</td><td rowspan="1" colspan="1">47.3</td></tr><tr><td rowspan="1" colspan="1">Body depth</td><td rowspan="1" colspan="1">25.9</td><td rowspan="1" colspan="1">22.9–29.6</td><td rowspan="1" colspan="1">24.4</td><td rowspan="1" colspan="1">26.2</td><td rowspan="1" colspan="1">24.4–27.1</td><td rowspan="1" colspan="1">23.5</td><td rowspan="1" colspan="1">21.0–26.9</td><td rowspan="1" colspan="1">23.5</td></tr><tr><td rowspan="1" colspan="1">Postdorsal length</td><td rowspan="1" colspan="1">43</td><td rowspan="1" colspan="1">40.6–45.4</td><td rowspan="1" colspan="1">44.8</td><td rowspan="1" colspan="1">42.2</td><td rowspan="1" colspan="1">40.4–44.8</td><td rowspan="1" colspan="1">43</td><td rowspan="1" colspan="1">41.6–45.7</td><td rowspan="1" colspan="1">44</td></tr><tr><td rowspan="1" colspan="1">Head length</td><td rowspan="1" colspan="1">22.9</td><td rowspan="1" colspan="1">21.4–24.6</td><td rowspan="1" colspan="1">20.9</td><td rowspan="1" colspan="1">21</td><td rowspan="1" colspan="1">20.6–21.4</td><td rowspan="1" colspan="1">22.2</td><td rowspan="1" colspan="1">21.8–23.5</td><td rowspan="1" colspan="1">21.5</td></tr><tr><td rowspan="1" colspan="1">Total length</td><td rowspan="1" colspan="1">120.2</td><td rowspan="1" colspan="1">115.1–124.3</td><td rowspan="1" colspan="1">na</td><td rowspan="1" colspan="1">121.5</td><td rowspan="1" colspan="1">119.4–123.5</td><td rowspan="1" colspan="1">119.2</td><td rowspan="1" colspan="1">118.9–120</td><td rowspan="1" colspan="1">120.6</td></tr><tr><td rowspan="1" colspan="1">
                        <bold>Head length (mm)</bold>
                      </td><td rowspan="1" colspan="1">50.3</td><td rowspan="1" colspan="1">41.6–62.4</td><td rowspan="1" colspan="1">61.8</td><td rowspan="1" colspan="1">63.7</td><td rowspan="1" colspan="1">59.6–67.2</td><td rowspan="1" colspan="1">47.5</td><td rowspan="1" colspan="1">42.6–51.3</td><td rowspan="1" colspan="1">64.7</td></tr><tr><td rowspan="1" colspan="9">
                        <bold>Percentage of head length</bold>
                      </td></tr><tr><td rowspan="1" colspan="1">Snout length</td><td rowspan="1" colspan="1">22.4</td><td rowspan="1" colspan="1">21.1–23.1</td><td rowspan="1" colspan="1">23.4</td><td rowspan="1" colspan="1">23.4</td><td rowspan="1" colspan="1">21.6–24.6</td><td rowspan="1" colspan="1">21.7</td><td rowspan="1" colspan="1">18–25.6</td><td rowspan="1" colspan="1">24</td></tr><tr><td rowspan="1" colspan="1">Eye diameter</td><td rowspan="1" colspan="1">21.1</td><td rowspan="1" colspan="1">19.4–23</td><td rowspan="1" colspan="1">19.6</td><td rowspan="1" colspan="1">17.7</td><td rowspan="1" colspan="1">17.3–19.6</td><td rowspan="1" colspan="1">24.1</td><td rowspan="1" colspan="1">21.3–26.1</td><td rowspan="1" colspan="1">18.9</td></tr><tr><td rowspan="1" colspan="1">Eye cavity</td><td rowspan="1" colspan="1">26.9</td><td rowspan="1" colspan="1">25.4–29.3</td><td rowspan="1" colspan="1">25.7</td><td rowspan="1" colspan="1">25</td><td rowspan="1" colspan="1">24.1–25.7</td><td rowspan="1" colspan="1">28.9</td><td rowspan="1" colspan="1">25.4–30.8</td><td rowspan="1" colspan="1">23.9</td></tr><tr><td rowspan="1" colspan="1">Eye height</td><td rowspan="1" colspan="1">21.3</td><td rowspan="1" colspan="1">20.5–22.6</td><td rowspan="1" colspan="1">20.8</td><td rowspan="1" colspan="1">19.6</td><td rowspan="1" colspan="1">18.8–20.8</td><td rowspan="1" colspan="1">23.2</td><td rowspan="1" colspan="1">19.5–25.6</td><td rowspan="1" colspan="1">19</td></tr><tr><td rowspan="1" colspan="1">Eye socket</td><td rowspan="1" colspan="1">4.8</td><td rowspan="1" colspan="1">3.5–5.6</td><td rowspan="1" colspan="1">4.9</td><td rowspan="1" colspan="1">5.2</td><td rowspan="1" colspan="1">4.6–5.5</td><td rowspan="1" colspan="1">3.9</td><td rowspan="1" colspan="1">2.7–4.6</td><td rowspan="1" colspan="1">5.1</td></tr><tr><td rowspan="1" colspan="1">Postorbital length</td><td rowspan="1" colspan="1">52.8</td><td rowspan="1" colspan="1">51.5–54.4</td><td rowspan="1" colspan="1">55.7</td><td rowspan="1" colspan="1">54</td><td rowspan="1" colspan="1">53–55.7</td><td rowspan="1" colspan="1">50.2</td><td rowspan="1" colspan="1">48.5–53.2</td><td rowspan="1" colspan="1">53.4</td></tr><tr><td rowspan="1" colspan="1">Head depth</td><td rowspan="1" colspan="1">74.2</td><td rowspan="1" colspan="1">69.9–80.6</td><td rowspan="1" colspan="1">68.2</td><td rowspan="1" colspan="1">72.6</td><td rowspan="1" colspan="1">68.2–75</td><td rowspan="1" colspan="1">68.6</td><td rowspan="1" colspan="1">61.6–76.3</td><td rowspan="1" colspan="1">67.6</td></tr><tr><td rowspan="1" colspan="1">Mouth width</td><td rowspan="1" colspan="1">9.8</td><td rowspan="1" colspan="1">9–11.2</td><td rowspan="1" colspan="1">10.4</td><td rowspan="1" colspan="1">10.5</td><td rowspan="1" colspan="1">10–11</td><td rowspan="1" colspan="1">10.1</td><td rowspan="1" colspan="1">8.7–11.1</td><td rowspan="1" colspan="1">10.6</td></tr><tr><td rowspan="1" colspan="1">Upper jaw length</td><td rowspan="1" colspan="1">26.8</td><td rowspan="1" colspan="1">24.6–29</td><td rowspan="1" colspan="1">27.2</td><td rowspan="1" colspan="1">29.3</td><td rowspan="1" colspan="1">27.2–30.1</td><td rowspan="1" colspan="1">30.3</td><td rowspan="1" colspan="1">26.7–33.8</td><td rowspan="1" colspan="1">28.8</td></tr><tr><td rowspan="1" colspan="1">Lower jaw length</td><td rowspan="1" colspan="1">36.6</td><td rowspan="1" colspan="1">34.3–39.1</td><td rowspan="1" colspan="1">37.8</td><td rowspan="1" colspan="1">38.7</td><td rowspan="1" colspan="1">37.8–39.1</td><td rowspan="1" colspan="1">42.2</td><td rowspan="1" colspan="1">40–44.4</td><td rowspan="1" colspan="1">43.5</td></tr><tr><td rowspan="1" colspan="1">Length of maxilla</td><td rowspan="1" colspan="1">18.9</td><td rowspan="1" colspan="1">17.3–21.7</td><td rowspan="1" colspan="1">21.1</td><td rowspan="1" colspan="1">19.7</td><td rowspan="1" colspan="1">18.6–21.1</td><td rowspan="1" colspan="1">23.1</td><td rowspan="1" colspan="1">20.1–24.7</td><td rowspan="1" colspan="1">22</td></tr><tr><td rowspan="1" colspan="1">Snout depth</td><td rowspan="1" colspan="1">10.2</td><td rowspan="1" colspan="1">9.3–11.9</td><td rowspan="1" colspan="1">9.7</td><td rowspan="1" colspan="1">10.9</td><td rowspan="1" colspan="1">9.7–12.3</td><td rowspan="1" colspan="1">7.4</td><td rowspan="1" colspan="1">5.5–9.5</td><td rowspan="1" colspan="1">6.8</td></tr><tr><td rowspan="1" colspan="1">Snout width</td><td rowspan="1" colspan="1">15.1</td><td rowspan="1" colspan="1">12.3–17.6</td><td rowspan="1" colspan="1">14.9</td><td rowspan="1" colspan="1">17.8</td><td rowspan="1" colspan="1">14.9–18.5</td><td rowspan="1" colspan="1">15.6</td><td rowspan="1" colspan="1">14.1–17.4</td><td rowspan="1" colspan="1">15</td></tr><tr><td rowspan="1" colspan="1">Head width</td><td rowspan="1" colspan="1">56.1</td><td rowspan="1" colspan="1">46.7–62.3</td><td rowspan="1" colspan="1">51.8</td><td rowspan="1" colspan="1">50.8</td><td rowspan="1" colspan="1">50.5–51.8</td><td rowspan="1" colspan="1">41.6</td><td rowspan="1" colspan="1">39.3–43.3</td><td rowspan="1" colspan="1">45.5</td></tr><tr><td rowspan="1" colspan="1">Interorbital width</td><td rowspan="1" colspan="1">28.4</td><td rowspan="1" colspan="1">26.2–31.6</td><td rowspan="1" colspan="1">29.6</td><td rowspan="1" colspan="1">29.7</td><td rowspan="1" colspan="1">28.8–30.8</td><td rowspan="1" colspan="1">26.1</td><td rowspan="1" colspan="1">23.8–28.9</td><td rowspan="1" colspan="1">24.2</td></tr><tr><td rowspan="1" colspan="1">Internarial width</td><td rowspan="1" colspan="1">11.9</td><td rowspan="1" colspan="1">10.7–12.7</td><td rowspan="1" colspan="1">12.0</td><td rowspan="1" colspan="1">13.7</td><td rowspan="1" colspan="1">12–13.8</td><td rowspan="1" colspan="1">11.9</td><td rowspan="1" colspan="1">10.7–14.1</td><td rowspan="1" colspan="1">12.7</td></tr><tr><td rowspan="1" colspan="1">Lower jaw length</td><td rowspan="1" colspan="1">7.7</td><td rowspan="1" colspan="1">6.8–9.9</td><td rowspan="1" colspan="1">7.8</td><td rowspan="1" colspan="1">8.1</td><td rowspan="1" colspan="1">7.8–8.5</td><td rowspan="1" colspan="1">7.8</td><td rowspan="1" colspan="1">6.4–8.8</td><td rowspan="1" colspan="1">8.1</td></tr><tr><td rowspan="1" colspan="1">Lower jaw width</td><td rowspan="1" colspan="1">25.2</td><td rowspan="1" colspan="1">23.1–26.8</td><td rowspan="1" colspan="1">24.9</td><td rowspan="1" colspan="1">26.4</td><td rowspan="1" colspan="1">24.9–27.2</td><td rowspan="1" colspan="1">21.6</td><td rowspan="1" colspan="1">18.6–24.6</td><td rowspan="1" colspan="1">22.7</td></tr><tr><td rowspan="1" colspan="1">Middle gill raker length</td><td rowspan="1" colspan="1">6.9</td><td rowspan="1" colspan="1">4.1–8.7</td><td rowspan="1" colspan="1">9.9</td><td rowspan="1" colspan="1">10.2</td><td rowspan="1" colspan="1">9.8–10.6</td><td rowspan="1" colspan="1">12.5</td><td rowspan="1" colspan="1">11.6–14.7</td><td rowspan="1" colspan="1">10.8</td></tr><tr><td rowspan="1" colspan="1">Longest gill raker length</td><td rowspan="1" colspan="1">8.2</td><td rowspan="1" colspan="1">6.7–10.6</td><td rowspan="1" colspan="1">10.9</td><td rowspan="1" colspan="1">11.5</td><td rowspan="1" colspan="1">10.9–12</td><td rowspan="1" colspan="1">14.6</td><td rowspan="1" colspan="1">13.3–16.1</td><td rowspan="1" colspan="1">11.3</td></tr><tr><td rowspan="1" colspan="1">Upper arch length</td><td rowspan="1" colspan="1">na</td><td rowspan="1" colspan="1">na</td><td rowspan="1" colspan="1">na</td><td rowspan="1" colspan="1">na</td><td rowspan="1" colspan="1">na</td><td rowspan="1" colspan="1">na</td><td rowspan="1" colspan="1">na</td><td rowspan="1" colspan="1">na</td></tr><tr><td rowspan="1" colspan="1">Lower arch length</td><td rowspan="1" colspan="1">na</td><td rowspan="1" colspan="1">na</td><td rowspan="1" colspan="1">na</td><td rowspan="1" colspan="1">na</td><td rowspan="1" colspan="1">na</td><td rowspan="1" colspan="1">na</td><td rowspan="1" colspan="1">na</td><td rowspan="1" colspan="1">na</td></tr></tbody></table><table-wrap-foot><fn><p>*N=9forCF, <abbrev xmlns:xlink="http://www.w3.org/1999/xlink" xlink:title="Total length" id="ABBRID0EJDKM" xlink:type="simple">TL</abbrev>, <abbrev xmlns:xlink="http://www.w3.org/1999/xlink" xlink:title="Middle gill raker length" id="ABBRID0ENDKM" xlink:type="simple">MGR</abbrev>, <abbrev xmlns:xlink="http://www.w3.org/1999/xlink" xlink:title="Longest gill raker length" id="ABBRID0ERDKM" xlink:type="simple">LGR</abbrev>; **N=2forCF, <abbrev xmlns:xlink="http://www.w3.org/1999/xlink" xlink:title="Total length" id="ABBRID0EVDKM" xlink:type="simple">TL</abbrev>, <abbrev xmlns:xlink="http://www.w3.org/1999/xlink" xlink:title="Middle gill raker length" id="ABBRID0EZDKM" xlink:type="simple">MGR</abbrev>, <abbrev xmlns:xlink="http://www.w3.org/1999/xlink" xlink:title="Longest gill raker length" id="ABBRID0E4DKM" xlink:type="simple">LGR</abbrev>; ***N=6forMW; N=5for <abbrev xmlns:xlink="http://www.w3.org/1999/xlink" xlink:title="Length of anterior part of the anal fin" id="ABBRID0EBEKM" xlink:type="simple">AFAe</abbrev>, M, <abbrev xmlns:xlink="http://www.w3.org/1999/xlink" xlink:title="Internarial width" id="ABBRID0EFEKM" xlink:type="simple">INW</abbrev>, <abbrev xmlns:xlink="http://www.w3.org/1999/xlink" xlink:title="Lower jaw width" id="ABBRID0EJEKM" xlink:type="simple">LJW</abbrev>; N=4forMGR, <abbrev xmlns:xlink="http://www.w3.org/1999/xlink" xlink:title="Longest gill raker length" id="ABBRID0ENEKM" xlink:type="simple">LGR</abbrev>.</p></fn></table-wrap-foot></table-wrap><fig id="F2" position="float" orientation="portrait"><object-id xmlns:xlink="http://www.w3.org/1999/xlink" content-type="doi" xlink:type="simple">10.3897/zookeys.1144.67747.figure2</object-id><object-id xmlns:xlink="http://www.w3.org/1999/xlink" content-type="arpha" xlink:type="simple">75D35FF6-1ACC-551F-8FFF-60202F555C4D</object-id><label>Figure 2.</label><caption><p>Map of Switzerland with the lakes studied; 1. Lake Constance, 2. Lake Sempach, 3. Lake Zug, 4. Lake Lucerne, 5. Lake Sarnen. On the right is a bathymetric map of Lake Lucerne with the German names of each basin (modified from <xref ref-type="bibr" rid="B2">Alexander et al. 2017a</xref>).</p></caption><graphic xmlns:xlink="http://www.w3.org/1999/xlink" xlink:href="zookeys-1144-095_article-67747__-g002.jpg" position="float" orientation="portrait" xlink:type="simple" id="oo_803997.jpg"><uri content-type="original_file" xlink:type="simple">https://binary.pensoft.net/fig/803997</uri></graphic></fig></tp:treatment-sec><ref-list><ref id="B35"><mixed-citation xmlns:xlink="http://www.w3.org/1999/xlink" xlink:type="simple"><person-group><name name-style="western"><surname>Hudson</surname><given-names>AG</given-names></name><name name-style="western"><surname>Lundsgaard-Hansen</surname><given-names>B</given-names></name><name name-style="western"><surname>Lucek</surname><given-names>K</given-names></name><name name-style="western"><surname>Vonlanthen</surname><given-names>P</given-names></name><name name-style="western"><surname>Seehausen</surname><given-names>O</given-names></name></person-group> (<year>2016</year>) <article-title>Managing cryptic biodiversity: Fine-scale intralacustrine speciation along a benthic gradient in Alpine whitefish (<italic><tp:taxon-name><tp:taxon-name-part taxon-name-part-type="genus">Coregonus</tp:taxon-name-part></tp:taxon-name></italic> spp.).</article-title><source>Evolutionary Applications</source><volume>10</volume>(<issue>3</issue>): <fpage>251</fpage>–<lpage>266</lpage>. <ext-link xlink:type="simple" ext-link-type="doi" xlink:href="10.1111/eva.12446">https://doi.org/10.1111/eva.12446</ext-link></mixed-citation></ref><ref id="B69"><mixed-citation xmlns:xlink="http://www.w3.org/1999/xlink" xlink:type="simple"><person-group><name name-style="western"><surname>Vonlanthen</surname><given-names>P</given-names></name><name name-style="western"><surname>Bittner</surname><given-names>D</given-names></name><name name-style="western"><surname>Hudson</surname><given-names>A</given-names></name><name name-style="western"><surname>Young</surname><given-names>KA</given-names></name><name name-style="western"><surname>Müller</surname><given-names>R</given-names></name><name name-style="western"><surname>Lundsgaard-Hansen</surname><given-names>B</given-names></name><name name-style="western"><surname>Roy</surname><given-names>D</given-names></name><name name-style="western"><surname>Di Piazza</surname><given-names>S</given-names></name><name name-style="western"><surname>Largiader</surname><given-names>CR</given-names></name><name name-style="western"><surname>Seehausen</surname><given-names>O</given-names></name></person-group> (<year>2012</year>) <article-title>Eutrophication causes speciation reversal in whitefish adaptive radiations.</article-title><source>Nature</source><volume>482</volume>(<issue>7385</issue>): <fpage>357</fpage>–<lpage>363</lpage>. <ext-link xlink:type="simple" ext-link-type="doi" xlink:href="10.1038/nature10824">https://doi.org/10.1038/nature10824</ext-link></mixed-citation></ref><ref id="B2"><mixed-citation xmlns:xlink="http://www.w3.org/1999/xlink" xlink:type="simple"><person-group><name name-style="western"><surname>Alexander</surname><given-names>TJ</given-names></name><name name-style="western"><surname>Vonlanthen</surname><given-names>P</given-names></name><name name-style="western"><surname>Périat</surname><given-names>G</given-names></name><name name-style="western"><surname>Seehausen</surname><given-names>O</given-names></name></person-group> (<year>2017a</year>) <source>Artenvielfalt und Zusammensetzung der Fischpopulation im Vierwaldstättersee.</source><publisher-name>Projet Lac</publisher-name>, <publisher-loc>Eawag, Kastanienbaum. Schlussbericht</publisher-loc>, <size units="page">62 pp</size>. <ext-link xlink:type="simple" ext-link-type="uri" xlink:href="https://www.dora.lib4ri.ch/eawag/islandora/object/eawag%3A14994">https://www.dora.lib4ri.ch/eawag/islandora/object/eawag%3A14994</ext-link></mixed-citation></ref><ref id="B18"><mixed-citation xmlns:xlink="http://www.w3.org/1999/xlink" xlink:type="simple"><person-group><name name-style="western"><surname>Douglas</surname><given-names>MR</given-names></name><name name-style="western"><surname>Brunner</surname><given-names>PC</given-names></name></person-group> (<year>2002</year>) Biodiversity of central alpine <italic><tp:taxon-name><tp:taxon-name-part taxon-name-part-type="genus">Coregonus</tp:taxon-name-part></tp:taxon-name></italic> (<tp:taxon-name><tp:taxon-name-part taxon-name-part-type="order">Salmoniformes</tp:taxon-name-part></tp:taxon-name>): Impact of one-hundred years of management. Ecological Applications 12(1): 154–172. <ext-link xlink:type="simple" ext-link-type="doi" xlink:href="10.1890/1051-0761(2002)012[0154:BOCACS]2.0.CO;2">https://doi.org/10.1890/1051-0761(2002)012[0154:BOCACS]2.0.CO;2</ext-link></mixed-citation></ref><ref id="B43"><mixed-citation xmlns:xlink="http://www.w3.org/1999/xlink" xlink:type="simple"><person-group><name name-style="western"><surname>Lundsgaard-Hansen</surname><given-names>B</given-names></name></person-group> (<year>2009</year>) Assessing differentiation of whitefish species along an environmental gradient. Masters thesis, University of Bern, Switzerland.</mixed-citation></ref><ref id="B16"><mixed-citation xmlns:xlink="http://www.w3.org/1999/xlink" xlink:type="simple"><person-group><name name-style="western"><surname>De-Kayne</surname><given-names>R</given-names></name><name name-style="western"><surname>Selz</surname><given-names>OM</given-names></name><name name-style="western"><surname>Marques</surname><given-names>DA</given-names></name><name name-style="western"><surname>Frei</surname><given-names>D</given-names></name><name name-style="western"><surname>Seehausen</surname><given-names>O</given-names></name><name name-style="western"><surname>Feulner</surname><given-names>PGD</given-names></name></person-group> (<year>2022</year>) <article-title>Genomic architecture of adaptive radiation and hybridization in Alpine whitefish.</article-title><source>Nature Communications</source><volume>13</volume>(<issue>1</issue>): <fpage>4479</fpage>. <ext-link xlink:type="simple" ext-link-type="doi" xlink:href="10.1038/s41467-022-32181-8">https://doi.org/10.1038/s41467-022-32181-8</ext-link></mixed-citation></ref><ref id="B66"><mixed-citation xmlns:xlink="http://www.w3.org/1999/xlink" xlink:type="simple"><person-group><name name-style="western"><surname>Svarvar</surname><given-names>P-O</given-names></name><name name-style="western"><surname>Müller</surname><given-names>R</given-names></name></person-group> (<year>1982</year>) <article-title>Die Felchen des Alpnachersees.</article-title><source>Schweizerische Zeitschrift für Hydrologie</source><volume>44</volume>(<issue>2</issue>): <fpage>295</fpage>–<lpage>314</lpage>. <ext-link xlink:type="simple" ext-link-type="doi" xlink:href="10.1007/BF02502295">https://doi.org/10.1007/BF02502295</ext-link></mixed-citation></ref><ref id="B33"><mixed-citation xmlns:xlink="http://www.w3.org/1999/xlink" xlink:type="simple"><person-group><name name-style="western"><surname>Hudson</surname><given-names>AG</given-names></name><name name-style="western"><surname>Vonlanthen</surname><given-names>P</given-names></name><name name-style="western"><surname>Seehausen</surname><given-names>O</given-names></name></person-group> (<year>2011</year>) <article-title>Rapid parallel adaptive radiation from a single hybridogenic ancestral population.</article-title><source>Proceedings of the Royal Society B: Biological Sciences</source><volume>278</volume>(<issue>1702</issue>): <fpage>58</fpage>–<lpage>66</lpage>. <ext-link xlink:type="simple" ext-link-type="doi" xlink:href="10.1098/rspb.2010.0925">https://doi.org/10.1098/rspb.2010.0925</ext-link></mixed-citation></ref><ref id="B14"><mixed-citation xmlns:xlink="http://www.w3.org/1999/xlink" xlink:type="simple"><person-group><name name-style="western"><surname>Brehm</surname><given-names>A</given-names></name></person-group> (<year>1884</year>) Brehms Thierleben. Allgemeine Kunde des Thierreichs, Achter Band, Dritte Abtheilung: Kriechthiere, Lurche und Fische, Zweiter Band: Fische. Verlag des Bibliographischen Instituts, Leipzig, 238–241.</mixed-citation></ref><ref id="B22"><mixed-citation xmlns:xlink="http://www.w3.org/1999/xlink" xlink:type="simple"><person-group><name name-style="western"><surname>Fatio</surname><given-names>V</given-names></name></person-group> (<year>1890</year>) <source>Faune des Vertébrés de la Suisse, Vol. V. In: Georg H (Ed.</source><publisher-name>) Histoire naturelle des Poison</publisher-name>, <publisher-loc>2e partie. Genf und Basel</publisher-loc>, <size units="page">569 pp</size>.</mixed-citation></ref><ref id="B63"><mixed-citation xmlns:xlink="http://www.w3.org/1999/xlink" xlink:type="simple"><person-group><name name-style="western"><surname>Steinmann</surname><given-names>P</given-names></name></person-group> (<year>1950</year>) <article-title>Monographie der schweizerischen Koregonen. Beitrag zum Problem der Entstehung neuer Arten. Spezieller Teil.</article-title><source>Schweizerische Zeitung für Hydrologie</source><volume>12</volume>: <fpage>340</fpage>–<lpage>491</lpage>. <ext-link xlink:type="simple" ext-link-type="doi" xlink:href="10.1007/BF02489885">https://doi.org/10.1007/BF02489885</ext-link></mixed-citation></ref><ref id="B46"><mixed-citation xmlns:xlink="http://www.w3.org/1999/xlink" xlink:type="simple"><person-group><name name-style="western"><surname>Muggli</surname><given-names>J</given-names></name></person-group> (<year>2015</year>) <source>Fische kennen keine Grenzen.</source><publisher-name>Fischereikommission Vierwaldstättersee</publisher-name>, <publisher-loc>Luzern</publisher-loc>, <size units="page">205 pp</size>.</mixed-citation></ref></ref-list></tp:taxon-treatment>
