# Supplementary material for: ﻿A taxonomic revision of ten whitefish species from the lakes Lucerne, Sarnen, Sempach and Zug, Switzerland, with descriptions of seven new species (Teleostei, Coregonidae)
Source: Zookeys. 2023 Feb 2;1144:95–169. doi: 10.3897/zookeys.1144.67747 (PMC10209427; doi:10.3897/zookeys.1144.67747)
Supplement: XML Treatment for Coregonus sarnensis [file zookeys.1144.67747-treatment6.xml]

<!DOCTYPE tp:taxon-treatment
  PUBLIC "-//TaxonX//DTD Taxonomic Treatment Publishing DTD v0 20100105//EN" "tax-treatment-NSO.dtd">
<tp:taxon-treatment xmlns:tp="http://www.plazi.org/taxpub"><tp:treatment-meta><kwd-group><label>Taxon classification</label><kwd>
                  <named-content content-type="kingdom">Animalia</named-content>
                </kwd><kwd>
                  <named-content content-type="order">Salmoniformes</named-content>
                </kwd><kwd>
                  <named-content content-type="family">Coregonidae</named-content>
                </kwd></kwd-group><mixed-citation publication-type="journal"><person-group><name><surname>Selz</surname><given-names>Oliver M.</given-names></name><name><surname>Seehausen</surname><given-names>Ole</given-names></name></person-group><article-title>﻿A taxonomic revision of ten whitefish species from the lakes Lucerne, Sarnen, Sempach and Zug, Switzerland, with descriptions of seven new species (<tp:taxon-name><tp:taxon-name-part taxon-name-part-type="subclass">Teleostei</tp:taxon-name-part></tp:taxon-name>, <tp:taxon-name><tp:taxon-name-part taxon-name-part-type="family">Coregonidae</tp:taxon-name-part></tp:taxon-name>)</article-title><source>Zookeys</source><day>02</day><month>02</month><year>2023</year><volume>1144</volume><fpage>95</fpage><lpage>169</lpage><pub-id pub-id-type="doi">10.3897/zookeys.1144.67747</pub-id></mixed-citation></tp:treatment-meta><tp:nomenclature><label>﻿</label><tp:taxon-name>
                <object-id xmlns:xlink="http://www.w3.org/1999/xlink" content-type="arpha" xlink:type="simple">BA3CB832-F9F2-546A-AF69-6C8564F07BDD</object-id>
                <tp:taxon-name-part taxon-name-part-type="genus" reg="Coregonus">Coregonus</tp:taxon-name-part>
                <tp:taxon-name-part taxon-name-part-type="species" reg="sarnensis">sarnensis</tp:taxon-name-part>
                <object-id xmlns:xlink="http://www.w3.org/1999/xlink" content-type="zoobank" xlink:type="simple">https://zoobank.org/34B59895-283B-4081-B964-78FFA2FF9C32</object-id>
              </tp:taxon-name><tp:taxon-status xmlns:xlink="http://www.w3.org/1999/xlink" xlink:type="simple">sp. nov.</tp:taxon-status><xref ref-type="fig" rid="F8">Figs 8</xref><xref ref-type="fig" rid="F14">, 14</xref><xref ref-type="table" rid="T7">, Tables 7</xref><xref ref-type="table" rid="T10">, 10</xref><xref ref-type="table" rid="T12">, 12</xref><xref ref-type="table" rid="T13">, 13</xref><xref ref-type="table" rid="T14">, 14</xref><xref ref-type="supplementary-material" rid="S1">, Suppl. material 1: figs S1–S3, tables S1–S3</xref><tp:nomenclature-citation-list><tp:nomenclature-citation><tp:taxon-name>
                    <tp:taxon-name-part taxon-name-part-type="genus" reg="Coregonus">Coregonus</tp:taxon-name-part>
                    <tp:taxon-name-part taxon-name-part-type="species" reg="lavaretus">lavaretus</tp:taxon-name-part>
                  </tp:taxon-name><comment>nat. <italic>riusensis</italic>, oekot. <italic>primigenius</italic>: <xref ref-type="bibr" rid="B63">Steinmann 1950</xref> (see also synonymy of <tp:taxon-name><tp:taxon-name-part taxon-name-part-type="genus" reg="Coregonus">C.</tp:taxon-name-part><tp:taxon-name-part taxon-name-part-type="species" reg="supersum">supersum</tp:taxon-name-part></tp:taxon-name>, <tp:taxon-name><tp:taxon-name-part taxon-name-part-type="genus" reg="Coregonus">C.</tp:taxon-name-part><tp:taxon-name-part taxon-name-part-type="species" reg="suidteri">suidteri</tp:taxon-name-part></tp:taxon-name>, and <tp:taxon-name><tp:taxon-name-part taxon-name-part-type="genus" reg="Coregonus">C.</tp:taxon-name-part><tp:taxon-name-part taxon-name-part-type="species" reg="litoralis">litoralis</tp:taxon-name-part></tp:taxon-name>).</comment></tp:nomenclature-citation><tp:nomenclature-citation><tp:taxon-name>
                    <tp:taxon-name-part taxon-name-part-type="genus" reg="Coregonus">Coregonus</tp:taxon-name-part>
                  </tp:taxon-name><comment>‘Sarnerbalchli’: <xref ref-type="bibr" rid="B63">Steinmann 1950</xref>.</comment></tp:nomenclature-citation><tp:nomenclature-citation><tp:taxon-name>
                    <tp:taxon-name-part taxon-name-part-type="genus" reg="Coregonus">Coregonus</tp:taxon-name-part>
                  </tp:taxon-name><comment>‘Sarnerfelchen’: <xref ref-type="bibr" rid="B63">Steinmann 1950</xref>.</comment></tp:nomenclature-citation><tp:nomenclature-citation><tp:taxon-name>
                    <tp:taxon-name-part taxon-name-part-type="genus" reg="Coregonus">Coregonus</tp:taxon-name-part>
                  </tp:taxon-name><comment>sp. ‘Sarnerfelchen’: <xref ref-type="bibr" rid="B69">Vonlanthen et al. 2012</xref>.</comment></tp:nomenclature-citation><tp:nomenclature-citation><tp:taxon-name>
                    <tp:taxon-name-part taxon-name-part-type="genus" reg="Coregonus">Coregonus</tp:taxon-name-part>
                    <tp:taxon-name-part taxon-name-part-type="species" reg="zugensis">zugensis</tp:taxon-name-part>
                  </tp:taxon-name><comment>:  <xref ref-type="bibr" rid="B67">Vonlanthen and Périat 2018</xref> (see also synonymy of <tp:taxon-name><tp:taxon-name-part taxon-name-part-type="genus" reg="Coregonus">C.</tp:taxon-name-part><tp:taxon-name-part taxon-name-part-type="species" reg="muelleri">muelleri</tp:taxon-name-part></tp:taxon-name> and <tp:taxon-name><tp:taxon-name-part taxon-name-part-type="genus" reg="Coregonus">C.</tp:taxon-name-part><tp:taxon-name-part taxon-name-part-type="species" reg="zugensis">zugensis</tp:taxon-name-part></tp:taxon-name>).</comment></tp:nomenclature-citation></tp:nomenclature-citation-list></tp:nomenclature><tp:treatment-sec sec-type="material" id="SECID0ETVAM"><title>Material examined.</title><p><bold><italic>Holotype</italic>.</bold><named-content xmlns:xlink="http://www.w3.org/1999/xlink" content-type="dwc:institutional_code" xlink:title="Naturhistorisches Museum Bern" xlink:href="http://grbio.org/institution/naturhistorisches-museum-bern-0" xlink:type="simple">NMBE</named-content>-1078159, 230 mm <abbrev xmlns:xlink="http://www.w3.org/1999/xlink" xlink:title="Standard length" id="ABBRID0ECWAM" xlink:type="simple">SL</abbrev>, male; Switzerland: Lake Sarnen. <bold><italic>Paratypes</italic>.</bold> All from Switzerland, Lake Sarnen: <named-content xmlns:xlink="http://www.w3.org/1999/xlink" content-type="dwc:institutional_code" xlink:title="Naturhistorisches Museum Bern" xlink:href="http://grbio.org/institution/naturhistorisches-museum-bern-0" xlink:type="simple">NMBE</named-content>-1078143–<named-content xmlns:xlink="http://www.w3.org/1999/xlink" content-type="dwc:institutional_code" xlink:title="Naturhistorisches Museum Bern" xlink:href="http://grbio.org/institution/naturhistorisches-museum-bern-0" xlink:type="simple">NMBE</named-content>-1078155, <named-content xmlns:xlink="http://www.w3.org/1999/xlink" content-type="dwc:institutional_code" xlink:title="Naturhistorisches Museum Bern" xlink:href="http://grbio.org/institution/naturhistorisches-museum-bern-0" xlink:type="simple">NMBE</named-content>-1078157, <named-content xmlns:xlink="http://www.w3.org/1999/xlink" content-type="dwc:institutional_code" xlink:title="Naturhistorisches Museum Bern" xlink:href="http://grbio.org/institution/naturhistorisches-museum-bern-0" xlink:type="simple">NMBE</named-content>-1078158, <named-content xmlns:xlink="http://www.w3.org/1999/xlink" content-type="dwc:institutional_code" xlink:title="Naturhistorisches Museum Bern" xlink:href="http://grbio.org/institution/naturhistorisches-museum-bern-0" xlink:type="simple">NMBE</named-content>-1078160–<named-content xmlns:xlink="http://www.w3.org/1999/xlink" content-type="dwc:institutional_code" xlink:title="Naturhistorisches Museum Bern" xlink:href="http://grbio.org/institution/naturhistorisches-museum-bern-0" xlink:type="simple">NMBE</named-content>-1078169, <named-content xmlns:xlink="http://www.w3.org/1999/xlink" content-type="dwc:institutional_code" xlink:title="Naturhistorisches Museum Bern" xlink:href="http://grbio.org/institution/naturhistorisches-museum-bern-0" xlink:type="simple">NMBE</named-content>-1078171 – <named-content xmlns:xlink="http://www.w3.org/1999/xlink" content-type="dwc:institutional_code" xlink:title="Naturhistorisches Museum Bern" xlink:href="http://grbio.org/institution/naturhistorisches-museum-bern-0" xlink:type="simple">NMBE</named-content>-1078173, <named-content xmlns:xlink="http://www.w3.org/1999/xlink" content-type="dwc:institutional_code" xlink:title="Naturhistorisches Museum Bern" xlink:href="http://grbio.org/institution/naturhistorisches-museum-bern-0" xlink:type="simple">NMBE</named-content>-1078174, <named-content xmlns:xlink="http://www.w3.org/1999/xlink" content-type="dwc:institutional_code" xlink:title="Naturhistorisches Museum Bern" xlink:href="http://grbio.org/institution/naturhistorisches-museum-bern-0" xlink:type="simple">NMBE</named-content>-1078175, <italic>N</italic> = 27, 188–261.5 mm <abbrev xmlns:xlink="http://www.w3.org/1999/xlink" xlink:title="Standard length" id="ABBRID0EUXAM" xlink:type="simple">SL</abbrev>.</p><fig id="F8" position="float" orientation="portrait"><object-id xmlns:xlink="http://www.w3.org/1999/xlink" content-type="doi" xlink:type="simple">10.3897/zookeys.1144.67747.figure8</object-id><object-id xmlns:xlink="http://www.w3.org/1999/xlink" content-type="arpha" xlink:type="simple">DB4DDEB9-ADB9-5B67-BEB6-FBAA52AF25D9</object-id><label>Figure 8.</label><caption><p><italic><tp:taxon-name><tp:taxon-name-part taxon-name-part-type="genus" reg="Coregonus">Coregonus</tp:taxon-name-part><tp:taxon-name-part taxon-name-part-type="species" reg="sarnensis">sarnensis</tp:taxon-name-part></tp:taxon-name></italic>, Lake Sarnen, Switzerland <bold>A</bold> holotype, <named-content xmlns:xlink="http://www.w3.org/1999/xlink" content-type="dwc:institutional_code" xlink:title="Naturhistorisches Museum Bern" xlink:href="http://grbio.org/institution/naturhistorisches-museum-bern-0" xlink:type="simple">NMBE</named-content>-1078159, 230 mm <abbrev xmlns:xlink="http://www.w3.org/1999/xlink" xlink:title="Standard length" id="ABBRID0ERYAM" xlink:type="simple">SL</abbrev>, male, freshly caught specimen <bold>B, C</bold> holotype, <named-content xmlns:xlink="http://www.w3.org/1999/xlink" content-type="dwc:institutional_code" xlink:title="Naturhistorisches Museum Bern" xlink:href="http://grbio.org/institution/naturhistorisches-museum-bern-0" xlink:type="simple">NMBE</named-content>-1078159, preserved specimen <bold>D</bold> paratype, <named-content xmlns:xlink="http://www.w3.org/1999/xlink" content-type="dwc:institutional_code" xlink:title="Naturhistorisches Museum Bern" xlink:href="http://grbio.org/institution/naturhistorisches-museum-bern-0" xlink:type="simple">NMBE</named-content>-1078146, Lake Lucerne, 223 mm <abbrev xmlns:xlink="http://www.w3.org/1999/xlink" xlink:title="Standard length" id="ABBRID0EBZAM" xlink:type="simple">SL</abbrev>, female. Scale bars: 1cm.</p></caption><graphic xmlns:xlink="http://www.w3.org/1999/xlink" xlink:href="zookeys-1144-095_article-67747__-g008.jpg" position="float" orientation="portrait" xlink:type="simple" id="oo_804003.jpg"><uri content-type="original_file" xlink:type="simple">https://binary.pensoft.net/fig/804003</uri></graphic></fig></tp:treatment-sec><tp:treatment-sec sec-type="diagnosis" id="SECID0EKZAM"><title>Diagnosis.</title><p><italic><tp:taxon-name><tp:taxon-name-part taxon-name-part-type="genus" reg="Coregonus">Coregonus</tp:taxon-name-part><tp:taxon-name-part taxon-name-part-type="species" reg="sarnensis">sarnensis</tp:taxon-name-part></tp:taxon-name></italic> is a medium-sized whitefish (standard length at 3 years of age: range = 188–223, mean = 211) with weak pigmentation of the pectoral and pelvic fin and moderate pigmentation of the anal, caudal, adipose and dorsal fin and body; pale green to pale olive-brown colouration on the flanks above the lateral line; moderate number of pigmented small dots on the scales on the flanks; slender, elongated body; caudal peduncle mostly elongated (caudal peduncle depth: 7.1–8.6% <abbrev xmlns:xlink="http://www.w3.org/1999/xlink" xlink:title="Standard length" id="ABBRID0E2ZAM" xlink:type="simple">SL</abbrev>, mean = 7.7; caudal peduncle length: 11.5–14.1% <abbrev xmlns:xlink="http://www.w3.org/1999/xlink" xlink:title="Standard length" id="ABBRID0E6ZAM" xlink:type="simple">SL</abbrev>, mean = 12.6); tip of snout is fleshy, roundish, and often has an ~ 40–50° angle to the body axis anterior of the eye, such that the profile from the tip of the snout to the vertical projection where the anterior part of the eye crosses the dorsal profile is straight and afterwards slightly convex; large eye (eye diameter: 22.2–27.1% <abbrev xmlns:xlink="http://www.w3.org/1999/xlink" xlink:title="Head length" id="ABBRID0ED1AM" xlink:type="simple">HL</abbrev>, mean = 23.9); many and long gill rakers (longest gill raker: 10.6–15.8% <abbrev xmlns:xlink="http://www.w3.org/1999/xlink" xlink:title="Head length" id="ABBRID0EH1AM" xlink:type="simple">HL</abbrev>, mean = 13; total gill raker number: 33–40).</p></tp:treatment-sec><tp:treatment-sec sec-type="description" id="SECID0EL1AM"><title>Description.</title><p><bold><italic>Shape</italic></bold>: Body elongated and slender. Greatest body depth anterior of dorsal fin resulting in a slightly torpedo-like form. Ventral profile and dorsal profile similar and slightly arched. Dorsal and ventral profile from tip of snout to interorbital mostly straight and then slightly convex to dorsal and pelvic fin origin respectively. Head moderately long. Snout often has an ~ 40–50° angle to body axis anterior of eye, such that profile from tip of snout to vertical projection where anterior part of eye crosses dorsal profile is straight and afterwards slightly convex. Tip of snout if often roundish and seldomly fleshy resulting in a not strongly pronounced rostral plate. Mouth thick (i.e., width of upper and lower jaw), long and often terminal and only rarely slightly sub-terminal. Large eye with a variable eye-socket shape ranging from sickle cell-shaped to roundish. Pectoral fin moderately long and tapered. Anterior unbranched ray of erected dorsal fin ranges from almost vertically straight to an ~ 70–80° angle to body axis and only bent slightly posteriorly at end of ray. Caudal peduncle often narrow and elongated (seldomly stout) with caudal fin forked. Unbranched rays of anal fin straight. Anal fin longest anteriorly and progressively shortening posteriorly with outer margin of anal fin slightly concave. <bold><italic>Meristics</italic></bold>: Many and long gill rakers. <bold><italic>Colour</italic></bold>: Pigmentation of fins and body moderate in live specimens. Pectoral fin transparent and pelvic and anal fin mostly transparent. Pectoral fin is only pigmented at distal part of fin and anal and pelvic fin are moderately pigmented at median to distal parts of fin. Dorsal, caudal and adipose fin moderately pigmented. Silvery appearance along flanks. Dorsally above lateral line silvery appearance changes from a pale green colouration (e.g., to an olive-green colouration. Dorsal part of head and snout around nostrils moderately pigmented. Pre-operculum and operculum silvery with one black spot on lower margin of pre-operculum. Along flank and dorsum moderately pigmented small dots (aggregation of melanophores) on scales. Preserved specimens pale in colouration with similar pigmentation as described for live specimens. Silvery, translucent, not coloured or unpigmented parts of body become brown-yellowish, whereas pigmented parts are conserved and coloured parts (dorsally above lateral line) become brownish.</p></tp:treatment-sec><tp:treatment-sec sec-type="Differential diagnosis" id="SECID0EB2AM"><title>Differential diagnosis.</title><p><italic><tp:taxon-name><tp:taxon-name-part taxon-name-part-type="genus" reg="Coregonus">Coregonus</tp:taxon-name-part><tp:taxon-name-part taxon-name-part-type="species" reg="sarnensis">sarnensis</tp:taxon-name-part></tp:taxon-name></italic> – <italic><tp:taxon-name><tp:taxon-name-part taxon-name-part-type="genus" reg="Coregonus">Coregonus</tp:taxon-name-part><tp:taxon-name-part taxon-name-part-type="species" reg="litoralis">litoralis</tp:taxon-name-part></tp:taxon-name></italic></p><p><italic><tp:taxon-name><tp:taxon-name-part taxon-name-part-type="genus" reg="Coregonus">Coregonus</tp:taxon-name-part><tp:taxon-name-part taxon-name-part-type="species" reg="sarnensis">sarnensis</tp:taxon-name-part></tp:taxon-name></italic> can be differentiated from <italic><tp:taxon-name><tp:taxon-name-part taxon-name-part-type="genus" reg="Coregonus">C.</tp:taxon-name-part><tp:taxon-name-part taxon-name-part-type="species" reg="litoralis">litoralis</tp:taxon-name-part></tp:taxon-name></italic> by having a shorter dorsal fin base (9.5–12.7% <abbrev xmlns:xlink="http://www.w3.org/1999/xlink" xlink:title="Standard length" id="ABBRID0EU3AM" xlink:type="simple">SL</abbrev>, mean = 11.5 vs. 11.9–15.1% <abbrev xmlns:xlink="http://www.w3.org/1999/xlink" xlink:title="Standard length" id="ABBRID0EY3AM" xlink:type="simple">SL</abbrev>, mean = 13.4), longer head (20.8–24% <abbrev xmlns:xlink="http://www.w3.org/1999/xlink" xlink:title="Standard length" id="ABBRID0E33AM" xlink:type="simple">SL</abbrev>, mean = 22 vs. 19.2–20.9% <abbrev xmlns:xlink="http://www.w3.org/1999/xlink" xlink:title="Standard length" id="ABBRID0EA4AM" xlink:type="simple">SL</abbrev>, mean = 19.9), larger eye (eye diameter: 22.1–27.1% <abbrev xmlns:xlink="http://www.w3.org/1999/xlink" xlink:title="Head length" id="ABBRID0EE4AM" xlink:type="simple">HL</abbrev>, mean = 23.9 vs. 18.2–21.4% <abbrev xmlns:xlink="http://www.w3.org/1999/xlink" xlink:title="Head length" id="ABBRID0EI4AM" xlink:type="simple">HL</abbrev>, mean = 20.2; eye cavity: 26.3–31% <abbrev xmlns:xlink="http://www.w3.org/1999/xlink" xlink:title="Head length" id="ABBRID0EM4AM" xlink:type="simple">HL</abbrev>, mean = 28.6 vs. 22.7–26% <abbrev xmlns:xlink="http://www.w3.org/1999/xlink" xlink:title="Head length" id="ABBRID0EQ4AM" xlink:type="simple">HL</abbrev>, mean = 24.6), a shallower head (62.7–74.3% <abbrev xmlns:xlink="http://www.w3.org/1999/xlink" xlink:title="Head length" id="ABBRID0EU4AM" xlink:type="simple">HL</abbrev>, mean = 67.8 vs. 70.1–77.9% <abbrev xmlns:xlink="http://www.w3.org/1999/xlink" xlink:title="Head length" id="ABBRID0EY4AM" xlink:type="simple">HL</abbrev>, mean = 73.8), less wide interorbital width (23.8–28.1% <abbrev xmlns:xlink="http://www.w3.org/1999/xlink" xlink:title="Head length" id="ABBRID0E34AM" xlink:type="simple">HL</abbrev>, mean = 26.2 vs. 26.3–29.8% <abbrev xmlns:xlink="http://www.w3.org/1999/xlink" xlink:title="Head length" id="ABBRID0EA5AM" xlink:type="simple">HL</abbrev>, mean = 28.2), longer gill rakers (gill raker: 10.6–15.8% <abbrev xmlns:xlink="http://www.w3.org/1999/xlink" xlink:title="Head length" id="ABBRID0EE5AM" xlink:type="simple">HL</abbrev>, mean = 13 vs. 9.2–13.1% <abbrev xmlns:xlink="http://www.w3.org/1999/xlink" xlink:title="Head length" id="ABBRID0EI5AM" xlink:type="simple">HL</abbrev>, mean = 11) and more gill rakers (33–40, mode = 35, 36 vs. 24–32, mode = 26, 30) (Tables <xref ref-type="table" rid="T2">2</xref>, <xref ref-type="table" rid="T7">7</xref>, <xref ref-type="table" rid="T13">13</xref>). Based on ratios <italic><tp:taxon-name><tp:taxon-name-part taxon-name-part-type="genus" reg="Coregonus">C.</tp:taxon-name-part><tp:taxon-name-part taxon-name-part-type="species" reg="sarnensis">sarnensis</tp:taxon-name-part></tp:taxon-name></italic> can be differentiated from <italic><tp:taxon-name><tp:taxon-name-part taxon-name-part-type="genus" reg="Coregonus">C.</tp:taxon-name-part><tp:taxon-name-part taxon-name-part-type="species" reg="litoralis">litoralis</tp:taxon-name-part></tp:taxon-name></italic> by having a larger ‘eye depth / head depth’ ratio (<abbrev xmlns:xlink="http://www.w3.org/1999/xlink" xlink:title="Eye diameter" id="ABBRID0EO6AM" xlink:type="simple">ED</abbrev>/<abbrev xmlns:xlink="http://www.w3.org/1999/xlink" xlink:title="Head depth" id="ABBRID0ES6AM" xlink:type="simple">HD</abbrev>: 0.33–0.39 vs. 0.25–0.30) (Table <xref ref-type="table" rid="T10">10</xref>)</p><table-wrap id="T7" position="float" orientation="portrait"><label>Table 7.</label><caption><p>Morphological and meristic data of <italic><tp:taxon-name><tp:taxon-name-part taxon-name-part-type="genus" reg="Coregonus">Coregonus</tp:taxon-name-part><tp:taxon-name-part taxon-name-part-type="species" reg="sarnensis">sarnensis</tp:taxon-name-part></tp:taxon-name></italic> from Lake Sarnen, <named-content xmlns:xlink="http://www.w3.org/1999/xlink" content-type="dwc:institutional_code" xlink:title="Naturhistorisches Museum Bern" xlink:href="http://grbio.org/institution/naturhistorisches-museum-bern-0" xlink:type="simple">NMBE</named-content>-1078159 holotype, contemporary specimen; paratypes of contemporary specimens <italic>N</italic> = 27. For males and both sexes the holotype is included in the range and mean.</p></caption><table id="TID0E4ICM" rules="all"><tbody><tr><th rowspan="1" colspan="1">Species</th><th rowspan="1" colspan="7">
                        <italic>
                          <tp:taxon-name><tp:taxon-name-part taxon-name-part-type="genus" reg="Coregonus">Coregonus</tp:taxon-name-part><tp:taxon-name-part taxon-name-part-type="species" reg="sarnensis">sarnensis</tp:taxon-name-part></tp:taxon-name>
                        </italic>
                      </th></tr><tr><th rowspan="3" colspan="1">Morphological characters</th><th rowspan="3" colspan="1">Holotype</th><th rowspan="1" colspan="2">Holotype + Paratypes</th><th rowspan="1" colspan="2">Paratypes</th><th rowspan="1" colspan="2">Holotype + Paratypes</th></tr><tr><th rowspan="1" colspan="2">Ntotal = 28</th><th rowspan="1" colspan="2">Nfemales = 7</th><th rowspan="1" colspan="2">Nmales = 21</th></tr><tr><th rowspan="1" colspan="1">mean</th><th rowspan="1" colspan="1">range</th><th rowspan="1" colspan="1">mean</th><th rowspan="1" colspan="1">range</th><th rowspan="1" colspan="1">mean</th><th rowspan="1" colspan="1">range</th></tr><tr><td rowspan="1" colspan="1">
                        <bold>Standard length (mm)</bold>
                      </td><td rowspan="1" colspan="1">230</td><td rowspan="1" colspan="1">221.8</td><td rowspan="1" colspan="1">188–262</td><td rowspan="1" colspan="1">219</td><td rowspan="1" colspan="1">207–242</td><td rowspan="1" colspan="1">222.7</td><td rowspan="1" colspan="1">188–262</td></tr><tr><td rowspan="1" colspan="8">
                        <bold>Percentage of standard length</bold>
                      </td></tr><tr><td rowspan="1" colspan="1">Pelvic fin base</td><td rowspan="1" colspan="1">3.9</td><td rowspan="1" colspan="1">3.9</td><td rowspan="1" colspan="1">3.3–4.6</td><td rowspan="1" colspan="1">3.8</td><td rowspan="1" colspan="1">3.4–4.4</td><td rowspan="1" colspan="1">4</td><td rowspan="1" colspan="1">3.3–4.6</td></tr><tr><td rowspan="1" colspan="1">Pelvic fin ‘spine’ length</td><td rowspan="1" colspan="1">6.2</td><td rowspan="1" colspan="1">6.2</td><td rowspan="1" colspan="1">4.8–7.1</td><td rowspan="1" colspan="1">6</td><td rowspan="1" colspan="1">4.8–7</td><td rowspan="1" colspan="1">6.2</td><td rowspan="1" colspan="1">5.1–7.1</td></tr><tr><td rowspan="1" colspan="1">Pelvic fin length</td><td rowspan="1" colspan="1">15.7</td><td rowspan="1" colspan="1">17</td><td rowspan="1" colspan="1">15.4–18.3</td><td rowspan="1" colspan="1">16.4</td><td rowspan="1" colspan="1">15.4–18.3</td><td rowspan="1" colspan="1">17.1</td><td rowspan="1" colspan="1">15.7–18.3</td></tr><tr><td rowspan="1" colspan="1">Pectoral fin base</td><td rowspan="1" colspan="1">3.1</td><td rowspan="1" colspan="1">3.2</td><td rowspan="1" colspan="1">2.7–3.8</td><td rowspan="1" colspan="1">3.1</td><td rowspan="1" colspan="1">2.8–3.4</td><td rowspan="1" colspan="1">3.3</td><td rowspan="1" colspan="1">2.7–3.8</td></tr><tr><td rowspan="1" colspan="1">Pectoral fin 1 length</td><td rowspan="1" colspan="1">17</td><td rowspan="1" colspan="1">17</td><td rowspan="1" colspan="1">15.4–19.4</td><td rowspan="1" colspan="1">16.6</td><td rowspan="1" colspan="1">15.7–18</td><td rowspan="1" colspan="1">17.2</td><td rowspan="1" colspan="1">15.4–19.4</td></tr><tr><td rowspan="1" colspan="1">Pectoral fin 2 length</td><td rowspan="1" colspan="1">18.2</td><td rowspan="1" colspan="1">18</td><td rowspan="1" colspan="1">16–21.3</td><td rowspan="1" colspan="1">17.6</td><td rowspan="1" colspan="1">16.2–19.1</td><td rowspan="1" colspan="1">18.2</td><td rowspan="1" colspan="1">16–21.3</td></tr><tr><td rowspan="1" colspan="1">Dorsal fin base</td><td rowspan="1" colspan="1">11</td><td rowspan="1" colspan="1">11.5</td><td rowspan="1" colspan="1">9.5–12.7</td><td rowspan="1" colspan="1">11.4</td><td rowspan="1" colspan="1">10.9–12.7</td><td rowspan="1" colspan="1">11.5</td><td rowspan="1" colspan="1">9.5–12.6</td></tr><tr><td rowspan="1" colspan="1">Length of anterior part of dorsal fin erected</td><td rowspan="1" colspan="1">16.7</td><td rowspan="1" colspan="1">18.3</td><td rowspan="1" colspan="1">16.7–19.5</td><td rowspan="1" colspan="1">18.3</td><td rowspan="1" colspan="1">17–19.4</td><td rowspan="1" colspan="1">18.3</td><td rowspan="1" colspan="1">16.7–19.5</td></tr><tr><td rowspan="1" colspan="1">Length of anterior part of dorsal fin depressed</td><td rowspan="1" colspan="1">18.4</td><td rowspan="1" colspan="1">19.8</td><td rowspan="1" colspan="1">17.8–21.6</td><td rowspan="1" colspan="1">19.5</td><td rowspan="1" colspan="1">17.8–20.5</td><td rowspan="1" colspan="1">19.9</td><td rowspan="1" colspan="1">18.4–21.6</td></tr><tr><td rowspan="1" colspan="1">Length of posterior part of dorsal fin erected</td><td rowspan="1" colspan="1">5.7</td><td rowspan="1" colspan="1">5.6</td><td rowspan="1" colspan="1">4.6–6.5</td><td rowspan="1" colspan="1">5.6</td><td rowspan="1" colspan="1">4.8–6.2</td><td rowspan="1" colspan="1">5.5</td><td rowspan="1" colspan="1">4.6–6.5</td></tr><tr><td rowspan="1" colspan="1">Anal fin base</td><td rowspan="1" colspan="1">12.2</td><td rowspan="1" colspan="1">12.2</td><td rowspan="1" colspan="1">10.5–13.9</td><td rowspan="1" colspan="1">12.3</td><td rowspan="1" colspan="1">11.6–13.9</td><td rowspan="1" colspan="1">12.2</td><td rowspan="1" colspan="1">10.5–13.4</td></tr><tr><td rowspan="1" colspan="1">Length of anterior part of the anal fin</td><td rowspan="1" colspan="1">12.5</td><td rowspan="1" colspan="1">12.8</td><td rowspan="1" colspan="1">11.9–14.2</td><td rowspan="1" colspan="1">12.6</td><td rowspan="1" colspan="1">11.9–14</td><td rowspan="1" colspan="1">12.9</td><td rowspan="1" colspan="1">11.9–14.2</td></tr><tr><td rowspan="1" colspan="1">Adipose fin base</td><td rowspan="1" colspan="1">5.2</td><td rowspan="1" colspan="1">5</td><td rowspan="1" colspan="1">3.8–6.3</td><td rowspan="1" colspan="1">5.1</td><td rowspan="1" colspan="1">3.9–5.7</td><td rowspan="1" colspan="1">5</td><td rowspan="1" colspan="1">3.8–6.3</td></tr><tr><td rowspan="1" colspan="1">Caudal fin length</td><td rowspan="1" colspan="1">25</td><td rowspan="1" colspan="1">24.2</td><td rowspan="1" colspan="1">22.4–26.4</td><td rowspan="1" colspan="1">24.2</td><td rowspan="1" colspan="1">22.5–26.4</td><td rowspan="1" colspan="1">24.2</td><td rowspan="1" colspan="1">22.4–25.5</td></tr><tr><td rowspan="1" colspan="1">Caudal peduncle depth</td><td rowspan="1" colspan="1">7.8</td><td rowspan="1" colspan="1">7.7</td><td rowspan="1" colspan="1">7.1–8.6</td><td rowspan="1" colspan="1">7.7</td><td rowspan="1" colspan="1">7.1–8.6</td><td rowspan="1" colspan="1">7.7</td><td rowspan="1" colspan="1">7.2–8.2</td></tr><tr><td rowspan="1" colspan="1">Caudal peduncle length</td><td rowspan="1" colspan="1">13</td><td rowspan="1" colspan="1">12.6</td><td rowspan="1" colspan="1">11.5–14.1</td><td rowspan="1" colspan="1">12.4</td><td rowspan="1" colspan="1">11.5–13.7</td><td rowspan="1" colspan="1">12.6</td><td rowspan="1" colspan="1">11.7–14.1</td></tr><tr><td rowspan="1" colspan="1">Length from posterior part of adipose fin to caudal fin base</td><td rowspan="1" colspan="1">18.2</td><td rowspan="1" colspan="1">18.2</td><td rowspan="1" colspan="1">15.5–21.7</td><td rowspan="1" colspan="1">18.3</td><td rowspan="1" colspan="1">15.5–21.7</td><td rowspan="1" colspan="1">18.2</td><td rowspan="1" colspan="1">16.2–20</td></tr><tr><td rowspan="1" colspan="1">Dorsal head length</td><td rowspan="1" colspan="1">16.2</td><td rowspan="1" colspan="1">15.4</td><td rowspan="1" colspan="1">14.1–17</td><td rowspan="1" colspan="1">15.4</td><td rowspan="1" colspan="1">14.2–17</td><td rowspan="1" colspan="1">15.4</td><td rowspan="1" colspan="1">14.1–16.6</td></tr><tr><td rowspan="1" colspan="1">Prepelvic length</td><td rowspan="1" colspan="1">50.5</td><td rowspan="1" colspan="1">51.4</td><td rowspan="1" colspan="1">49–55.5</td><td rowspan="1" colspan="1">52.2</td><td rowspan="1" colspan="1">49.6–55.5</td><td rowspan="1" colspan="1">51.1</td><td rowspan="1" colspan="1">49–54</td></tr><tr><td rowspan="1" colspan="1">Preanal length</td><td rowspan="1" colspan="1">75.7</td><td rowspan="1" colspan="1">77.8</td><td rowspan="1" colspan="1">75.5–81.3</td><td rowspan="1" colspan="1">78.4</td><td rowspan="1" colspan="1">76.2–81.3</td><td rowspan="1" colspan="1">77.7</td><td rowspan="1" colspan="1">75.5–79.2</td></tr><tr><td rowspan="1" colspan="1">Predorsal length</td><td rowspan="1" colspan="1">49.7</td><td rowspan="1" colspan="1">47.7</td><td rowspan="1" colspan="1">44.1–51.5</td><td rowspan="1" colspan="1">47.5</td><td rowspan="1" colspan="1">44.1–51.2</td><td rowspan="1" colspan="1">47.8</td><td rowspan="1" colspan="1">45.1–51.5</td></tr><tr><td rowspan="1" colspan="1">Body depth</td><td rowspan="1" colspan="1">25.9</td><td rowspan="1" colspan="1">25.3</td><td rowspan="1" colspan="1">22.4–27.8</td><td rowspan="1" colspan="1">25.4</td><td rowspan="1" colspan="1">24–27.8</td><td rowspan="1" colspan="1">25.3</td><td rowspan="1" colspan="1">22.4–27.5</td></tr><tr><td rowspan="1" colspan="1">Postdorsal length</td><td rowspan="1" colspan="1">42.5</td><td rowspan="1" colspan="1">42.9</td><td rowspan="1" colspan="1">39.4–46.2</td><td rowspan="1" colspan="1">42.3</td><td rowspan="1" colspan="1">39.4–46.2</td><td rowspan="1" colspan="1">43</td><td rowspan="1" colspan="1">41.2–45.8</td></tr><tr><td rowspan="1" colspan="1">Head length</td><td rowspan="1" colspan="1">23.1</td><td rowspan="1" colspan="1">22</td><td rowspan="1" colspan="1">20.8–24</td><td rowspan="1" colspan="1">21.9</td><td rowspan="1" colspan="1">20.8–24</td><td rowspan="1" colspan="1">22</td><td rowspan="1" colspan="1">20.8–23.8</td></tr><tr><td rowspan="1" colspan="1">Total length</td><td rowspan="1" colspan="1">123.7</td><td rowspan="1" colspan="1">121.9</td><td rowspan="1" colspan="1">119.3–124.6</td><td rowspan="1" colspan="1">121.7</td><td rowspan="1" colspan="1">120.5–123.6</td><td rowspan="1" colspan="1">122</td><td rowspan="1" colspan="1">119.3–124.6</td></tr><tr><td rowspan="1" colspan="1">
                        <bold>Head length (mm)</bold>
                      </td><td rowspan="1" colspan="1">53.1</td><td rowspan="1" colspan="1">48.8</td><td rowspan="1" colspan="1">40.2–58.5</td><td rowspan="1" colspan="1">48.1</td><td rowspan="1" colspan="1">43–55.4</td><td rowspan="1" colspan="1">49</td><td rowspan="1" colspan="1">40.2–58.5</td></tr><tr><td rowspan="1" colspan="8">
                        <bold>Percentage of head length</bold>
                      </td></tr><tr><td rowspan="1" colspan="1">Snout length</td><td rowspan="1" colspan="1">23.6</td><td rowspan="1" colspan="1">22.4</td><td rowspan="1" colspan="1">19.8–24.3</td><td rowspan="1" colspan="1">21.9</td><td rowspan="1" colspan="1">20.1–24.3</td><td rowspan="1" colspan="1">22.5</td><td rowspan="1" colspan="1">19.8–23.9</td></tr><tr><td rowspan="1" colspan="1">Eye diameter</td><td rowspan="1" colspan="1">25.2</td><td rowspan="1" colspan="1">23.9</td><td rowspan="1" colspan="1">22.1–27.1</td><td rowspan="1" colspan="1">24</td><td rowspan="1" colspan="1">23–24.7</td><td rowspan="1" colspan="1">23.9</td><td rowspan="1" colspan="1">22.1–27.1</td></tr><tr><td rowspan="1" colspan="1">Eye cavity</td><td rowspan="1" colspan="1">27.7</td><td rowspan="1" colspan="1">28.6</td><td rowspan="1" colspan="1">26.3–31</td><td rowspan="1" colspan="1">29.2</td><td rowspan="1" colspan="1">28.9–29.8</td><td rowspan="1" colspan="1">28.4</td><td rowspan="1" colspan="1">26.3–31</td></tr><tr><td rowspan="1" colspan="1">Eye height</td><td rowspan="1" colspan="1">25.1</td><td rowspan="1" colspan="1">24</td><td rowspan="1" colspan="1">21–26.3</td><td rowspan="1" colspan="1">24.8</td><td rowspan="1" colspan="1">23.2–25.6</td><td rowspan="1" colspan="1">23.7</td><td rowspan="1" colspan="1">21–26.3</td></tr><tr><td rowspan="1" colspan="1">Eye socket</td><td rowspan="1" colspan="1">3.8</td><td rowspan="1" colspan="1">4.3</td><td rowspan="1" colspan="1">3.3–6.2</td><td rowspan="1" colspan="1">4.1</td><td rowspan="1" colspan="1">3.3–5.6</td><td rowspan="1" colspan="1">4.4</td><td rowspan="1" colspan="1">3.3–6.2</td></tr><tr><td rowspan="1" colspan="1">Postorbital length</td><td rowspan="1" colspan="1">50.5</td><td rowspan="1" colspan="1">51</td><td rowspan="1" colspan="1">47.7–55.9</td><td rowspan="1" colspan="1">51.4</td><td rowspan="1" colspan="1">49.8–54</td><td rowspan="1" colspan="1">50.8</td><td rowspan="1" colspan="1">47.7–55.9</td></tr><tr><td rowspan="1" colspan="1">Head depth</td><td rowspan="1" colspan="1">69.9</td><td rowspan="1" colspan="1">67.8</td><td rowspan="1" colspan="1">62.7–74.3</td><td rowspan="1" colspan="1">68</td><td rowspan="1" colspan="1">65.3–71.7</td><td rowspan="1" colspan="1">67.8</td><td rowspan="1" colspan="1">62.7–74.3</td></tr><tr><td rowspan="1" colspan="1">Mouth width</td><td rowspan="1" colspan="1">9.3</td><td rowspan="1" colspan="1">9.4</td><td rowspan="1" colspan="1">7.6–10.9</td><td rowspan="1" colspan="1">8.9</td><td rowspan="1" colspan="1">7.6–10.2</td><td rowspan="1" colspan="1">9.5</td><td rowspan="1" colspan="1">8.4–10.9</td></tr><tr><td rowspan="1" colspan="1">Upper jaw length</td><td rowspan="1" colspan="1">30.2</td><td rowspan="1" colspan="1">28.7</td><td rowspan="1" colspan="1">26.8–30.9</td><td rowspan="1" colspan="1">29.1</td><td rowspan="1" colspan="1">27.8–30.9</td><td rowspan="1" colspan="1">28.6</td><td rowspan="1" colspan="1">26.8–30.8</td></tr><tr><td rowspan="1" colspan="1">Lower jaw length</td><td rowspan="1" colspan="1">39.8</td><td rowspan="1" colspan="1">40.9</td><td rowspan="1" colspan="1">37.1–43.3</td><td rowspan="1" colspan="1">41.3</td><td rowspan="1" colspan="1">40.4–42.2</td><td rowspan="1" colspan="1">40.8</td><td rowspan="1" colspan="1">37.1–43.3</td></tr><tr><td rowspan="1" colspan="1">Length of maxilla</td><td rowspan="1" colspan="1">22.8</td><td rowspan="1" colspan="1">21.2</td><td rowspan="1" colspan="1">18.8–23.5</td><td rowspan="1" colspan="1">21.3</td><td rowspan="1" colspan="1">19.1–23.5</td><td rowspan="1" colspan="1">21.2</td><td rowspan="1" colspan="1">18.8–23</td></tr><tr><td rowspan="1" colspan="1">Snout depth</td><td rowspan="1" colspan="1">6.5</td><td rowspan="1" colspan="1">7.6</td><td rowspan="1" colspan="1">6.2–9.2</td><td rowspan="1" colspan="1">7.7</td><td rowspan="1" colspan="1">6.4–8.9</td><td rowspan="1" colspan="1">7.5</td><td rowspan="1" colspan="1">6.2–9.2</td></tr><tr><td rowspan="1" colspan="1">Snout width</td><td rowspan="1" colspan="1">14.5</td><td rowspan="1" colspan="1">15.5</td><td rowspan="1" colspan="1">12.5–18.1</td><td rowspan="1" colspan="1">15.5</td><td rowspan="1" colspan="1">14–16</td><td rowspan="1" colspan="1">15.5</td><td rowspan="1" colspan="1">12.5–18.1</td></tr><tr><td rowspan="1" colspan="1">Head width</td><td rowspan="1" colspan="1">51.7</td><td rowspan="1" colspan="1">47.8</td><td rowspan="1" colspan="1">43.7–53.3</td><td rowspan="1" colspan="1">47.6</td><td rowspan="1" colspan="1">44.8–50.3</td><td rowspan="1" colspan="1">47.9</td><td rowspan="1" colspan="1">43.7–53.3</td></tr><tr><td rowspan="1" colspan="1">Interorbital width</td><td rowspan="1" colspan="1">26.8</td><td rowspan="1" colspan="1">26.2</td><td rowspan="1" colspan="1">23.8–28.1</td><td rowspan="1" colspan="1">26.6</td><td rowspan="1" colspan="1">24.5–28.1</td><td rowspan="1" colspan="1">26</td><td rowspan="1" colspan="1">23.8–27.7</td></tr><tr><td rowspan="1" colspan="1">Internarial width</td><td rowspan="1" colspan="1">12</td><td rowspan="1" colspan="1">12</td><td rowspan="1" colspan="1">10.6–13.6</td><td rowspan="1" colspan="1">11.9</td><td rowspan="1" colspan="1">10.6–12.7</td><td rowspan="1" colspan="1">12.1</td><td rowspan="1" colspan="1">10.7–13.6</td></tr><tr><td rowspan="1" colspan="1">Lower jaw length</td><td rowspan="1" colspan="1">7.9</td><td rowspan="1" colspan="1">8.2</td><td rowspan="1" colspan="1">6.7–9.2</td><td rowspan="1" colspan="1">7.8</td><td rowspan="1" colspan="1">6.7–9.2</td><td rowspan="1" colspan="1">8.3</td><td rowspan="1" colspan="1">6.9–9.2</td></tr><tr><td rowspan="1" colspan="1">Lower jaw width</td><td rowspan="1" colspan="1">23</td><td rowspan="1" colspan="1">22.7</td><td rowspan="1" colspan="1">18.9–26.9</td><td rowspan="1" colspan="1">23</td><td rowspan="1" colspan="1">20.8–26.9</td><td rowspan="1" colspan="1">22.5</td><td rowspan="1" colspan="1">18.9–26.9</td></tr><tr><td rowspan="1" colspan="1">Middle gill raker length</td><td rowspan="1" colspan="1">10.7</td><td rowspan="1" colspan="1">11.5</td><td rowspan="1" colspan="1">9.2–14.7</td><td rowspan="1" colspan="1">11.1</td><td rowspan="1" colspan="1">9.5–12.4</td><td rowspan="1" colspan="1">11.6</td><td rowspan="1" colspan="1">9.2–14.7</td></tr><tr><td rowspan="1" colspan="1">Longest gill raker length</td><td rowspan="1" colspan="1">11.5</td><td rowspan="1" colspan="1">13</td><td rowspan="1" colspan="1">10.6–15.8</td><td rowspan="1" colspan="1">12.6</td><td rowspan="1" colspan="1">11.6–14.9</td><td rowspan="1" colspan="1">13.1</td><td rowspan="1" colspan="1">10.6–15.8</td></tr><tr><td rowspan="1" colspan="1">Upper arch length</td><td rowspan="1" colspan="1">19.6</td><td rowspan="1" colspan="1">18.2</td><td rowspan="1" colspan="1">15.6–21.4</td><td rowspan="1" colspan="1">18.7</td><td rowspan="1" colspan="1">16.6–20.4</td><td rowspan="1" colspan="1">18.1</td><td rowspan="1" colspan="1">15.6–21.4</td></tr><tr><td rowspan="1" colspan="1">Lower arch length</td><td rowspan="1" colspan="1">28.1</td><td rowspan="1" colspan="1">33.9</td><td rowspan="1" colspan="1">28.1–38.1</td><td rowspan="1" colspan="1">34.3</td><td rowspan="1" colspan="1">31.9–36.7</td><td rowspan="1" colspan="1">33.8</td><td rowspan="1" colspan="1">28.1–38.1</td></tr></tbody></table></table-wrap><p><italic><tp:taxon-name><tp:taxon-name-part taxon-name-part-type="genus" reg="Coregonus">Coregonus</tp:taxon-name-part><tp:taxon-name-part taxon-name-part-type="species" reg="sarnensis">sarnensis</tp:taxon-name-part></tp:taxon-name></italic> – <italic><tp:taxon-name><tp:taxon-name-part taxon-name-part-type="genus" reg="Coregonus">Coregonus</tp:taxon-name-part><tp:taxon-name-part taxon-name-part-type="species" reg="intermundia">intermundia</tp:taxon-name-part></tp:taxon-name></italic></p><p><italic><tp:taxon-name><tp:taxon-name-part taxon-name-part-type="genus" reg="Coregonus">Coregonus</tp:taxon-name-part><tp:taxon-name-part taxon-name-part-type="species" reg="sarnensis">sarnensis</tp:taxon-name-part></tp:taxon-name></italic> can be differentiated from <italic><tp:taxon-name><tp:taxon-name-part taxon-name-part-type="genus" reg="Coregonus">C.</tp:taxon-name-part><tp:taxon-name-part taxon-name-part-type="species" reg="intermundia">intermundia</tp:taxon-name-part></tp:taxon-name></italic> by having a longer head (20.8–24% <abbrev xmlns:xlink="http://www.w3.org/1999/xlink" xlink:title="Standard length" id="ABBRID0EELCM" xlink:type="simple">SL</abbrev>, mean = 22 vs. 19.1–21.5% <abbrev xmlns:xlink="http://www.w3.org/1999/xlink" xlink:title="Standard length" id="ABBRID0EILCM" xlink:type="simple">SL</abbrev>, mean = 20.3) and a larger eye cavity (26.3–31% <abbrev xmlns:xlink="http://www.w3.org/1999/xlink" xlink:title="Head length" id="ABBRID0EMLCM" xlink:type="simple">HL</abbrev>, mean = 28.6 vs. 23.8–27.9% <abbrev xmlns:xlink="http://www.w3.org/1999/xlink" xlink:title="Head length" id="ABBRID0EQLCM" xlink:type="simple">HL</abbrev>, mean = 25.9) (Tables <xref ref-type="table" rid="T3">3</xref>, <xref ref-type="table" rid="T7">7</xref>).</p><p><italic><tp:taxon-name><tp:taxon-name-part taxon-name-part-type="genus" reg="Coregonus">Coregonus</tp:taxon-name-part><tp:taxon-name-part taxon-name-part-type="species" reg="sarnensis">sarnensis</tp:taxon-name-part></tp:taxon-name></italic> – <italic><tp:taxon-name><tp:taxon-name-part taxon-name-part-type="genus" reg="Coregonus">Coregonus</tp:taxon-name-part><tp:taxon-name-part taxon-name-part-type="species" reg="suspensus">suspensus</tp:taxon-name-part></tp:taxon-name></italic></p><p><italic><tp:taxon-name><tp:taxon-name-part taxon-name-part-type="genus" reg="Coregonus">Coregonus</tp:taxon-name-part><tp:taxon-name-part taxon-name-part-type="species" reg="sarnensis">sarnensis</tp:taxon-name-part></tp:taxon-name></italic> can be differentiated from <italic><tp:taxon-name><tp:taxon-name-part taxon-name-part-type="genus" reg="Coregonus">C.</tp:taxon-name-part><tp:taxon-name-part taxon-name-part-type="species" reg="suspensus">suspensus</tp:taxon-name-part></tp:taxon-name></italic> by having longer pectoral fins (pectoral fin 2: 16–21.3% <abbrev xmlns:xlink="http://www.w3.org/1999/xlink" xlink:title="Standard length" id="ABBRID0ELNCM" xlink:type="simple">SL</abbrev>, mean = 18 vs. 15.3–17.2% <abbrev xmlns:xlink="http://www.w3.org/1999/xlink" xlink:title="Standard length" id="ABBRID0EPNCM" xlink:type="simple">SL</abbrev>, mean = 16.4), a longer dorsal head length (14.1–17% <abbrev xmlns:xlink="http://www.w3.org/1999/xlink" xlink:title="Standard length" id="ABBRID0ETNCM" xlink:type="simple">SL</abbrev>, mean = 15.4 vs. 12.8–14.5% <abbrev xmlns:xlink="http://www.w3.org/1999/xlink" xlink:title="Standard length" id="ABBRID0EXNCM" xlink:type="simple">SL</abbrev>, mean = 13.8), longer head (20.8–24% <abbrev xmlns:xlink="http://www.w3.org/1999/xlink" xlink:title="Standard length" id="ABBRID0E2NCM" xlink:type="simple">SL</abbrev>, mean = 22 vs. 18.7–20.4% <abbrev xmlns:xlink="http://www.w3.org/1999/xlink" xlink:title="Standard length" id="ABBRID0E6NCM" xlink:type="simple">SL</abbrev>, mean = 19.6) and larger eyes (eye diameter: 22.1–27.1% <abbrev xmlns:xlink="http://www.w3.org/1999/xlink" xlink:title="Head length" id="ABBRID0EDOCM" xlink:type="simple">HL</abbrev>, mean = 23.9 vs. 21.2–22.3% <abbrev xmlns:xlink="http://www.w3.org/1999/xlink" xlink:title="Head length" id="ABBRID0EHOCM" xlink:type="simple">HL</abbrev>, mean = 21.8; eye cavity: 26.3–31% <abbrev xmlns:xlink="http://www.w3.org/1999/xlink" xlink:title="Head length" id="ABBRID0ELOCM" xlink:type="simple">HL</abbrev>, mean = 28.6 vs. 25.1–26.4% <abbrev xmlns:xlink="http://www.w3.org/1999/xlink" xlink:title="Head length" id="ABBRID0EPOCM" xlink:type="simple">HL</abbrev>, mean = 25.6) (Tables <xref ref-type="table" rid="T4">4</xref>, <xref ref-type="table" rid="T7">7</xref>). Based on ratios <italic><tp:taxon-name><tp:taxon-name-part taxon-name-part-type="genus" reg="Coregonus">C.</tp:taxon-name-part><tp:taxon-name-part taxon-name-part-type="species" reg="sarnensis">sarnensis</tp:taxon-name-part></tp:taxon-name></italic> can be differentiated from <italic><tp:taxon-name><tp:taxon-name-part taxon-name-part-type="genus" reg="Coregonus">C.</tp:taxon-name-part><tp:taxon-name-part taxon-name-part-type="species" reg="suspensus">suspensus</tp:taxon-name-part></tp:taxon-name></italic> by having a smaller ‘predorsal length / eye depth’ ratio (<abbrev xmlns:xlink="http://www.w3.org/1999/xlink" xlink:title="Predorsal length" id="ABBRID0ERPCM" xlink:type="simple">PreD</abbrev>/<abbrev xmlns:xlink="http://www.w3.org/1999/xlink" xlink:title="Eye diameter" id="ABBRID0EVPCM" xlink:type="simple">ED</abbrev>: 7.42–10.21 vs. 10.73–11.40) (Table <xref ref-type="table" rid="T10">10</xref>).</p><p><italic><tp:taxon-name><tp:taxon-name-part taxon-name-part-type="genus" reg="Coregonus">Coregonus</tp:taxon-name-part><tp:taxon-name-part taxon-name-part-type="species" reg="sarnensis">sarnensis</tp:taxon-name-part></tp:taxon-name></italic> – <italic><tp:taxon-name><tp:taxon-name-part taxon-name-part-type="genus" reg="Coregonus">Coregonus</tp:taxon-name-part><tp:taxon-name-part taxon-name-part-type="species" reg="nobilis">nobilis</tp:taxon-name-part></tp:taxon-name></italic></p><p><italic><tp:taxon-name><tp:taxon-name-part taxon-name-part-type="genus" reg="Coregonus">Coregonus</tp:taxon-name-part><tp:taxon-name-part taxon-name-part-type="species" reg="sarnensis">sarnensis</tp:taxon-name-part></tp:taxon-name></italic> can be differentiated from <italic><tp:taxon-name><tp:taxon-name-part taxon-name-part-type="genus" reg="Coregonus">C.</tp:taxon-name-part><tp:taxon-name-part taxon-name-part-type="species" reg="nobilis">nobilis</tp:taxon-name-part></tp:taxon-name></italic> by having a longer erected and depressed anterior part of dorsal fin (erected: 16.7–19.5% <abbrev xmlns:xlink="http://www.w3.org/1999/xlink" xlink:title="Standard length" id="ABBRID0EMRCM" xlink:type="simple">SL</abbrev>, mean = 18.3 vs. 15.3–17.2% <abbrev xmlns:xlink="http://www.w3.org/1999/xlink" xlink:title="Standard length" id="ABBRID0EQRCM" xlink:type="simple">SL</abbrev>, mean = 16.3; depressed: 17.8–21.6% <abbrev xmlns:xlink="http://www.w3.org/1999/xlink" xlink:title="Standard length" id="ABBRID0EURCM" xlink:type="simple">SL</abbrev>, mean = 19.8 vs. 16.7–18.8% <abbrev xmlns:xlink="http://www.w3.org/1999/xlink" xlink:title="Standard length" id="ABBRID0EYRCM" xlink:type="simple">SL</abbrev>, mean = 17.8), longer caudal fin (22.4–26.4% <abbrev xmlns:xlink="http://www.w3.org/1999/xlink" xlink:title="Standard length" id="ABBRID0E3RCM" xlink:type="simple">SL</abbrev>, mean = 24.2 vs. 20.1–23.8% <abbrev xmlns:xlink="http://www.w3.org/1999/xlink" xlink:title="Standard length" id="ABBRID0EASCM" xlink:type="simple">SL</abbrev>, mean = 22.3), deeper caudal peduncle (7.1–8.6% <abbrev xmlns:xlink="http://www.w3.org/1999/xlink" xlink:title="Standard length" id="ABBRID0EESCM" xlink:type="simple">SL</abbrev>, mean = 7.7 vs. 6.3–7.6% <abbrev xmlns:xlink="http://www.w3.org/1999/xlink" xlink:title="Standard length" id="ABBRID0EISCM" xlink:type="simple">SL</abbrev>, mean = 6.8), longer dorsal head length (14.1–17% <abbrev xmlns:xlink="http://www.w3.org/1999/xlink" xlink:title="Standard length" id="ABBRID0EMSCM" xlink:type="simple">SL</abbrev>, mean = 15.4 vs. 12.8–14.9% <abbrev xmlns:xlink="http://www.w3.org/1999/xlink" xlink:title="Standard length" id="ABBRID0EQSCM" xlink:type="simple">SL</abbrev>, mean = 13.6), larger eye (eye diameter: 22.1–27.1% <abbrev xmlns:xlink="http://www.w3.org/1999/xlink" xlink:title="Head length" id="ABBRID0EUSCM" xlink:type="simple">HL</abbrev>, mean = 23.9 vs. 20.2–23.1% <abbrev xmlns:xlink="http://www.w3.org/1999/xlink" xlink:title="Head length" id="ABBRID0EYSCM" xlink:type="simple">HL</abbrev>, mean = 21.8; eye cavity: 26.3–31% <abbrev xmlns:xlink="http://www.w3.org/1999/xlink" xlink:title="Head length" id="ABBRID0E3SCM" xlink:type="simple">HL</abbrev>, mean = 28.6 vs. 24.2–28% <abbrev xmlns:xlink="http://www.w3.org/1999/xlink" xlink:title="Head length" id="ABBRID0EATCM" xlink:type="simple">HL</abbrev>, mean = 26) and a shallower snout (6.2–9.2% <abbrev xmlns:xlink="http://www.w3.org/1999/xlink" xlink:title="Head length" id="ABBRID0EETCM" xlink:type="simple">HL</abbrev>, mean = 7.6 vs. 7.9–12.4% <abbrev xmlns:xlink="http://www.w3.org/1999/xlink" xlink:title="Head length" id="ABBRID0EITCM" xlink:type="simple">HL</abbrev>, mean = 10.5) (Tables <xref ref-type="table" rid="T5">5</xref>, <xref ref-type="table" rid="T7">7</xref>). Based on ratios <italic><tp:taxon-name><tp:taxon-name-part taxon-name-part-type="genus" reg="Coregonus">C.</tp:taxon-name-part><tp:taxon-name-part taxon-name-part-type="species" reg="sarnensis">sarnensis</tp:taxon-name-part></tp:taxon-name></italic> can be differentiated from <italic><tp:taxon-name><tp:taxon-name-part taxon-name-part-type="genus" reg="Coregonus">C.</tp:taxon-name-part><tp:taxon-name-part taxon-name-part-type="species" reg="nobilis">nobilis</tp:taxon-name-part></tp:taxon-name></italic> by having a smaller ‘postdorsal length / eye cavity’ ratio (<abbrev xmlns:xlink="http://www.w3.org/1999/xlink" xlink:title="Postdorsal length" id="ABBRID0EKUCM" xlink:type="simple">PostD</abbrev>/<abbrev xmlns:xlink="http://www.w3.org/1999/xlink" xlink:title="Eye cavity" id="ABBRID0EOUCM" xlink:type="simple">EC</abbrev>: 5.94–7.94 vs. 7.87–9.77) (Table <xref ref-type="table" rid="T10">10</xref>).</p><p><italic><tp:taxon-name><tp:taxon-name-part taxon-name-part-type="genus" reg="Coregonus">Coregonus</tp:taxon-name-part><tp:taxon-name-part taxon-name-part-type="species" reg="sarnensis">sarnensis</tp:taxon-name-part></tp:taxon-name></italic> – <italic><tp:taxon-name><tp:taxon-name-part taxon-name-part-type="genus" reg="Coregonus">Coregonus</tp:taxon-name-part><tp:taxon-name-part taxon-name-part-type="species" reg="muelleri">muelleri</tp:taxon-name-part></tp:taxon-name></italic></p><p><italic><tp:taxon-name><tp:taxon-name-part taxon-name-part-type="genus" reg="Coregonus">Coregonus</tp:taxon-name-part><tp:taxon-name-part taxon-name-part-type="species" reg="sarnensis">sarnensis</tp:taxon-name-part></tp:taxon-name></italic> can be differentiated from <italic><tp:taxon-name><tp:taxon-name-part taxon-name-part-type="genus" reg="Coregonus">C.</tp:taxon-name-part><tp:taxon-name-part taxon-name-part-type="species" reg="muelleri">muelleri</tp:taxon-name-part></tp:taxon-name></italic> by having a deeper caudal peduncle (7.1–8.6% <abbrev xmlns:xlink="http://www.w3.org/1999/xlink" xlink:title="Standard length" id="ABBRID0EFWCM" xlink:type="simple">SL</abbrev>, mean = 7.7 vs. 6.3–7.4% <abbrev xmlns:xlink="http://www.w3.org/1999/xlink" xlink:title="Standard length" id="ABBRID0EJWCM" xlink:type="simple">SL</abbrev>, mean = 6.9), being deeper bodied (22.4–27.8% <abbrev xmlns:xlink="http://www.w3.org/1999/xlink" xlink:title="Standard length" id="ABBRID0ENWCM" xlink:type="simple">SL</abbrev>, mean = 25.3 vs. 19.8–24.9% <abbrev xmlns:xlink="http://www.w3.org/1999/xlink" xlink:title="Standard length" id="ABBRID0ERWCM" xlink:type="simple">SL</abbrev>, mean = 21.9), having a wider eye socket (3.3–6.2% <abbrev xmlns:xlink="http://www.w3.org/1999/xlink" xlink:title="Standard length" id="ABBRID0EVWCM" xlink:type="simple">SL</abbrev>, mean = 4.3 vs. 1.9–4.6% <abbrev xmlns:xlink="http://www.w3.org/1999/xlink" xlink:title="Standard length" id="ABBRID0EZWCM" xlink:type="simple">SL</abbrev>, mean = 3) and wider head (43.7–53.3% <abbrev xmlns:xlink="http://www.w3.org/1999/xlink" xlink:title="Standard length" id="ABBRID0E4WCM" xlink:type="simple">SL</abbrev>, mean = 47.8 vs. 37.2–48.7% <abbrev xmlns:xlink="http://www.w3.org/1999/xlink" xlink:title="Standard length" id="ABBRID0EBXCM" xlink:type="simple">SL</abbrev>, mean = 43.8) (Tables <xref ref-type="table" rid="T6">6</xref>, <xref ref-type="table" rid="T7">7</xref>).</p></tp:treatment-sec><tp:treatment-sec sec-type="distribution" id="SECID0ENXCM"><title>Distribution and notes on biology.</title><p><italic><tp:taxon-name><tp:taxon-name-part taxon-name-part-type="genus" reg="Coregonus">Coregonus</tp:taxon-name-part><tp:taxon-name-part taxon-name-part-type="species" reg="sarnensis">sarnensis</tp:taxon-name-part></tp:taxon-name></italic> occurs in Lake Sarnen. It has further been identified by genetic assignments to be present in Lake Alpnach (Suppl. material <xref ref-type="supplementary-material" rid="S1">1</xref>: figs S2, S3), which it most likely colonised naturally over the River Sarner Aa. It has also been shown to be present south of the alps in Lake Maggiore. The ‘Bondella’ (local name of the population) of Lake Maggiore derives from translocations and has been shown to group in a neighbour-joining tree with <italic><tp:taxon-name><tp:taxon-name-part taxon-name-part-type="genus" reg="Coregonus">C.</tp:taxon-name-part><tp:taxon-name-part taxon-name-part-type="species" reg="sarnensis">sarnensis</tp:taxon-name-part></tp:taxon-name></italic> from Lake Sarnen (<xref ref-type="bibr" rid="B33">Hudson et al. 2011</xref>). Lake Sarnen was once part of Lake Lucerne (connected through Lake Alpnach respectively) and got disconnected by amassing of sediments from the rivers Grosse Schlieren, Kleine Schlieren, and Grosse Melchaa several thousand years ago (<xref ref-type="bibr" rid="B63">Steinmann 1950</xref>; <xref ref-type="bibr" rid="B54">Pfiffner 2021</xref>). The occurrence of whitefish scales in sediment cores from Lake Sarnen that predate (scales found in the sediment layer of 1861–1857 (Suppl. material <xref ref-type="supplementary-material" rid="S1">1</xref>: fig. S1)) the earliest allochthonous whitefish introductions (1888) and independent genetic grouping of the Lake Sarnen population (AFLP data: <xref ref-type="bibr" rid="B33">Hudson et al. 2011</xref>; Microsattelite data: Suppl. material <xref ref-type="supplementary-material" rid="S1">1</xref>: figs S2, S3) from the lakes that seeded the allochthonous whitefish introductions (lakes Sempach, Zug, Lucerne) suggest that Lake Sarnen harbours an endemic whitefish species (this is discussed in more detail in the Suppl. material <xref ref-type="supplementary-material" rid="S1">1</xref>: paragraph 1). Information on the spawning season of <italic><tp:taxon-name><tp:taxon-name-part taxon-name-part-type="genus" reg="Coregonus">C.</tp:taxon-name-part><tp:taxon-name-part taxon-name-part-type="species" reg="sarnensis">sarnensis</tp:taxon-name-part></tp:taxon-name></italic> derive from two targeted spawning events by O.M. Selz and the fishery warden A. von Deschwanden in November of the year 2018 (pers. comm.). Thus, the spawning season of <italic><tp:taxon-name><tp:taxon-name-part taxon-name-part-type="genus" reg="Coregonus">C.</tp:taxon-name-part><tp:taxon-name-part taxon-name-part-type="species" reg="sarnensis">sarnensis</tp:taxon-name-part></tp:taxon-name></italic> is known only for November (although it may be stretching into December based on anecdotal information from recreational fishermen, which see large aggregations of putative whitefish in the deeper waters in December on their echosounders and in some cases they catch pike at these places with ripe whitefish in their stomachs in December) and it spawns at depth of 20 metres down to the lake bottom at 50 metres.</p></tp:treatment-sec><tp:treatment-sec sec-type="etymology" id="SECID0E6ZCM"><title>Etymology.</title><p>The specific name <italic>sarnensis</italic> refers to Sarnen, a village on the shores of the lake to which it gave its name. An adjective.</p></tp:treatment-sec><tp:treatment-sec sec-type="Common names" id="SECID0EH1CM"><title>Common names.</title><p>Sarnerfelchen, Sarneralbeli.</p></tp:treatment-sec><tp:treatment-sec><!--Section generated to contain objects referenced in tp:taxon-treatment.--><fig id="F14" position="float" orientation="portrait"><object-id xmlns:xlink="http://www.w3.org/1999/xlink" content-type="doi" xlink:type="simple">10.3897/zookeys.1144.67747.figure14</object-id><object-id xmlns:xlink="http://www.w3.org/1999/xlink" content-type="arpha" xlink:type="simple">5B0367E2-96FB-55C7-BC7F-B348117F5F6C</object-id><label>Figure 14.</label><caption><p>Illustrations of specimens of each species of <italic><tp:taxon-name><tp:taxon-name-part taxon-name-part-type="genus" reg="Coregonus">Coregonus</tp:taxon-name-part></tp:taxon-name></italic> from Lake Lucerne and Sarnen. Illustrations of Lake Lucerne species are based on several individuals. Illustration of <italic><tp:taxon-name><tp:taxon-name-part taxon-name-part-type="genus" reg="Coregonus">C.</tp:taxon-name-part><tp:taxon-name-part taxon-name-part-type="species" reg="sarnensis">sarnensis</tp:taxon-name-part></tp:taxon-name></italic> is based on <named-content xmlns:xlink="http://www.w3.org/1999/xlink" content-type="dwc:institutional_code" xlink:title="Naturhistorisches Museum Bern" xlink:href="http://grbio.org/institution/naturhistorisches-museum-bern-0" xlink:type="simple">NMBE</named-content>-1078159, 230 mm, male. Scale bar for <italic><tp:taxon-name><tp:taxon-name-part taxon-name-part-type="genus" reg="Coregonus">C.</tp:taxon-name-part><tp:taxon-name-part taxon-name-part-type="species" reg="sarnensis">sarnensis</tp:taxon-name-part></tp:taxon-name></italic>: 1 cm.</p></caption><graphic xmlns:xlink="http://www.w3.org/1999/xlink" xlink:href="zookeys-1144-095_article-67747__-g014.jpg" position="float" orientation="portrait" xlink:type="simple" id="oo_804009.jpg"><uri content-type="original_file" xlink:type="simple">https://binary.pensoft.net/fig/804009</uri></graphic></fig><table-wrap id="T10" position="float" orientation="portrait"><label>Table 10.</label><caption><p>The first- and second-best ratios retrieved from the <abbrev xmlns:xlink="http://www.w3.org/1999/xlink" xlink:title="linear discriminant analysis" id="ABBRID0E1EKM" xlink:type="simple">LDA</abbrev> ratio extractor of pair-wise comparisons of all or a subset of head and body characters of the contemporary specimens from the species of lakes Lucerne and Sarnen. For some comparisons only a subset of characters could be used (a-j); the respective characters that were included are listed at the end of the table. δ is a measure of how good shape discriminates in comparison to size (i.e., the smaller the less allometry). Ratios marked with an asterisk * have very little (not more than one specimen of one species overlaps with the other species) or no overlap and were thus eligible for use in the species key and the diagnoses.</p></caption><table id="TID0EE5IM" rules="all"><tbody><tr><th rowspan="1" colspan="1">Species comparison</th><th rowspan="1" colspan="1">Best ratio</th><th rowspan="1" colspan="1">Range species 1</th><th rowspan="1" colspan="1">Range species 2</th><th rowspan="1" colspan="1">Standard distance</th><th rowspan="1" colspan="1">δ (shape vs. size)</th></tr><tr><td rowspan="2" colspan="1"><italic><tp:taxon-name><tp:taxon-name-part taxon-name-part-type="genus" reg="Coregonus">C.</tp:taxon-name-part><tp:taxon-name-part taxon-name-part-type="species" reg="litoralis">litoralis</tp:taxon-name-part></tp:taxon-name></italic> vs. <italic><tp:taxon-name><tp:taxon-name-part taxon-name-part-type="genus" reg="Coregonus">C.</tp:taxon-name-part><tp:taxon-name-part taxon-name-part-type="species" reg="intermundia">intermundia</tp:taxon-name-part></tp:taxon-name></italic> (a)</td><td rowspan="1" colspan="1"><abbrev xmlns:xlink="http://www.w3.org/1999/xlink" xlink:title="Predorsal length" id="ABBRID0EUGKM" xlink:type="simple">PreD</abbrev>/<abbrev xmlns:xlink="http://www.w3.org/1999/xlink" xlink:title="Eye diameter" id="ABBRID0EYGKM" xlink:type="simple">ED</abbrev> *</td><td rowspan="1" colspan="1">10.89–12.75</td><td rowspan="1" colspan="1">9.92–10.59</td><td rowspan="1" colspan="1">19.5</td><td rowspan="1" colspan="1">0.17</td></tr><tr><td rowspan="1" colspan="1"><abbrev xmlns:xlink="http://www.w3.org/1999/xlink" xlink:title="Snout length" id="ABBRID0ENHKM" xlink:type="simple">SN</abbrev>/M *</td><td rowspan="1" colspan="1">1.17–1.39</td><td rowspan="1" colspan="1">1.02–1.17</td><td rowspan="1" colspan="1">18.95</td><td rowspan="1" colspan="1">0.18</td></tr><tr><td rowspan="2" colspan="1"><italic><tp:taxon-name><tp:taxon-name-part taxon-name-part-type="genus" reg="Coregonus">C.</tp:taxon-name-part><tp:taxon-name-part taxon-name-part-type="species" reg="litoralis">litoralis</tp:taxon-name-part></tp:taxon-name></italic> vs. <italic><tp:taxon-name><tp:taxon-name-part taxon-name-part-type="genus" reg="Coregonus">C.</tp:taxon-name-part><tp:taxon-name-part taxon-name-part-type="species" reg="suspensus">suspensus</tp:taxon-name-part></tp:taxon-name></italic> (b)</td><td rowspan="1" colspan="1"><abbrev xmlns:xlink="http://www.w3.org/1999/xlink" xlink:title="Caudal peduncle depth" id="ABBRID0E3IKM" xlink:type="simple">CD</abbrev>/<abbrev xmlns:xlink="http://www.w3.org/1999/xlink" xlink:title="Uper jaw width" id="ABBRID0EAJKM" xlink:type="simple">UJW</abbrev> *</td><td rowspan="1" colspan="1">1.74–1.97</td><td rowspan="1" colspan="1">1.5–1.68</td><td rowspan="1" colspan="1">11.98</td><td rowspan="1" colspan="1">0.27</td></tr><tr><td rowspan="1" colspan="1"><abbrev xmlns:xlink="http://www.w3.org/1999/xlink" xlink:title="Caudal peduncle depth" id="ABBRID0EVJKM" xlink:type="simple">CD</abbrev>/<abbrev xmlns:xlink="http://www.w3.org/1999/xlink" xlink:title="Predorsal length" id="ABBRID0EZJKM" xlink:type="simple">PreD</abbrev> *</td><td rowspan="1" colspan="1">0.16–0.18</td><td rowspan="1" colspan="1">0.15–0.16</td><td rowspan="1" colspan="1">11.43</td><td rowspan="1" colspan="1">0.28</td></tr><tr><td rowspan="2" colspan="1"><italic><tp:taxon-name><tp:taxon-name-part taxon-name-part-type="genus" reg="Coregonus">C.</tp:taxon-name-part><tp:taxon-name-part taxon-name-part-type="species" reg="litoralis">litoralis</tp:taxon-name-part></tp:taxon-name></italic> vs. <italic><tp:taxon-name><tp:taxon-name-part taxon-name-part-type="genus" reg="Coregonus">C.</tp:taxon-name-part><tp:taxon-name-part taxon-name-part-type="species" reg="nobilis">nobilis</tp:taxon-name-part></tp:taxon-name></italic> (c)</td><td rowspan="1" colspan="1"><abbrev xmlns:xlink="http://www.w3.org/1999/xlink" xlink:title="Caudal peduncle depth" id="ABBRID0EILKM" xlink:type="simple">CD</abbrev>/<abbrev xmlns:xlink="http://www.w3.org/1999/xlink" xlink:title="Postdorsal length" id="ABBRID0EMLKM" xlink:type="simple">PostD</abbrev> *</td><td rowspan="1" colspan="1">0.17–0.21</td><td rowspan="1" colspan="1">0.14–0.16</td><td rowspan="1" colspan="1">54.78</td><td rowspan="1" colspan="1">0.06</td></tr><tr><td rowspan="1" colspan="1"><abbrev xmlns:xlink="http://www.w3.org/1999/xlink" xlink:title="Pectoral fin 2 length" id="ABBRID0EBMKM" xlink:type="simple">PecF2</abbrev>/<abbrev xmlns:xlink="http://www.w3.org/1999/xlink" xlink:title="Length of anterior part of dorsal fin erected" id="ABBRID0EFMKM" xlink:type="simple">DFAe</abbrev> *</td><td rowspan="1" colspan="1">0.84–0.92</td><td rowspan="1" colspan="1">0.94–1.10</td><td rowspan="1" colspan="1">54.52</td><td rowspan="1" colspan="1">0.06</td></tr><tr><td rowspan="2" colspan="1"><italic><tp:taxon-name><tp:taxon-name-part taxon-name-part-type="genus" reg="Coregonus">C.</tp:taxon-name-part><tp:taxon-name-part taxon-name-part-type="species" reg="litoralis">litoralis</tp:taxon-name-part></tp:taxon-name></italic> vs. <italic><tp:taxon-name><tp:taxon-name-part taxon-name-part-type="genus" reg="Coregonus">C.</tp:taxon-name-part><tp:taxon-name-part taxon-name-part-type="species" reg="muelleri">muelleri</tp:taxon-name-part></tp:taxon-name></italic> (d)</td><td rowspan="1" colspan="1"><abbrev xmlns:xlink="http://www.w3.org/1999/xlink" xlink:title="Caudal peduncle depth" id="ABBRID0EUNKM" xlink:type="simple">CD</abbrev>/<abbrev xmlns:xlink="http://www.w3.org/1999/xlink" xlink:title="Eye diameter" id="ABBRID0EYNKM" xlink:type="simple">ED</abbrev> *</td><td rowspan="1" colspan="1">1.87–2.25</td><td rowspan="1" colspan="1">1.12–1.43</td><td rowspan="1" colspan="1">34.61</td><td rowspan="1" colspan="1">0.24</td></tr><tr><td rowspan="1" colspan="1"><abbrev xmlns:xlink="http://www.w3.org/1999/xlink" xlink:title="Head depth" id="ABBRID0ENOKM" xlink:type="simple">HD</abbrev>/<abbrev xmlns:xlink="http://www.w3.org/1999/xlink" xlink:title="Snout width" id="ABBRID0EROKM" xlink:type="simple">SW</abbrev> *</td><td rowspan="1" colspan="1">4.45–5.55</td><td rowspan="1" colspan="1">3.45–4.45</td><td rowspan="1" colspan="1">33.84</td><td rowspan="1" colspan="1">0.25</td></tr><tr><td rowspan="1" colspan="1">
                        <bold>Species comparison</bold>
                      </td><td rowspan="1" colspan="1">
                        <bold>Best ratio</bold>
                      </td><td rowspan="1" colspan="1">
                        <bold>Range species 1</bold>
                      </td><td rowspan="1" colspan="1">
                        <bold>Range species 2</bold>
                      </td><td rowspan="1" colspan="1">
                        <bold>Standard distance</bold>
                      </td><td rowspan="1" colspan="1">δ <bold>(shape vs. size)</bold></td></tr><tr><td rowspan="1" colspan="1"><italic><tp:taxon-name><tp:taxon-name-part taxon-name-part-type="genus" reg="Coregonus">C.</tp:taxon-name-part><tp:taxon-name-part taxon-name-part-type="species" reg="intermundia">intermundia</tp:taxon-name-part></tp:taxon-name></italic> vs. <italic><tp:taxon-name><tp:taxon-name-part taxon-name-part-type="genus" reg="Coregonus">C.</tp:taxon-name-part><tp:taxon-name-part taxon-name-part-type="species" reg="suspensus">suspensus</tp:taxon-name-part></tp:taxon-name></italic> (e)</td><td rowspan="1" colspan="1"><abbrev xmlns:xlink="http://www.w3.org/1999/xlink" xlink:title="Predorsal length" id="ABBRID0EERKM" xlink:type="simple">PreD</abbrev>/<abbrev xmlns:xlink="http://www.w3.org/1999/xlink" xlink:title="Eye diameter" id="ABBRID0EIRKM" xlink:type="simple">ED</abbrev> *</td><td rowspan="1" colspan="1">9.92–10.59</td><td rowspan="1" colspan="1">10.73–11.4</td><td rowspan="1" colspan="1">14.96</td><td rowspan="1" colspan="1">0.01</td></tr><tr><td rowspan="1" colspan="1"><italic><tp:taxon-name><tp:taxon-name-part taxon-name-part-type="genus" reg="Coregonus">C.</tp:taxon-name-part><tp:taxon-name-part taxon-name-part-type="species" reg="intermundia">intermundia</tp:taxon-name-part></tp:taxon-name></italic> vs. <italic><tp:taxon-name><tp:taxon-name-part taxon-name-part-type="genus" reg="Coregonus">C.</tp:taxon-name-part><tp:taxon-name-part taxon-name-part-type="species" reg="nobilis">nobilis</tp:taxon-name-part></tp:taxon-name></italic> (f)</td><td rowspan="1" colspan="1"><abbrev xmlns:xlink="http://www.w3.org/1999/xlink" xlink:title="Caudal peduncle depth" id="ABBRID0EXSKM" xlink:type="simple">CD</abbrev>/<abbrev xmlns:xlink="http://www.w3.org/1999/xlink" xlink:title="Head width" id="ABBRID0E2SKM" xlink:type="simple">HW</abbrev> *</td><td rowspan="1" colspan="1">0.77–0.87</td><td rowspan="1" colspan="1">0.63–0.77</td><td rowspan="1" colspan="1">13.81</td><td rowspan="1" colspan="1">0.06</td></tr><tr><td rowspan="1" colspan="1"><italic><tp:taxon-name><tp:taxon-name-part taxon-name-part-type="genus" reg="Coregonus">C.</tp:taxon-name-part><tp:taxon-name-part taxon-name-part-type="species" reg="intermundia">intermundia</tp:taxon-name-part></tp:taxon-name></italic> vs. <italic><tp:taxon-name><tp:taxon-name-part taxon-name-part-type="genus" reg="Coregonus">C.</tp:taxon-name-part><tp:taxon-name-part taxon-name-part-type="species" reg="muelleri">muelleri</tp:taxon-name-part></tp:taxon-name></italic> (g)</td><td rowspan="1" colspan="1"><abbrev xmlns:xlink="http://www.w3.org/1999/xlink" xlink:title="Caudal peduncle depth" id="ABBRID0EKUKM" xlink:type="simple">CD</abbrev>/<abbrev xmlns:xlink="http://www.w3.org/1999/xlink" xlink:title="Eye diameter" id="ABBRID0EOUKM" xlink:type="simple">ED</abbrev> *</td><td rowspan="1" colspan="1">1.53–1.84</td><td rowspan="1" colspan="1">1.12–1.43</td><td rowspan="1" colspan="1">16.58</td><td rowspan="1" colspan="1">0.28</td></tr><tr><td rowspan="1" colspan="1">
                        <bold>Species comparison</bold>
                      </td><td rowspan="1" colspan="1">
                        <bold>Best ratio</bold>
                      </td><td rowspan="1" colspan="1">
                        <bold>Range species 1</bold>
                      </td><td rowspan="1" colspan="1">
                        <bold>Range species 2</bold>
                      </td><td rowspan="1" colspan="1">
                        <bold>Standard distance</bold>
                      </td><td rowspan="1" colspan="1">δ <bold>(shape vs. size)</bold></td></tr><tr><td rowspan="1" colspan="1"><italic><tp:taxon-name><tp:taxon-name-part taxon-name-part-type="genus" reg="Coregonus">C.</tp:taxon-name-part><tp:taxon-name-part taxon-name-part-type="species" reg="suspensus">suspensus</tp:taxon-name-part></tp:taxon-name></italic> vs. <italic><tp:taxon-name><tp:taxon-name-part taxon-name-part-type="genus" reg="Coregonus">C.</tp:taxon-name-part><tp:taxon-name-part taxon-name-part-type="species" reg="nobilis">nobilis</tp:taxon-name-part></tp:taxon-name></italic> (h)</td><td rowspan="1" colspan="1"><abbrev xmlns:xlink="http://www.w3.org/1999/xlink" xlink:title="Pectoral fin base" id="ABBRID0EBXKM" xlink:type="simple">PecFB</abbrev>/<abbrev xmlns:xlink="http://www.w3.org/1999/xlink" xlink:title="Caudal peduncle depth" id="ABBRID0EFXKM" xlink:type="simple">CD</abbrev> *</td><td rowspan="1" colspan="1">0.41–0.43</td><td rowspan="1" colspan="1">0.45–0.52</td><td rowspan="1" colspan="1">49.76</td><td rowspan="1" colspan="1">0.02</td></tr><tr><td rowspan="2" colspan="1"><italic><tp:taxon-name><tp:taxon-name-part taxon-name-part-type="genus" reg="Coregonus">C.</tp:taxon-name-part><tp:taxon-name-part taxon-name-part-type="species" reg="suspensus">suspensus</tp:taxon-name-part></tp:taxon-name></italic> vs. <italic><tp:taxon-name><tp:taxon-name-part taxon-name-part-type="genus" reg="Coregonus">C.</tp:taxon-name-part><tp:taxon-name-part taxon-name-part-type="species" reg="muelleri">muelleri</tp:taxon-name-part></tp:taxon-name></italic> (i)</td><td rowspan="1" colspan="1"><abbrev xmlns:xlink="http://www.w3.org/1999/xlink" xlink:title="Predorsal length" id="ABBRID0EUYKM" xlink:type="simple">PreD</abbrev>/<abbrev xmlns:xlink="http://www.w3.org/1999/xlink" xlink:title="Eye diameter" id="ABBRID0EYYKM" xlink:type="simple">ED</abbrev> *</td><td rowspan="1" colspan="1">10.73–11.4</td><td rowspan="1" colspan="1">8.17–9.63</td><td rowspan="1" colspan="1">28</td><td rowspan="1" colspan="1">0.19</td></tr><tr><td rowspan="1" colspan="1"><abbrev xmlns:xlink="http://www.w3.org/1999/xlink" xlink:title="Body depth" id="ABBRID0ENZKM" xlink:type="simple">BD</abbrev>/<abbrev xmlns:xlink="http://www.w3.org/1999/xlink" xlink:title="Lower jaw length" id="ABBRID0ERZKM" xlink:type="simple">LJ</abbrev> *</td><td rowspan="1" colspan="1">2.71–3.33</td><td rowspan="1" colspan="1">2.01–2.63</td><td rowspan="1" colspan="1">27.46</td><td rowspan="1" colspan="1">0.2</td></tr><tr><td rowspan="1" colspan="1">
                        <bold>Species comparison</bold>
                      </td><td rowspan="1" colspan="1">
                        <bold>Best ratio</bold>
                      </td><td rowspan="1" colspan="1">
                        <bold>Range species 1</bold>
                      </td><td rowspan="1" colspan="1">
                        <bold>Range species 2</bold>
                      </td><td rowspan="1" colspan="1">
                        <bold>Standard distance</bold>
                      </td><td rowspan="1" colspan="1">δ <bold>(shape vs. size)</bold></td></tr><tr><td rowspan="1" colspan="1"><italic><tp:taxon-name><tp:taxon-name-part taxon-name-part-type="genus" reg="Coregonus">C.</tp:taxon-name-part><tp:taxon-name-part taxon-name-part-type="species" reg="nobilis">nobilis</tp:taxon-name-part></tp:taxon-name></italic> vs. <italic><tp:taxon-name><tp:taxon-name-part taxon-name-part-type="genus" reg="Coregonus">C.</tp:taxon-name-part><tp:taxon-name-part taxon-name-part-type="species" reg="muelleri">muelleri</tp:taxon-name-part></tp:taxon-name></italic> (j)</td><td rowspan="1" colspan="1"><abbrev xmlns:xlink="http://www.w3.org/1999/xlink" xlink:title="Eye diameter" id="ABBRID0EE3KM" xlink:type="simple">ED</abbrev>/<abbrev xmlns:xlink="http://www.w3.org/1999/xlink" xlink:title="Head depth" id="ABBRID0EI3KM" xlink:type="simple">HD</abbrev> *</td><td rowspan="1" colspan="1">0.27–0.33</td><td rowspan="1" colspan="1">0.35–0.42</td><td rowspan="1" colspan="1">29.85</td><td rowspan="1" colspan="1">0.21</td></tr><tr><td rowspan="1" colspan="1">
                        <bold>Species comparison</bold>
                      </td><td rowspan="1" colspan="1">
                        <bold>Best ratio</bold>
                      </td><td rowspan="1" colspan="1">
                        <bold>Range species 1</bold>
                      </td><td rowspan="1" colspan="1">
                        <bold>Range species 2</bold>
                      </td><td rowspan="1" colspan="1">
                        <bold>Standard distance</bold>
                      </td><td rowspan="1" colspan="1">δ <bold>(shape vs. size)</bold></td></tr><tr><td rowspan="1" colspan="1"><italic><tp:taxon-name><tp:taxon-name-part taxon-name-part-type="genus" reg="Coregonus">C.</tp:taxon-name-part><tp:taxon-name-part taxon-name-part-type="species" reg="sarnensis">sarnensis</tp:taxon-name-part></tp:taxon-name></italic> vs. <italic><tp:taxon-name><tp:taxon-name-part taxon-name-part-type="genus" reg="Coregonus">C.</tp:taxon-name-part><tp:taxon-name-part taxon-name-part-type="species" reg="litoralis">litoralis</tp:taxon-name-part></tp:taxon-name></italic> (k)</td><td rowspan="1" colspan="1"><abbrev xmlns:xlink="http://www.w3.org/1999/xlink" xlink:title="Eye diameter" id="ABBRID0E25KM" xlink:type="simple">ED</abbrev>/<abbrev xmlns:xlink="http://www.w3.org/1999/xlink" xlink:title="Head depth" id="ABBRID0E65KM" xlink:type="simple">HD</abbrev> *</td><td rowspan="1" colspan="1">0.33–0.39</td><td rowspan="1" colspan="1">0.25–0.30</td><td rowspan="1" colspan="1">99.33</td><td rowspan="1" colspan="1">0.04</td></tr><tr><td rowspan="1" colspan="1"><italic><tp:taxon-name><tp:taxon-name-part taxon-name-part-type="genus" reg="Coregonus">C.</tp:taxon-name-part><tp:taxon-name-part taxon-name-part-type="species" reg="sarnensis">sarnensis</tp:taxon-name-part></tp:taxon-name></italic> vs. <italic><tp:taxon-name><tp:taxon-name-part taxon-name-part-type="genus" reg="Coregonus">C.</tp:taxon-name-part><tp:taxon-name-part taxon-name-part-type="species" reg="intermundia">intermundia</tp:taxon-name-part></tp:taxon-name></italic> (l)</td><td rowspan="1" colspan="1"><abbrev xmlns:xlink="http://www.w3.org/1999/xlink" xlink:title="Standard length" id="ABBRID0EOALM" xlink:type="simple">SL</abbrev>/<abbrev xmlns:xlink="http://www.w3.org/1999/xlink" xlink:title="Eye diameter" id="ABBRID0ESALM" xlink:type="simple">ED</abbrev></td><td rowspan="1" colspan="1">16.29–21.67</td><td rowspan="1" colspan="1">20.59–24.04</td><td rowspan="1" colspan="1">19.6</td><td rowspan="1" colspan="1">0.07</td></tr><tr><td rowspan="2" colspan="1"><italic><tp:taxon-name><tp:taxon-name-part taxon-name-part-type="genus" reg="Coregonus">C.</tp:taxon-name-part><tp:taxon-name-part taxon-name-part-type="species" reg="sarnensis">sarnensis</tp:taxon-name-part></tp:taxon-name></italic> vs. <italic><tp:taxon-name><tp:taxon-name-part taxon-name-part-type="genus" reg="Coregonus">C.</tp:taxon-name-part><tp:taxon-name-part taxon-name-part-type="species" reg="suspensus">suspensus</tp:taxon-name-part></tp:taxon-name></italic> (m)</td><td rowspan="1" colspan="1"><abbrev xmlns:xlink="http://www.w3.org/1999/xlink" xlink:title="Predorsal length" id="ABBRID0EACLM" xlink:type="simple">PreD</abbrev>/<abbrev xmlns:xlink="http://www.w3.org/1999/xlink" xlink:title="Eye diameter" id="ABBRID0EECLM" xlink:type="simple">ED</abbrev> *</td><td rowspan="1" colspan="1">7.42–10.21</td><td rowspan="1" colspan="1">10.73–11.40</td><td rowspan="1" colspan="1">7.24</td><td rowspan="1" colspan="1">0.17</td></tr><tr><td rowspan="1" colspan="1"><abbrev xmlns:xlink="http://www.w3.org/1999/xlink" xlink:title="Pelvic fin length" id="ABBRID0EZCLM" xlink:type="simple">PelvF</abbrev>/<abbrev xmlns:xlink="http://www.w3.org/1999/xlink" xlink:title="Preanal length" id="ABBRID0E4CLM" xlink:type="simple">PreA</abbrev> *</td><td rowspan="1" colspan="1">0.20–0.24</td><td rowspan="1" colspan="1">0.20–0.21</td><td rowspan="1" colspan="1">6.56</td><td rowspan="1" colspan="1">0.17</td></tr><tr><td rowspan="1" colspan="1"><italic><tp:taxon-name><tp:taxon-name-part taxon-name-part-type="genus" reg="Coregonus">C.</tp:taxon-name-part><tp:taxon-name-part taxon-name-part-type="species" reg="sarnensis">sarnensis</tp:taxon-name-part></tp:taxon-name></italic> vs.<italic><tp:taxon-name><tp:taxon-name-part taxon-name-part-type="genus" reg="Coregonus">C.</tp:taxon-name-part><tp:taxon-name-part taxon-name-part-type="species" reg="nobilis">nobilis</tp:taxon-name-part></tp:taxon-name></italic> (n)</td><td rowspan="1" colspan="1"><abbrev xmlns:xlink="http://www.w3.org/1999/xlink" xlink:title="Postdorsal length" id="ABBRID0EMELM" xlink:type="simple">PostD</abbrev>/<abbrev xmlns:xlink="http://www.w3.org/1999/xlink" xlink:title="Eye cavity" id="ABBRID0EQELM" xlink:type="simple">EC</abbrev> *</td><td rowspan="1" colspan="1">5.94–7.94</td><td rowspan="1" colspan="1">7.87–9.77</td><td rowspan="1" colspan="1">14.28</td><td rowspan="1" colspan="1">0.14</td></tr><tr><td rowspan="1" colspan="1">
                        <bold>Multispecies comparison</bold>
                      </td><td rowspan="1" colspan="5"/></tr><tr><td rowspan="1" colspan="1"><italic><tp:taxon-name><tp:taxon-name-part taxon-name-part-type="genus" reg="Coregonus">C.</tp:taxon-name-part><tp:taxon-name-part taxon-name-part-type="species" reg="muelleri">muelleri</tp:taxon-name-part></tp:taxon-name></italic> vs. <italic><tp:taxon-name><tp:taxon-name-part taxon-name-part-type="genus" reg="Coregonus">C.</tp:taxon-name-part><tp:taxon-name-part taxon-name-part-type="species" reg="intermundia">intermundia</tp:taxon-name-part></tp:taxon-name> + <tp:taxon-name><tp:taxon-name-part taxon-name-part-type="genus" reg="Coregonus">C.</tp:taxon-name-part><tp:taxon-name-part taxon-name-part-type="species" reg="nobilis">nobilis</tp:taxon-name-part></tp:taxon-name></italic> (o)</td><td rowspan="1" colspan="1"><abbrev xmlns:xlink="http://www.w3.org/1999/xlink" xlink:title="Total length" id="ABBRID0ETGLM" xlink:type="simple">TL</abbrev>/<abbrev xmlns:xlink="http://www.w3.org/1999/xlink" xlink:title="Eye diameter" id="ABBRID0EXGLM" xlink:type="simple">ED</abbrev> *</td><td rowspan="1" colspan="1">21.37–24.65</td><td rowspan="1" colspan="1">24.45–29.59</td><td rowspan="1" colspan="1">9.75</td><td rowspan="1" colspan="1">0.40</td></tr></tbody></table><table-wrap-foot><fn><p>(a) <abbrev xmlns:xlink="http://www.w3.org/1999/xlink" xlink:title="Pectoral fin 2 length" id="ABBRID0ELHLM" xlink:type="simple">PecF2</abbrev>, <abbrev xmlns:xlink="http://www.w3.org/1999/xlink" xlink:title="Dorsal fin base" id="ABBRID0EPHLM" xlink:type="simple">DFB</abbrev>, <abbrev xmlns:xlink="http://www.w3.org/1999/xlink" xlink:title="Length of anterior part of dorsal fin erected" id="ABBRID0ETHLM" xlink:type="simple">DFAe</abbrev>, <abbrev xmlns:xlink="http://www.w3.org/1999/xlink" xlink:title="Length of anterior part of dorsal fin depressed" id="ABBRID0EXHLM" xlink:type="simple">DFAd</abbrev>, <abbrev xmlns:xlink="http://www.w3.org/1999/xlink" xlink:title="Length of posterior part of dorsal fin erected" id="ABBRID0E2HLM" xlink:type="simple">DFPe</abbrev>, <abbrev xmlns:xlink="http://www.w3.org/1999/xlink" xlink:title="Caudal peduncle depth" id="ABBRID0E6HLM" xlink:type="simple">CD</abbrev>, <abbrev xmlns:xlink="http://www.w3.org/1999/xlink" xlink:title="Caudal peduncle length" id="ABBRID0EDILM" xlink:type="simple">CL</abbrev>, <abbrev xmlns:xlink="http://www.w3.org/1999/xlink" xlink:title="Length from posterior part of adipose fin to caudal fin base" id="ABBRID0EHILM" xlink:type="simple">PAdC</abbrev>, <abbrev xmlns:xlink="http://www.w3.org/1999/xlink" xlink:title="Dorsal head length" id="ABBRID0ELILM" xlink:type="simple">DHL</abbrev>, <abbrev xmlns:xlink="http://www.w3.org/1999/xlink" xlink:title="Prepelvic length" id="ABBRID0EPILM" xlink:type="simple">PreP</abbrev>, <abbrev xmlns:xlink="http://www.w3.org/1999/xlink" xlink:title="Preanal length" id="ABBRID0ETILM" xlink:type="simple">PreA</abbrev>, <abbrev xmlns:xlink="http://www.w3.org/1999/xlink" xlink:title="Predorsal length" id="ABBRID0EXILM" xlink:type="simple">PreD</abbrev>, <abbrev xmlns:xlink="http://www.w3.org/1999/xlink" xlink:title="Postdorsal length" id="ABBRID0E2ILM" xlink:type="simple">PostD</abbrev>, <abbrev xmlns:xlink="http://www.w3.org/1999/xlink" xlink:title="Snout length" id="ABBRID0E6ILM" xlink:type="simple">SN</abbrev>, <abbrev xmlns:xlink="http://www.w3.org/1999/xlink" xlink:title="Eye diameter" id="ABBRID0EDJLM" xlink:type="simple">ED</abbrev>, <abbrev xmlns:xlink="http://www.w3.org/1999/xlink" xlink:title="Eye height" id="ABBRID0EHJLM" xlink:type="simple">EH</abbrev>, <abbrev xmlns:xlink="http://www.w3.org/1999/xlink" xlink:title="Head length" id="ABBRID0ELJLM" xlink:type="simple">HL</abbrev>, <abbrev xmlns:xlink="http://www.w3.org/1999/xlink" xlink:title="Mouth width" id="ABBRID0EPJLM" xlink:type="simple">MW</abbrev>, <abbrev xmlns:xlink="http://www.w3.org/1999/xlink" xlink:title="Upper jaw length" id="ABBRID0ETJLM" xlink:type="simple">UJ</abbrev>, <abbrev xmlns:xlink="http://www.w3.org/1999/xlink" xlink:title="Lower jaw length" id="ABBRID0EXJLM" xlink:type="simple">LJ</abbrev>, M, <abbrev xmlns:xlink="http://www.w3.org/1999/xlink" xlink:title="Snout width" id="ABBRID0E2JLM" xlink:type="simple">SW</abbrev>, <abbrev xmlns:xlink="http://www.w3.org/1999/xlink" xlink:title="Head width" id="ABBRID0E6JLM" xlink:type="simple">HW</abbrev>, <abbrev xmlns:xlink="http://www.w3.org/1999/xlink" xlink:title="Uper jaw width" id="ABBRID0EDKLM" xlink:type="simple">UJW</abbrev>, <abbrev xmlns:xlink="http://www.w3.org/1999/xlink" xlink:title="Eye socket" id="ABBRID0EHKLM" xlink:type="simple">ES</abbrev> (b) <abbrev xmlns:xlink="http://www.w3.org/1999/xlink" xlink:title="Length of anterior part of dorsal fin erected" id="ABBRID0ELKLM" xlink:type="simple">DFAe</abbrev>, <abbrev xmlns:xlink="http://www.w3.org/1999/xlink" xlink:title="Caudal peduncle depth" id="ABBRID0EPKLM" xlink:type="simple">CD</abbrev>, <abbrev xmlns:xlink="http://www.w3.org/1999/xlink" xlink:title="Length from posterior part of adipose fin to caudal fin base" id="ABBRID0ETKLM" xlink:type="simple">PAdC</abbrev>, <abbrev xmlns:xlink="http://www.w3.org/1999/xlink" xlink:title="Dorsal head length" id="ABBRID0EXKLM" xlink:type="simple">DHL</abbrev>, <abbrev xmlns:xlink="http://www.w3.org/1999/xlink" xlink:title="Prepelvic length" id="ABBRID0E2KLM" xlink:type="simple">PreP</abbrev>, <abbrev xmlns:xlink="http://www.w3.org/1999/xlink" xlink:title="Preanal length" id="ABBRID0E6KLM" xlink:type="simple">PreA</abbrev>, <abbrev xmlns:xlink="http://www.w3.org/1999/xlink" xlink:title="Predorsal length" id="ABBRID0EDLLM" xlink:type="simple">PreD</abbrev>, <abbrev xmlns:xlink="http://www.w3.org/1999/xlink" xlink:title="Postdorsal length" id="ABBRID0EHLLM" xlink:type="simple">PostD</abbrev>, <abbrev xmlns:xlink="http://www.w3.org/1999/xlink" xlink:title="Snout length" id="ABBRID0ELLLM" xlink:type="simple">SN</abbrev>, <abbrev xmlns:xlink="http://www.w3.org/1999/xlink" xlink:title="Eye diameter" id="ABBRID0EPLLM" xlink:type="simple">ED</abbrev>, <abbrev xmlns:xlink="http://www.w3.org/1999/xlink" xlink:title="Head length" id="ABBRID0ETLLM" xlink:type="simple">HL</abbrev>, <abbrev xmlns:xlink="http://www.w3.org/1999/xlink" xlink:title="Mouth width" id="ABBRID0EXLLM" xlink:type="simple">MW</abbrev>, <abbrev xmlns:xlink="http://www.w3.org/1999/xlink" xlink:title="Upper jaw length" id="ABBRID0E2LLM" xlink:type="simple">UJ</abbrev>, <abbrev xmlns:xlink="http://www.w3.org/1999/xlink" xlink:title="Lower jaw length" id="ABBRID0E6LLM" xlink:type="simple">LJ</abbrev>, M, <abbrev xmlns:xlink="http://www.w3.org/1999/xlink" xlink:title="Uper jaw width" id="ABBRID0EDMLM" xlink:type="simple">UJW</abbrev> (c) <abbrev xmlns:xlink="http://www.w3.org/1999/xlink" xlink:title="Pelvic fin length" id="ABBRID0EHMLM" xlink:type="simple">PelvF</abbrev>, <abbrev xmlns:xlink="http://www.w3.org/1999/xlink" xlink:title="Pectoral fin 2 length" id="ABBRID0ELMLM" xlink:type="simple">PecF2</abbrev>, <abbrev xmlns:xlink="http://www.w3.org/1999/xlink" xlink:title="Dorsal fin base" id="ABBRID0EPMLM" xlink:type="simple">DFB</abbrev>, <abbrev xmlns:xlink="http://www.w3.org/1999/xlink" xlink:title="Length of anterior part of dorsal fin erected" id="ABBRID0ETMLM" xlink:type="simple">DFAe</abbrev>, <abbrev xmlns:xlink="http://www.w3.org/1999/xlink" xlink:title="Length of anterior part of dorsal fin depressed" id="ABBRID0EXMLM" xlink:type="simple">DFAd</abbrev>, <abbrev xmlns:xlink="http://www.w3.org/1999/xlink" xlink:title="Length of posterior part of dorsal fin erected" id="ABBRID0E2MLM" xlink:type="simple">DFPe</abbrev>, <abbrev xmlns:xlink="http://www.w3.org/1999/xlink" xlink:title="Length of anterior part of the anal fin" id="ABBRID0E6MLM" xlink:type="simple">AFAe</abbrev>, <abbrev xmlns:xlink="http://www.w3.org/1999/xlink" xlink:title="Adipose fin base" id="ABBRID0EDNLM" xlink:type="simple">AdFB</abbrev>, <abbrev xmlns:xlink="http://www.w3.org/1999/xlink" xlink:title="Caudal peduncle depth" id="ABBRID0EHNLM" xlink:type="simple">CD</abbrev>, <abbrev xmlns:xlink="http://www.w3.org/1999/xlink" xlink:title="Caudal peduncle length" id="ABBRID0ELNLM" xlink:type="simple">CL</abbrev>, <abbrev xmlns:xlink="http://www.w3.org/1999/xlink" xlink:title="Length from posterior part of adipose fin to caudal fin base" id="ABBRID0EPNLM" xlink:type="simple">PAdC</abbrev>, <abbrev xmlns:xlink="http://www.w3.org/1999/xlink" xlink:title="Dorsal head length" id="ABBRID0ETNLM" xlink:type="simple">DHL</abbrev>, <abbrev xmlns:xlink="http://www.w3.org/1999/xlink" xlink:title="Prepelvic length" id="ABBRID0EXNLM" xlink:type="simple">PreP</abbrev>, <abbrev xmlns:xlink="http://www.w3.org/1999/xlink" xlink:title="Preanal length" id="ABBRID0E2NLM" xlink:type="simple">PreA</abbrev>, <abbrev xmlns:xlink="http://www.w3.org/1999/xlink" xlink:title="Standard length" id="ABBRID0E6NLM" xlink:type="simple">SL</abbrev>, <abbrev xmlns:xlink="http://www.w3.org/1999/xlink" xlink:title="Predorsal length" id="ABBRID0EDOLM" xlink:type="simple">PreD</abbrev>, <abbrev xmlns:xlink="http://www.w3.org/1999/xlink" xlink:title="Postdorsal length" id="ABBRID0EHOLM" xlink:type="simple">PostD</abbrev>, <abbrev xmlns:xlink="http://www.w3.org/1999/xlink" xlink:title="Snout length" id="ABBRID0ELOLM" xlink:type="simple">SN</abbrev>, <abbrev xmlns:xlink="http://www.w3.org/1999/xlink" xlink:title="Eye diameter" id="ABBRID0EPOLM" xlink:type="simple">ED</abbrev>, <abbrev xmlns:xlink="http://www.w3.org/1999/xlink" xlink:title="Eye cavity" id="ABBRID0ETOLM" xlink:type="simple">EC</abbrev>, <abbrev xmlns:xlink="http://www.w3.org/1999/xlink" xlink:title="Eye height" id="ABBRID0EXOLM" xlink:type="simple">EH</abbrev>, <abbrev xmlns:xlink="http://www.w3.org/1999/xlink" xlink:title="Head length" id="ABBRID0E2OLM" xlink:type="simple">HL</abbrev>, <abbrev xmlns:xlink="http://www.w3.org/1999/xlink" xlink:title="Head depth" id="ABBRID0E6OLM" xlink:type="simple">HD</abbrev>, <abbrev xmlns:xlink="http://www.w3.org/1999/xlink" xlink:title="Mouth width" id="ABBRID0EDPLM" xlink:type="simple">MW</abbrev>, <abbrev xmlns:xlink="http://www.w3.org/1999/xlink" xlink:title="Upper jaw length" id="ABBRID0EHPLM" xlink:type="simple">UJ</abbrev>, <abbrev xmlns:xlink="http://www.w3.org/1999/xlink" xlink:title="Lower jaw length" id="ABBRID0ELPLM" xlink:type="simple">LJ</abbrev>, M, <abbrev xmlns:xlink="http://www.w3.org/1999/xlink" xlink:title="Snout width" id="ABBRID0EPPLM" xlink:type="simple">SW</abbrev>, <abbrev xmlns:xlink="http://www.w3.org/1999/xlink" xlink:title="Head width" id="ABBRID0ETPLM" xlink:type="simple">HW</abbrev>, <abbrev xmlns:xlink="http://www.w3.org/1999/xlink" xlink:title="Interorbital width" id="ABBRID0EXPLM" xlink:type="simple">IOW</abbrev>, <abbrev xmlns:xlink="http://www.w3.org/1999/xlink" xlink:title="Uper jaw width" id="ABBRID0E2PLM" xlink:type="simple">UJW</abbrev>, <abbrev xmlns:xlink="http://www.w3.org/1999/xlink" xlink:title="Eye socket" id="ABBRID0E6PLM" xlink:type="simple">ES</abbrev> (d) all characters except <abbrev xmlns:xlink="http://www.w3.org/1999/xlink" xlink:title="Pelvic fin „spine“ length" id="ABBRID0EDQLM" xlink:type="simple">PelvFS</abbrev>, <abbrev xmlns:xlink="http://www.w3.org/1999/xlink" xlink:title="Standard length" id="ABBRID0EHQLM" xlink:type="simple">SL</abbrev>, <abbrev xmlns:xlink="http://www.w3.org/1999/xlink" xlink:title="Internarial width" id="ABBRID0ELQLM" xlink:type="simple">INW</abbrev>, <abbrev xmlns:xlink="http://www.w3.org/1999/xlink" xlink:title="Caudal fin length" id="ABBRID0EPQLM" xlink:type="simple">CF</abbrev>, <abbrev xmlns:xlink="http://www.w3.org/1999/xlink" xlink:title="Total length" id="ABBRID0ETQLM" xlink:type="simple">TL</abbrev> (e) <abbrev xmlns:xlink="http://www.w3.org/1999/xlink" xlink:title="Pelvic fin base" id="ABBRID0EXQLM" xlink:type="simple">PelvFB</abbrev>, <abbrev xmlns:xlink="http://www.w3.org/1999/xlink" xlink:title="Caudal peduncle depth" id="ABBRID0E2QLM" xlink:type="simple">CD</abbrev>, <abbrev xmlns:xlink="http://www.w3.org/1999/xlink" xlink:title="Dorsal head length" id="ABBRID0E6QLM" xlink:type="simple">DHL</abbrev>, <abbrev xmlns:xlink="http://www.w3.org/1999/xlink" xlink:title="Prepelvic length" id="ABBRID0EDRLM" xlink:type="simple">PreP</abbrev>, <abbrev xmlns:xlink="http://www.w3.org/1999/xlink" xlink:title="Preanal length" id="ABBRID0EHRLM" xlink:type="simple">PreA</abbrev>, <abbrev xmlns:xlink="http://www.w3.org/1999/xlink" xlink:title="Predorsal length" id="ABBRID0ELRLM" xlink:type="simple">PreD</abbrev>, <abbrev xmlns:xlink="http://www.w3.org/1999/xlink" xlink:title="Postdorsal length" id="ABBRID0EPRLM" xlink:type="simple">PostD</abbrev>, <abbrev xmlns:xlink="http://www.w3.org/1999/xlink" xlink:title="Snout length" id="ABBRID0ETRLM" xlink:type="simple">SN</abbrev>, <abbrev xmlns:xlink="http://www.w3.org/1999/xlink" xlink:title="Eye diameter" id="ABBRID0EXRLM" xlink:type="simple">ED</abbrev>, <abbrev xmlns:xlink="http://www.w3.org/1999/xlink" xlink:title="Head length" id="ABBRID0E2RLM" xlink:type="simple">HL</abbrev>, <abbrev xmlns:xlink="http://www.w3.org/1999/xlink" xlink:title="Mouth width" id="ABBRID0E6RLM" xlink:type="simple">MW</abbrev>, <abbrev xmlns:xlink="http://www.w3.org/1999/xlink" xlink:title="Upper jaw length" id="ABBRID0EDSLM" xlink:type="simple">UJ</abbrev>, <abbrev xmlns:xlink="http://www.w3.org/1999/xlink" xlink:title="Lower jaw length" id="ABBRID0EHSLM" xlink:type="simple">LJ</abbrev>, M, <abbrev xmlns:xlink="http://www.w3.org/1999/xlink" xlink:title="Snout depth" id="ABBRID0ELSLM" xlink:type="simple">SD</abbrev>, <abbrev xmlns:xlink="http://www.w3.org/1999/xlink" xlink:title="Uper jaw width" id="ABBRID0EPSLM" xlink:type="simple">UJW</abbrev>, <abbrev xmlns:xlink="http://www.w3.org/1999/xlink" xlink:title="Eye socket" id="ABBRID0ETSLM" xlink:type="simple">ES</abbrev> (f) <abbrev xmlns:xlink="http://www.w3.org/1999/xlink" xlink:title="Pelvic fin length" id="ABBRID0EXSLM" xlink:type="simple">PelvF</abbrev>, <abbrev xmlns:xlink="http://www.w3.org/1999/xlink" xlink:title="Pectoral fin 2 length" id="ABBRID0E2SLM" xlink:type="simple">PecF2</abbrev>, <abbrev xmlns:xlink="http://www.w3.org/1999/xlink" xlink:title="Dorsal fin base" id="ABBRID0E6SLM" xlink:type="simple">DFB</abbrev>, <abbrev xmlns:xlink="http://www.w3.org/1999/xlink" xlink:title="Length of anterior part of dorsal fin erected" id="ABBRID0EDTLM" xlink:type="simple">DFAe</abbrev>, <abbrev xmlns:xlink="http://www.w3.org/1999/xlink" xlink:title="Length of anterior part of dorsal fin depressed" id="ABBRID0EHTLM" xlink:type="simple">DFAd</abbrev>, <abbrev xmlns:xlink="http://www.w3.org/1999/xlink" xlink:title="Length of posterior part of dorsal fin erected" id="ABBRID0ELTLM" xlink:type="simple">DFPe</abbrev>, <abbrev xmlns:xlink="http://www.w3.org/1999/xlink" xlink:title="Length of anterior part of the anal fin" id="ABBRID0EPTLM" xlink:type="simple">AFAe</abbrev>, <abbrev xmlns:xlink="http://www.w3.org/1999/xlink" xlink:title="Caudal peduncle depth" id="ABBRID0ETTLM" xlink:type="simple">CD</abbrev>, <abbrev xmlns:xlink="http://www.w3.org/1999/xlink" xlink:title="Caudal peduncle length" id="ABBRID0EXTLM" xlink:type="simple">CL</abbrev>, <abbrev xmlns:xlink="http://www.w3.org/1999/xlink" xlink:title="Length from posterior part of adipose fin to caudal fin base" id="ABBRID0E2TLM" xlink:type="simple">PAdC</abbrev>, <abbrev xmlns:xlink="http://www.w3.org/1999/xlink" xlink:title="Dorsal head length" id="ABBRID0E6TLM" xlink:type="simple">DHL</abbrev>, <abbrev xmlns:xlink="http://www.w3.org/1999/xlink" xlink:title="Prepelvic length" id="ABBRID0EDULM" xlink:type="simple">PreP</abbrev>, <abbrev xmlns:xlink="http://www.w3.org/1999/xlink" xlink:title="Preanal length" id="ABBRID0EHULM" xlink:type="simple">PreA</abbrev>, <abbrev xmlns:xlink="http://www.w3.org/1999/xlink" xlink:title="Predorsal length" id="ABBRID0ELULM" xlink:type="simple">PreD</abbrev>, <abbrev xmlns:xlink="http://www.w3.org/1999/xlink" xlink:title="Body depth" id="ABBRID0EPULM" xlink:type="simple">BD</abbrev>, <abbrev xmlns:xlink="http://www.w3.org/1999/xlink" xlink:title="Postdorsal length" id="ABBRID0ETULM" xlink:type="simple">PostD</abbrev>, <abbrev xmlns:xlink="http://www.w3.org/1999/xlink" xlink:title="Snout length" id="ABBRID0EXULM" xlink:type="simple">SN</abbrev>, <abbrev xmlns:xlink="http://www.w3.org/1999/xlink" xlink:title="Eye diameter" id="ABBRID0E2ULM" xlink:type="simple">ED</abbrev>, <abbrev xmlns:xlink="http://www.w3.org/1999/xlink" xlink:title="Eye height" id="ABBRID0E6ULM" xlink:type="simple">EH</abbrev>, <abbrev xmlns:xlink="http://www.w3.org/1999/xlink" xlink:title="Postorbital length" id="ABBRID0EDVLM" xlink:type="simple">PostO</abbrev>, <abbrev xmlns:xlink="http://www.w3.org/1999/xlink" xlink:title="Head length" id="ABBRID0EHVLM" xlink:type="simple">HL</abbrev>, <abbrev xmlns:xlink="http://www.w3.org/1999/xlink" xlink:title="Head depth" id="ABBRID0ELVLM" xlink:type="simple">HD</abbrev>, <abbrev xmlns:xlink="http://www.w3.org/1999/xlink" xlink:title="Mouth width" id="ABBRID0EPVLM" xlink:type="simple">MW</abbrev>, <abbrev xmlns:xlink="http://www.w3.org/1999/xlink" xlink:title="Upper jaw length" id="ABBRID0ETVLM" xlink:type="simple">UJ</abbrev>, <abbrev xmlns:xlink="http://www.w3.org/1999/xlink" xlink:title="Lower jaw length" id="ABBRID0EXVLM" xlink:type="simple">LJ</abbrev>, M, <abbrev xmlns:xlink="http://www.w3.org/1999/xlink" xlink:title="Snout width" id="ABBRID0E2VLM" xlink:type="simple">SW</abbrev>, <abbrev xmlns:xlink="http://www.w3.org/1999/xlink" xlink:title="Head width" id="ABBRID0E6VLM" xlink:type="simple">HW</abbrev>, <abbrev xmlns:xlink="http://www.w3.org/1999/xlink" xlink:title="Interorbital width" id="ABBRID0EDWLM" xlink:type="simple">IOW</abbrev>, <abbrev xmlns:xlink="http://www.w3.org/1999/xlink" xlink:title="Lower jaw width" id="ABBRID0EHWLM" xlink:type="simple">LJW</abbrev>, <abbrev xmlns:xlink="http://www.w3.org/1999/xlink" xlink:title="Uper jaw width" id="ABBRID0ELWLM" xlink:type="simple">UJW</abbrev>, <abbrev xmlns:xlink="http://www.w3.org/1999/xlink" xlink:title="Eye socket" id="ABBRID0EPWLM" xlink:type="simple">ES</abbrev> (g) all characters except <abbrev xmlns:xlink="http://www.w3.org/1999/xlink" xlink:title="Caudal fin length" id="ABBRID0ETWLM" xlink:type="simple">CF</abbrev>, <abbrev xmlns:xlink="http://www.w3.org/1999/xlink" xlink:title="Total length" id="ABBRID0EXWLM" xlink:type="simple">TL</abbrev> (h) <abbrev xmlns:xlink="http://www.w3.org/1999/xlink" xlink:title="Pelvic fin base" id="ABBRID0E2WLM" xlink:type="simple">PelvFB</abbrev>, PELVF, PECFB, PECF2, <abbrev xmlns:xlink="http://www.w3.org/1999/xlink" xlink:title="Length of anterior part of dorsal fin erected" id="ABBRID0E6WLM" xlink:type="simple">DFAe</abbrev>, <abbrev xmlns:xlink="http://www.w3.org/1999/xlink" xlink:title="Caudal peduncle depth" id="ABBRID0EDXLM" xlink:type="simple">CD</abbrev>, <abbrev xmlns:xlink="http://www.w3.org/1999/xlink" xlink:title="Caudal peduncle length" id="ABBRID0EHXLM" xlink:type="simple">CL</abbrev>, <abbrev xmlns:xlink="http://www.w3.org/1999/xlink" xlink:title="Dorsal head length" id="ABBRID0ELXLM" xlink:type="simple">DHL</abbrev>, <abbrev xmlns:xlink="http://www.w3.org/1999/xlink" xlink:title="Prepelvic length" id="ABBRID0EPXLM" xlink:type="simple">PreP</abbrev>, <abbrev xmlns:xlink="http://www.w3.org/1999/xlink" xlink:title="Preanal length" id="ABBRID0ETXLM" xlink:type="simple">PreA</abbrev>, <abbrev xmlns:xlink="http://www.w3.org/1999/xlink" xlink:title="Predorsal length" id="ABBRID0EXXLM" xlink:type="simple">PreD</abbrev>, <abbrev xmlns:xlink="http://www.w3.org/1999/xlink" xlink:title="Body depth" id="ABBRID0E2XLM" xlink:type="simple">BD</abbrev>, <abbrev xmlns:xlink="http://www.w3.org/1999/xlink" xlink:title="Snout length" id="ABBRID0E6XLM" xlink:type="simple">SN</abbrev>, <abbrev xmlns:xlink="http://www.w3.org/1999/xlink" xlink:title="Eye diameter" id="ABBRID0EDYLM" xlink:type="simple">ED</abbrev>, <abbrev xmlns:xlink="http://www.w3.org/1999/xlink" xlink:title="Postorbital length" id="ABBRID0EHYLM" xlink:type="simple">PostO</abbrev>, <abbrev xmlns:xlink="http://www.w3.org/1999/xlink" xlink:title="Mouth width" id="ABBRID0ELYLM" xlink:type="simple">MW</abbrev>, <abbrev xmlns:xlink="http://www.w3.org/1999/xlink" xlink:title="Lower jaw length" id="ABBRID0EPYLM" xlink:type="simple">LJ</abbrev>, M, <abbrev xmlns:xlink="http://www.w3.org/1999/xlink" xlink:title="Snout depth" id="ABBRID0ETYLM" xlink:type="simple">SD</abbrev>, <abbrev xmlns:xlink="http://www.w3.org/1999/xlink" xlink:title="Snout width" id="ABBRID0EXYLM" xlink:type="simple">SW</abbrev>, <abbrev xmlns:xlink="http://www.w3.org/1999/xlink" xlink:title="Interorbital width" id="ABBRID0E2YLM" xlink:type="simple">IOW</abbrev>, <abbrev xmlns:xlink="http://www.w3.org/1999/xlink" xlink:title="Internarial width" id="ABBRID0E6YLM" xlink:type="simple">INW</abbrev>, <abbrev xmlns:xlink="http://www.w3.org/1999/xlink" xlink:title="Lower jaw width" id="ABBRID0EDZLM" xlink:type="simple">LJW</abbrev> (i) <abbrev xmlns:xlink="http://www.w3.org/1999/xlink" xlink:title="Pelvic fin length" id="ABBRID0EHZLM" xlink:type="simple">PelvF</abbrev>, <abbrev xmlns:xlink="http://www.w3.org/1999/xlink" xlink:title="Pectoral fin 2 length" id="ABBRID0ELZLM" xlink:type="simple">PecF2</abbrev>, <abbrev xmlns:xlink="http://www.w3.org/1999/xlink" xlink:title="Dorsal fin base" id="ABBRID0EPZLM" xlink:type="simple">DFB</abbrev>, <abbrev xmlns:xlink="http://www.w3.org/1999/xlink" xlink:title="Length of anterior part of dorsal fin erected" id="ABBRID0ETZLM" xlink:type="simple">DFAe</abbrev>, <abbrev xmlns:xlink="http://www.w3.org/1999/xlink" xlink:title="Length of anterior part of dorsal fin depressed" id="ABBRID0EXZLM" xlink:type="simple">DFAd</abbrev>, <abbrev xmlns:xlink="http://www.w3.org/1999/xlink" xlink:title="Length of posterior part of dorsal fin erected" id="ABBRID0E2ZLM" xlink:type="simple">DFPe</abbrev>, <abbrev xmlns:xlink="http://www.w3.org/1999/xlink" xlink:title="Anal fin base" id="ABBRID0E6ZLM" xlink:type="simple">AFB</abbrev>, <abbrev xmlns:xlink="http://www.w3.org/1999/xlink" xlink:title="Length of anterior part of the anal fin" id="ABBRID0ED1LM" xlink:type="simple">AFAe</abbrev>, <abbrev xmlns:xlink="http://www.w3.org/1999/xlink" xlink:title="Caudal peduncle depth" id="ABBRID0EH1LM" xlink:type="simple">CD</abbrev>, <abbrev xmlns:xlink="http://www.w3.org/1999/xlink" xlink:title="Caudal peduncle length" id="ABBRID0EL1LM" xlink:type="simple">CL</abbrev>, <abbrev xmlns:xlink="http://www.w3.org/1999/xlink" xlink:title="Length from posterior part of adipose fin to caudal fin base" id="ABBRID0EP1LM" xlink:type="simple">PAdC</abbrev>, <abbrev xmlns:xlink="http://www.w3.org/1999/xlink" xlink:title="Dorsal head length" id="ABBRID0ET1LM" xlink:type="simple">DHL</abbrev>, <abbrev xmlns:xlink="http://www.w3.org/1999/xlink" xlink:title="Prepelvic length" id="ABBRID0EX1LM" xlink:type="simple">PreP</abbrev>, <abbrev xmlns:xlink="http://www.w3.org/1999/xlink" xlink:title="Preanal length" id="ABBRID0E21LM" xlink:type="simple">PreA</abbrev>, <abbrev xmlns:xlink="http://www.w3.org/1999/xlink" xlink:title="Predorsal length" id="ABBRID0E61LM" xlink:type="simple">PreD</abbrev>, <abbrev xmlns:xlink="http://www.w3.org/1999/xlink" xlink:title="Body depth" id="ABBRID0ED2LM" xlink:type="simple">BD</abbrev>, <abbrev xmlns:xlink="http://www.w3.org/1999/xlink" xlink:title="Postdorsal length" id="ABBRID0EH2LM" xlink:type="simple">PostD</abbrev>, <abbrev xmlns:xlink="http://www.w3.org/1999/xlink" xlink:title="Snout length" id="ABBRID0EL2LM" xlink:type="simple">SN</abbrev>, <abbrev xmlns:xlink="http://www.w3.org/1999/xlink" xlink:title="Eye diameter" id="ABBRID0EP2LM" xlink:type="simple">ED</abbrev>, <abbrev xmlns:xlink="http://www.w3.org/1999/xlink" xlink:title="Eye height" id="ABBRID0ET2LM" xlink:type="simple">EH</abbrev>, <abbrev xmlns:xlink="http://www.w3.org/1999/xlink" xlink:title="Postorbital length" id="ABBRID0EX2LM" xlink:type="simple">PostO</abbrev>, <abbrev xmlns:xlink="http://www.w3.org/1999/xlink" xlink:title="Head depth" id="ABBRID0E22LM" xlink:type="simple">HD</abbrev>, <abbrev xmlns:xlink="http://www.w3.org/1999/xlink" xlink:title="Head length" id="ABBRID0E62LM" xlink:type="simple">HL</abbrev>, <abbrev xmlns:xlink="http://www.w3.org/1999/xlink" xlink:title="Mouth width" id="ABBRID0ED3LM" xlink:type="simple">MW</abbrev>, <abbrev xmlns:xlink="http://www.w3.org/1999/xlink" xlink:title="Upper jaw length" id="ABBRID0EH3LM" xlink:type="simple">UJ</abbrev>, <abbrev xmlns:xlink="http://www.w3.org/1999/xlink" xlink:title="Lower jaw length" id="ABBRID0EL3LM" xlink:type="simple">LJ</abbrev>, M, <abbrev xmlns:xlink="http://www.w3.org/1999/xlink" xlink:title="Snout depth" id="ABBRID0EP3LM" xlink:type="simple">SD</abbrev>, <abbrev xmlns:xlink="http://www.w3.org/1999/xlink" xlink:title="Snout width" id="ABBRID0ET3LM" xlink:type="simple">SW</abbrev>, <abbrev xmlns:xlink="http://www.w3.org/1999/xlink" xlink:title="Head width" id="ABBRID0EX3LM" xlink:type="simple">HW</abbrev>, <abbrev xmlns:xlink="http://www.w3.org/1999/xlink" xlink:title="Interorbital width" id="ABBRID0E23LM" xlink:type="simple">IOW</abbrev>, <abbrev xmlns:xlink="http://www.w3.org/1999/xlink" xlink:title="Uper jaw width" id="ABBRID0E63LM" xlink:type="simple">UJW</abbrev>, <abbrev xmlns:xlink="http://www.w3.org/1999/xlink" xlink:title="Eye socket" id="ABBRID0ED4LM" xlink:type="simple">ES</abbrev> (j) <abbrev xmlns:xlink="http://www.w3.org/1999/xlink" xlink:title="Pelvic fin length" id="ABBRID0EH4LM" xlink:type="simple">PelvF</abbrev>, <abbrev xmlns:xlink="http://www.w3.org/1999/xlink" xlink:title="Pectoral fin 2 length" id="ABBRID0EL4LM" xlink:type="simple">PecF2</abbrev>, <abbrev xmlns:xlink="http://www.w3.org/1999/xlink" xlink:title="Length of anterior part of dorsal fin erected" id="ABBRID0EP4LM" xlink:type="simple">DFAe</abbrev>, <abbrev xmlns:xlink="http://www.w3.org/1999/xlink" xlink:title="Length of anterior part of dorsal fin depressed" id="ABBRID0ET4LM" xlink:type="simple">DFAd</abbrev>, <abbrev xmlns:xlink="http://www.w3.org/1999/xlink" xlink:title="Anal fin base" id="ABBRID0EX4LM" xlink:type="simple">AFB</abbrev>, <abbrev xmlns:xlink="http://www.w3.org/1999/xlink" xlink:title="Length of anterior part of the anal fin" id="ABBRID0E24LM" xlink:type="simple">AFAe</abbrev>, <abbrev xmlns:xlink="http://www.w3.org/1999/xlink" xlink:title="Caudal peduncle depth" id="ABBRID0E64LM" xlink:type="simple">CD</abbrev>, <abbrev xmlns:xlink="http://www.w3.org/1999/xlink" xlink:title="Caudal peduncle length" id="ABBRID0ED5LM" xlink:type="simple">CL</abbrev>, <abbrev xmlns:xlink="http://www.w3.org/1999/xlink" xlink:title="Dorsal head length" id="ABBRID0EH5LM" xlink:type="simple">DHL</abbrev>, <abbrev xmlns:xlink="http://www.w3.org/1999/xlink" xlink:title="Prepelvic length" id="ABBRID0EL5LM" xlink:type="simple">PreP</abbrev>, <abbrev xmlns:xlink="http://www.w3.org/1999/xlink" xlink:title="Predorsal length" id="ABBRID0EP5LM" xlink:type="simple">PreD</abbrev>, <abbrev xmlns:xlink="http://www.w3.org/1999/xlink" xlink:title="Body depth" id="ABBRID0ET5LM" xlink:type="simple">BD</abbrev>, <abbrev xmlns:xlink="http://www.w3.org/1999/xlink" xlink:title="Postdorsal length" id="ABBRID0EX5LM" xlink:type="simple">PostD</abbrev>, <abbrev xmlns:xlink="http://www.w3.org/1999/xlink" xlink:title="Snout length" id="ABBRID0E25LM" xlink:type="simple">SN</abbrev>, <abbrev xmlns:xlink="http://www.w3.org/1999/xlink" xlink:title="Eye diameter" id="ABBRID0E65LM" xlink:type="simple">ED</abbrev>, <abbrev xmlns:xlink="http://www.w3.org/1999/xlink" xlink:title="Postorbital length" id="ABBRID0ED6LM" xlink:type="simple">PostO</abbrev>, <abbrev xmlns:xlink="http://www.w3.org/1999/xlink" xlink:title="Head length" id="ABBRID0EH6LM" xlink:type="simple">HL</abbrev>, <abbrev xmlns:xlink="http://www.w3.org/1999/xlink" xlink:title="Head depth" id="ABBRID0EL6LM" xlink:type="simple">HD</abbrev>, <abbrev xmlns:xlink="http://www.w3.org/1999/xlink" xlink:title="Lower jaw length" id="ABBRID0EP6LM" xlink:type="simple">LJ</abbrev>, M, <abbrev xmlns:xlink="http://www.w3.org/1999/xlink" xlink:title="Snout depth" id="ABBRID0ET6LM" xlink:type="simple">SD</abbrev>, <abbrev xmlns:xlink="http://www.w3.org/1999/xlink" xlink:title="Snout width" id="ABBRID0EX6LM" xlink:type="simple">SW</abbrev>, <abbrev xmlns:xlink="http://www.w3.org/1999/xlink" xlink:title="Head width" id="ABBRID0E26LM" xlink:type="simple">HW</abbrev>, <abbrev xmlns:xlink="http://www.w3.org/1999/xlink" xlink:title="Interorbital width" id="ABBRID0E66LM" xlink:type="simple">IOW</abbrev>, <abbrev xmlns:xlink="http://www.w3.org/1999/xlink" xlink:title="Uper jaw width" id="ABBRID0EDAMM" xlink:type="simple">UJW</abbrev>, <abbrev xmlns:xlink="http://www.w3.org/1999/xlink" xlink:title="Eye socket" id="ABBRID0EHAMM" xlink:type="simple">ES</abbrev> (k) all characters except <abbrev xmlns:xlink="http://www.w3.org/1999/xlink" xlink:title="Total length" id="ABBRID0ELAMM" xlink:type="simple">TL</abbrev>, <abbrev xmlns:xlink="http://www.w3.org/1999/xlink" xlink:title="Caudal fin length" id="ABBRID0EPAMM" xlink:type="simple">CF</abbrev>, <abbrev xmlns:xlink="http://www.w3.org/1999/xlink" xlink:title="Eye cavity" id="ABBRID0ETAMM" xlink:type="simple">EC</abbrev>, <abbrev xmlns:xlink="http://www.w3.org/1999/xlink" xlink:title="Pectoral fin 1 length" id="ABBRID0EXAMM" xlink:type="simple">PecF1</abbrev>, <abbrev xmlns:xlink="http://www.w3.org/1999/xlink" xlink:title="Adipose fin base" id="ABBRID0E2AMM" xlink:type="simple">AdFB</abbrev> (l) all characters except <abbrev xmlns:xlink="http://www.w3.org/1999/xlink" xlink:title="Total length" id="ABBRID0E6AMM" xlink:type="simple">TL</abbrev>, <abbrev xmlns:xlink="http://www.w3.org/1999/xlink" xlink:title="Caudal fin length" id="ABBRID0EDBMM" xlink:type="simple">CF</abbrev>, <abbrev xmlns:xlink="http://www.w3.org/1999/xlink" xlink:title="Eye cavity" id="ABBRID0EHBMM" xlink:type="simple">EC</abbrev>, <abbrev xmlns:xlink="http://www.w3.org/1999/xlink" xlink:title="Pectoral fin 1 length" id="ABBRID0ELBMM" xlink:type="simple">PecF1</abbrev> (m) <abbrev xmlns:xlink="http://www.w3.org/1999/xlink" xlink:title="Pelvic fin base" id="ABBRID0EPBMM" xlink:type="simple">PelvFB</abbrev>, <abbrev xmlns:xlink="http://www.w3.org/1999/xlink" xlink:title="Pelvic fin length" id="ABBRID0ETBMM" xlink:type="simple">PelvF</abbrev>, <abbrev xmlns:xlink="http://www.w3.org/1999/xlink" xlink:title="Pectoral fin base" id="ABBRID0EXBMM" xlink:type="simple">PecFB</abbrev>, <abbrev xmlns:xlink="http://www.w3.org/1999/xlink" xlink:title="Pectoral fin 2 length" id="ABBRID0E2BMM" xlink:type="simple">PecF2</abbrev>, <abbrev xmlns:xlink="http://www.w3.org/1999/xlink" xlink:title="Length of anterior part of dorsal fin erected" id="ABBRID0E6BMM" xlink:type="simple">DFAe</abbrev>, <abbrev xmlns:xlink="http://www.w3.org/1999/xlink" xlink:title="Caudal peduncle depth" id="ABBRID0EDCMM" xlink:type="simple">CD</abbrev>, <abbrev xmlns:xlink="http://www.w3.org/1999/xlink" xlink:title="Caudal peduncle length" id="ABBRID0EHCMM" xlink:type="simple">CL</abbrev>, <abbrev xmlns:xlink="http://www.w3.org/1999/xlink" xlink:title="Dorsal head length" id="ABBRID0ELCMM" xlink:type="simple">DHL</abbrev>, <abbrev xmlns:xlink="http://www.w3.org/1999/xlink" xlink:title="Prepelvic length" id="ABBRID0EPCMM" xlink:type="simple">PreP</abbrev>, <abbrev xmlns:xlink="http://www.w3.org/1999/xlink" xlink:title="Preanal length" id="ABBRID0ETCMM" xlink:type="simple">PreA</abbrev>, <abbrev xmlns:xlink="http://www.w3.org/1999/xlink" xlink:title="Predorsal length" id="ABBRID0EXCMM" xlink:type="simple">PreD</abbrev>, <abbrev xmlns:xlink="http://www.w3.org/1999/xlink" xlink:title="Body depth" id="ABBRID0E2CMM" xlink:type="simple">BD</abbrev>, <abbrev xmlns:xlink="http://www.w3.org/1999/xlink" xlink:title="Snout length" id="ABBRID0E6CMM" xlink:type="simple">SN</abbrev>, <abbrev xmlns:xlink="http://www.w3.org/1999/xlink" xlink:title="Eye diameter" id="ABBRID0EDDMM" xlink:type="simple">ED</abbrev>, <abbrev xmlns:xlink="http://www.w3.org/1999/xlink" xlink:title="Postorbital length" id="ABBRID0EHDMM" xlink:type="simple">PostO</abbrev>, <abbrev xmlns:xlink="http://www.w3.org/1999/xlink" xlink:title="Mouth width" id="ABBRID0ELDMM" xlink:type="simple">MW</abbrev>, <abbrev xmlns:xlink="http://www.w3.org/1999/xlink" xlink:title="Lower jaw length" id="ABBRID0EPDMM" xlink:type="simple">LJ</abbrev>, M, <abbrev xmlns:xlink="http://www.w3.org/1999/xlink" xlink:title="Snout depth" id="ABBRID0ETDMM" xlink:type="simple">SD</abbrev>, <abbrev xmlns:xlink="http://www.w3.org/1999/xlink" xlink:title="Snout width" id="ABBRID0EXDMM" xlink:type="simple">SW</abbrev>, <abbrev xmlns:xlink="http://www.w3.org/1999/xlink" xlink:title="Interorbital width" id="ABBRID0E2DMM" xlink:type="simple">IOW</abbrev>, <abbrev xmlns:xlink="http://www.w3.org/1999/xlink" xlink:title="Internarial width" id="ABBRID0E6DMM" xlink:type="simple">INW</abbrev>, <abbrev xmlns:xlink="http://www.w3.org/1999/xlink" xlink:title="Lower jaw width" id="ABBRID0EDEMM" xlink:type="simple">LJW</abbrev> (n) all characters (o) all characters.</p></fn></table-wrap-foot></table-wrap><table-wrap id="T12" position="float" orientation="portrait"><label>Table 12.</label><caption><p>Frequency of occurrence of lateral line, predorsal and transverse dorsal, anal and pelvic scales (mode in bold) in the 13 whitefish species from lakes Lucerne (<italic><tp:taxon-name><tp:taxon-name-part taxon-name-part-type="genus" reg="Coregonus">C.</tp:taxon-name-part><tp:taxon-name-part taxon-name-part-type="species" reg="litoralis">litoralis</tp:taxon-name-part></tp:taxon-name></italic>, <italic><tp:taxon-name><tp:taxon-name-part taxon-name-part-type="genus" reg="Coregonus">C.</tp:taxon-name-part><tp:taxon-name-part taxon-name-part-type="species" reg="intermundia">intermundia</tp:taxon-name-part></tp:taxon-name></italic>, <italic><tp:taxon-name><tp:taxon-name-part taxon-name-part-type="genus" reg="Coregonus">C.</tp:taxon-name-part><tp:taxon-name-part taxon-name-part-type="species" reg="suspensus">suspensus</tp:taxon-name-part></tp:taxon-name></italic>, <italic><tp:taxon-name><tp:taxon-name-part taxon-name-part-type="genus" reg="Coregonus">C.</tp:taxon-name-part><tp:taxon-name-part taxon-name-part-type="species" reg="nobilis">nobilis</tp:taxon-name-part></tp:taxon-name></italic>, <italic><tp:taxon-name><tp:taxon-name-part taxon-name-part-type="genus" reg="Coregonus">C.</tp:taxon-name-part><tp:taxon-name-part taxon-name-part-type="species" reg="muelleri">muelleri</tp:taxon-name-part></tp:taxon-name></italic>,), Sarnen (<italic><tp:taxon-name><tp:taxon-name-part taxon-name-part-type="genus" reg="Coregonus">C.</tp:taxon-name-part><tp:taxon-name-part taxon-name-part-type="species" reg="sarnensis">sarnensis</tp:taxon-name-part></tp:taxon-name></italic>), Sempach (<italic><tp:taxon-name><tp:taxon-name-part taxon-name-part-type="genus" reg="Coregonus">C.</tp:taxon-name-part><tp:taxon-name-part taxon-name-part-type="species" reg="suidteri">suidteri</tp:taxon-name-part></tp:taxon-name></italic>), Zug (<italic><tp:taxon-name><tp:taxon-name-part taxon-name-part-type="genus" reg="Coregonus">C.</tp:taxon-name-part><tp:taxon-name-part taxon-name-part-type="species" reg="zugensis">zugensis</tp:taxon-name-part></tp:taxon-name></italic>, <italic><tp:taxon-name><tp:taxon-name-part taxon-name-part-type="genus" reg="Coregonus">C.</tp:taxon-name-part><tp:taxon-name-part taxon-name-part-type="species" reg="obliterus">obliterus</tp:taxon-name-part></tp:taxon-name></italic>, <italic><tp:taxon-name><tp:taxon-name-part taxon-name-part-type="genus" reg="Coregonus">C.</tp:taxon-name-part><tp:taxon-name-part taxon-name-part-type="species" reg="supersum">supersum</tp:taxon-name-part></tp:taxon-name></italic>), and Constance (<italic><tp:taxon-name><tp:taxon-name-part taxon-name-part-type="genus" reg="Coregonus">C.</tp:taxon-name-part><tp:taxon-name-part taxon-name-part-type="species" reg="gutturosus">gutturosus</tp:taxon-name-part></tp:taxon-name></italic>, <italic><tp:taxon-name><tp:taxon-name-part taxon-name-part-type="genus" reg="Coregonus">C.</tp:taxon-name-part><tp:taxon-name-part taxon-name-part-type="species" reg="arenicolus">arenicolus</tp:taxon-name-part></tp:taxon-name></italic>, <italic><tp:taxon-name><tp:taxon-name-part taxon-name-part-type="genus" reg="Coregonus">C.</tp:taxon-name-part><tp:taxon-name-part taxon-name-part-type="species" reg="macrophthalmus">macrophthalmus</tp:taxon-name-part></tp:taxon-name></italic>, <italic><tp:taxon-name><tp:taxon-name-part taxon-name-part-type="genus" reg="Coregonus">C.</tp:taxon-name-part><tp:taxon-name-part taxon-name-part-type="species" reg="wartmanni">wartmanni</tp:taxon-name-part></tp:taxon-name></italic>).</p></caption><table id="TID0EVGKM" rules="all"><tbody><tr><th rowspan="2" colspan="1">Species</th><th rowspan="2" colspan="1">Lake</th><th rowspan="2" colspan="1">Ntotal</th><th rowspan="1" colspan="26">Number of lateral line scales</th></tr><tr><th rowspan="1" colspan="1">71</th><th rowspan="1" colspan="1">72</th><th rowspan="1" colspan="1">73</th><th rowspan="1" colspan="1">74</th><th rowspan="1" colspan="1">75</th><th rowspan="1" colspan="1">76</th><th rowspan="1" colspan="1">77</th><th rowspan="1" colspan="1">78</th><th rowspan="1" colspan="1">79</th><th rowspan="1" colspan="1">80</th><th rowspan="1" colspan="1">81</th><th rowspan="1" colspan="1">82</th><th rowspan="1" colspan="1">83</th><th rowspan="1" colspan="1">84</th><th rowspan="1" colspan="1">85</th><th rowspan="1" colspan="1">86</th><th rowspan="1" colspan="1">87</th><th rowspan="1" colspan="1">88</th><th rowspan="1" colspan="1">89</th><th rowspan="1" colspan="1">90</th><th rowspan="1" colspan="1">91</th><th rowspan="1" colspan="1">92</th><th rowspan="1" colspan="1">93</th><th rowspan="1" colspan="1">94</th><th rowspan="1" colspan="1">95</th><th rowspan="1" colspan="1">96</th></tr><tr><td rowspan="1" colspan="1"><italic><tp:taxon-name><tp:taxon-name-part taxon-name-part-type="genus" reg="Coregonus">C.</tp:taxon-name-part><tp:taxon-name-part taxon-name-part-type="species" reg="litoralis">litoralis</tp:taxon-name-part></tp:taxon-name></italic> contemporary</td><td rowspan="1" colspan="1">Lucerne</td><td rowspan="1" colspan="1">13</td><td rowspan="1" colspan="1"/><td rowspan="1" colspan="1"/><td rowspan="1" colspan="1"/><td rowspan="1" colspan="1"/><td rowspan="1" colspan="1"/><td rowspan="1" colspan="1"/><td rowspan="1" colspan="1"/><td rowspan="1" colspan="1"/><td rowspan="1" colspan="1"/><td rowspan="1" colspan="1">1</td><td rowspan="1" colspan="1">2</td><td rowspan="1" colspan="1"/><td rowspan="1" colspan="1"/><td rowspan="1" colspan="1">1</td><td rowspan="1" colspan="1">
                        <bold>3</bold>
                      </td><td rowspan="1" colspan="1">1</td><td rowspan="1" colspan="1"/><td rowspan="1" colspan="1"/><td rowspan="1" colspan="1">1</td><td rowspan="1" colspan="1"/><td rowspan="1" colspan="1">1</td><td rowspan="1" colspan="1">
                        <bold>3</bold>
                      </td><td rowspan="1" colspan="1"/><td rowspan="1" colspan="1"/><td rowspan="1" colspan="1"/><td rowspan="1" colspan="1"/></tr><tr><td rowspan="1" colspan="1"><italic><tp:taxon-name><tp:taxon-name-part taxon-name-part-type="genus" reg="Coregonus">C.</tp:taxon-name-part><tp:taxon-name-part taxon-name-part-type="species" reg="litoralis">litoralis</tp:taxon-name-part></tp:taxon-name></italic> historical</td><td rowspan="1" colspan="1">Lucerne</td><td rowspan="1" colspan="1">7</td><td rowspan="1" colspan="1"/><td rowspan="1" colspan="1"/><td rowspan="1" colspan="1"/><td rowspan="1" colspan="1"/><td rowspan="1" colspan="1"/><td rowspan="1" colspan="1"/><td rowspan="1" colspan="1"/><td rowspan="1" colspan="1"/><td rowspan="1" colspan="1"/><td rowspan="1" colspan="1"/><td rowspan="1" colspan="1">1</td><td rowspan="1" colspan="1"/><td rowspan="1" colspan="1"/><td rowspan="1" colspan="1"/><td rowspan="1" colspan="1"/><td rowspan="1" colspan="1">1</td><td rowspan="1" colspan="1">1</td><td rowspan="1" colspan="1">
                        <bold>2</bold>
                      </td><td rowspan="1" colspan="1"/><td rowspan="1" colspan="1"/><td rowspan="1" colspan="1"/><td rowspan="1" colspan="1">1</td><td rowspan="1" colspan="1">1</td><td rowspan="1" colspan="1"/><td rowspan="1" colspan="1"/><td rowspan="1" colspan="1"/></tr><tr><td rowspan="1" colspan="1">
                        <italic>
                          <tp:taxon-name><tp:taxon-name-part taxon-name-part-type="genus" reg="Coregonus">C.</tp:taxon-name-part><tp:taxon-name-part taxon-name-part-type="species" reg="intermundia">intermundia</tp:taxon-name-part></tp:taxon-name>
                        </italic>
                      </td><td rowspan="1" colspan="1">Lucerne</td><td rowspan="1" colspan="1">11</td><td rowspan="1" colspan="1"/><td rowspan="1" colspan="1"/><td rowspan="1" colspan="1"/><td rowspan="1" colspan="1"/><td rowspan="1" colspan="1"/><td rowspan="1" colspan="1"/><td rowspan="1" colspan="1">1</td><td rowspan="1" colspan="1">1</td><td rowspan="1" colspan="1"/><td rowspan="1" colspan="1">1</td><td rowspan="1" colspan="1"/><td rowspan="1" colspan="1"/><td rowspan="1" colspan="1"/><td rowspan="1" colspan="1">1</td><td rowspan="1" colspan="1">1</td><td rowspan="1" colspan="1"/><td rowspan="1" colspan="1"/><td rowspan="1" colspan="1">1</td><td rowspan="1" colspan="1">
                        <bold>2</bold>
                      </td><td rowspan="1" colspan="1"/><td rowspan="1" colspan="1"/><td rowspan="1" colspan="1">1</td><td rowspan="1" colspan="1">
                        <bold>2</bold>
                      </td><td rowspan="1" colspan="1"/><td rowspan="1" colspan="1"/><td rowspan="1" colspan="1"/></tr><tr><td rowspan="1" colspan="1">
                        <italic>
                          <tp:taxon-name><tp:taxon-name-part taxon-name-part-type="genus" reg="Coregonus">C.</tp:taxon-name-part><tp:taxon-name-part taxon-name-part-type="species" reg="suspensus">suspensus</tp:taxon-name-part></tp:taxon-name>
                        </italic>
                      </td><td rowspan="1" colspan="1">Lucerne</td><td rowspan="1" colspan="1">5</td><td rowspan="1" colspan="1"/><td rowspan="1" colspan="1"/><td rowspan="1" colspan="1"/><td rowspan="1" colspan="1"/><td rowspan="1" colspan="1"/><td rowspan="1" colspan="1"/><td rowspan="1" colspan="1"/><td rowspan="1" colspan="1"/><td rowspan="1" colspan="1"/><td rowspan="1" colspan="1">1</td><td rowspan="1" colspan="1"/><td rowspan="1" colspan="1"/><td rowspan="1" colspan="1">1</td><td rowspan="1" colspan="1"/><td rowspan="1" colspan="1">1</td><td rowspan="1" colspan="1"/><td rowspan="1" colspan="1"/><td rowspan="1" colspan="1">1</td><td rowspan="1" colspan="1"/><td rowspan="1" colspan="1"/><td rowspan="1" colspan="1">1</td><td rowspan="1" colspan="1"/><td rowspan="1" colspan="1"/><td rowspan="1" colspan="1"/><td rowspan="1" colspan="1"/><td rowspan="1" colspan="1"/></tr><tr><td rowspan="1" colspan="1"><italic><tp:taxon-name><tp:taxon-name-part taxon-name-part-type="genus" reg="Coregonus">C.</tp:taxon-name-part><tp:taxon-name-part taxon-name-part-type="species" reg="nobilis">nobilis</tp:taxon-name-part></tp:taxon-name></italic> contemporary</td><td rowspan="1" colspan="1">Lucerne</td><td rowspan="1" colspan="1">21</td><td rowspan="1" colspan="1"/><td rowspan="1" colspan="1"/><td rowspan="1" colspan="1"/><td rowspan="1" colspan="1"/><td rowspan="1" colspan="1"/><td rowspan="1" colspan="1"/><td rowspan="1" colspan="1"/><td rowspan="1" colspan="1"/><td rowspan="1" colspan="1"/><td rowspan="1" colspan="1"/><td rowspan="1" colspan="1"/><td rowspan="1" colspan="1"/><td rowspan="1" colspan="1">1</td><td rowspan="1" colspan="1">
                        <bold>4</bold>
                      </td><td rowspan="1" colspan="1">1</td><td rowspan="1" colspan="1">2</td><td rowspan="1" colspan="1">2</td><td rowspan="1" colspan="1">
                        <bold>4</bold>
                      </td><td rowspan="1" colspan="1">2</td><td rowspan="1" colspan="1">3</td><td rowspan="1" colspan="1"/><td rowspan="1" colspan="1"/><td rowspan="1" colspan="1"/><td rowspan="1" colspan="1"/><td rowspan="1" colspan="1">1</td><td rowspan="1" colspan="1">1</td></tr><tr><td rowspan="1" colspan="1"><italic><tp:taxon-name><tp:taxon-name-part taxon-name-part-type="genus" reg="Coregonus">C.</tp:taxon-name-part><tp:taxon-name-part taxon-name-part-type="species" reg="nobilis">nobilis</tp:taxon-name-part></tp:taxon-name></italic> historical</td><td rowspan="1" colspan="1">Lucerne</td><td rowspan="1" colspan="1">3</td><td rowspan="1" colspan="1"/><td rowspan="1" colspan="1"/><td rowspan="1" colspan="1"/><td rowspan="1" colspan="1"/><td rowspan="1" colspan="1"/><td rowspan="1" colspan="1"/><td rowspan="1" colspan="1"/><td rowspan="1" colspan="1"/><td rowspan="1" colspan="1"/><td rowspan="1" colspan="1"/><td rowspan="1" colspan="1"/><td rowspan="1" colspan="1">1</td><td rowspan="1" colspan="1"/><td rowspan="1" colspan="1"/><td rowspan="1" colspan="1">1</td><td rowspan="1" colspan="1"/><td rowspan="1" colspan="1">1</td><td rowspan="1" colspan="1"/><td rowspan="1" colspan="1"/><td rowspan="1" colspan="1"/><td rowspan="1" colspan="1"/><td rowspan="1" colspan="1"/><td rowspan="1" colspan="1"/><td rowspan="1" colspan="1"/><td rowspan="1" colspan="1"/><td rowspan="1" colspan="1"/></tr><tr><td rowspan="1" colspan="1"><italic><tp:taxon-name><tp:taxon-name-part taxon-name-part-type="genus" reg="Coregonus">C.</tp:taxon-name-part><tp:taxon-name-part taxon-name-part-type="species" reg="muelleri">muelleri</tp:taxon-name-part></tp:taxon-name></italic> contemporary</td><td rowspan="1" colspan="1">Lucerne</td><td rowspan="1" colspan="1">30</td><td rowspan="1" colspan="1"/><td rowspan="1" colspan="1"/><td rowspan="1" colspan="1"/><td rowspan="1" colspan="1">1</td><td rowspan="1" colspan="1">1</td><td rowspan="1" colspan="1"/><td rowspan="1" colspan="1">3</td><td rowspan="1" colspan="1">3</td><td rowspan="1" colspan="1">5</td><td rowspan="1" colspan="1">
                        <bold>9</bold>
                      </td><td rowspan="1" colspan="1">3</td><td rowspan="1" colspan="1">1</td><td rowspan="1" colspan="1"/><td rowspan="1" colspan="1">1</td><td rowspan="1" colspan="1"/><td rowspan="1" colspan="1">1</td><td rowspan="1" colspan="1">1</td><td rowspan="1" colspan="1"/><td rowspan="1" colspan="1"/><td rowspan="1" colspan="1"/><td rowspan="1" colspan="1"/><td rowspan="1" colspan="1"/><td rowspan="1" colspan="1">1</td><td rowspan="1" colspan="1"/><td rowspan="1" colspan="1"/><td rowspan="1" colspan="1"/></tr><tr><td rowspan="1" colspan="1"><italic><tp:taxon-name><tp:taxon-name-part taxon-name-part-type="genus" reg="Coregonus">C.</tp:taxon-name-part><tp:taxon-name-part taxon-name-part-type="species" reg="muelleri">muelleri</tp:taxon-name-part></tp:taxon-name></italic> historical</td><td rowspan="1" colspan="1">Lucerne</td><td rowspan="1" colspan="1">8</td><td rowspan="1" colspan="1">1</td><td rowspan="1" colspan="1"/><td rowspan="1" colspan="1"/><td rowspan="1" colspan="1"/><td rowspan="1" colspan="1"/><td rowspan="1" colspan="1"/><td rowspan="1" colspan="1"/><td rowspan="1" colspan="1"/><td rowspan="1" colspan="1">1</td><td rowspan="1" colspan="1">1</td><td rowspan="1" colspan="1">1</td><td rowspan="1" colspan="1">1</td><td rowspan="1" colspan="1">1</td><td rowspan="1" colspan="1"/><td rowspan="1" colspan="1"/><td rowspan="1" colspan="1"/><td rowspan="1" colspan="1">1</td><td rowspan="1" colspan="1">1</td><td rowspan="1" colspan="1"/><td rowspan="1" colspan="1"/><td rowspan="1" colspan="1"/><td rowspan="1" colspan="1"/><td rowspan="1" colspan="1"/><td rowspan="1" colspan="1"/><td rowspan="1" colspan="1"/><td rowspan="1" colspan="1"/></tr><tr><td rowspan="1" colspan="1">
                        <italic>
                          <tp:taxon-name><tp:taxon-name-part taxon-name-part-type="genus" reg="Coregonus">C.</tp:taxon-name-part><tp:taxon-name-part taxon-name-part-type="species" reg="sarnensis">sarnensis</tp:taxon-name-part></tp:taxon-name>
                        </italic>
                      </td><td rowspan="1" colspan="1">Sarnen</td><td rowspan="1" colspan="1">28</td><td rowspan="1" colspan="1"/><td rowspan="1" colspan="1"/><td rowspan="1" colspan="1"/><td rowspan="1" colspan="1"/><td rowspan="1" colspan="1"/><td rowspan="1" colspan="1"/><td rowspan="1" colspan="1">1</td><td rowspan="1" colspan="1">1</td><td rowspan="1" colspan="1">
                        <bold>4</bold>
                      </td><td rowspan="1" colspan="1"/><td rowspan="1" colspan="1"/><td rowspan="1" colspan="1">3</td><td rowspan="1" colspan="1">3</td><td rowspan="1" colspan="1">1</td><td rowspan="1" colspan="1">3</td><td rowspan="1" colspan="1">2</td><td rowspan="1" colspan="1">3</td><td rowspan="1" colspan="1">1</td><td rowspan="1" colspan="1">1</td><td rowspan="1" colspan="1">3</td><td rowspan="1" colspan="1"/><td rowspan="1" colspan="1">1</td><td rowspan="1" colspan="1">1</td><td rowspan="1" colspan="1"/><td rowspan="1" colspan="1"/><td rowspan="1" colspan="1"/></tr><tr><td rowspan="1" colspan="1">
                        <italic>
                          <tp:taxon-name><tp:taxon-name-part taxon-name-part-type="genus" reg="Coregonus">C.</tp:taxon-name-part><tp:taxon-name-part taxon-name-part-type="species" reg="suidteri">suidteri</tp:taxon-name-part></tp:taxon-name>
                        </italic>
                      </td><td rowspan="1" colspan="1">Sempach</td><td rowspan="1" colspan="1">2</td><td rowspan="1" colspan="1"/><td rowspan="1" colspan="1"/><td rowspan="1" colspan="1"/><td rowspan="1" colspan="1"/><td rowspan="1" colspan="1"/><td rowspan="1" colspan="1"/><td rowspan="1" colspan="1"/><td rowspan="1" colspan="1"/><td rowspan="1" colspan="1"/><td rowspan="1" colspan="1"/><td rowspan="1" colspan="1"/><td rowspan="1" colspan="1"/><td rowspan="1" colspan="1">1</td><td rowspan="1" colspan="1"/><td rowspan="1" colspan="1"/><td rowspan="1" colspan="1">1</td><td rowspan="1" colspan="1"/><td rowspan="1" colspan="1"/><td rowspan="1" colspan="1"/><td rowspan="1" colspan="1"/><td rowspan="1" colspan="1"/><td rowspan="1" colspan="1"/><td rowspan="1" colspan="1"/><td rowspan="1" colspan="1"/><td rowspan="1" colspan="1"/><td rowspan="1" colspan="1"/></tr><tr><td rowspan="1" colspan="1">
                        <italic>
                          <tp:taxon-name><tp:taxon-name-part taxon-name-part-type="genus" reg="Coregonus">C.</tp:taxon-name-part><tp:taxon-name-part taxon-name-part-type="species" reg="zugensis">zugensis</tp:taxon-name-part></tp:taxon-name>
                        </italic>
                      </td><td rowspan="1" colspan="1">Zug</td><td rowspan="1" colspan="1">12</td><td rowspan="1" colspan="1"/><td rowspan="1" colspan="1"/><td rowspan="1" colspan="1">1</td><td rowspan="1" colspan="1">1</td><td rowspan="1" colspan="1">
                        <bold>2</bold>
                      </td><td rowspan="1" colspan="1"/><td rowspan="1" colspan="1">1</td><td rowspan="1" colspan="1"/><td rowspan="1" colspan="1">1</td><td rowspan="1" colspan="1">1</td><td rowspan="1" colspan="1">1</td><td rowspan="1" colspan="1"/><td rowspan="1" colspan="1"/><td rowspan="1" colspan="1">1</td><td rowspan="1" colspan="1">1</td><td rowspan="1" colspan="1"/><td rowspan="1" colspan="1">1</td><td rowspan="1" colspan="1"/><td rowspan="1" colspan="1"/><td rowspan="1" colspan="1"/><td rowspan="1" colspan="1"/><td rowspan="1" colspan="1">1</td><td rowspan="1" colspan="1"/><td rowspan="1" colspan="1"/><td rowspan="1" colspan="1"/><td rowspan="1" colspan="1"/></tr><tr><td rowspan="1" colspan="1">
                        <italic>
                          <tp:taxon-name><tp:taxon-name-part taxon-name-part-type="genus" reg="Coregonus">C.</tp:taxon-name-part><tp:taxon-name-part taxon-name-part-type="species" reg="obliterus">obliterus</tp:taxon-name-part></tp:taxon-name>
                        </italic>
                      </td><td rowspan="1" colspan="1">Zug</td><td rowspan="1" colspan="1">7</td><td rowspan="1" colspan="1"/><td rowspan="1" colspan="1">1</td><td rowspan="1" colspan="1">1</td><td rowspan="1" colspan="1"/><td rowspan="1" colspan="1">1</td><td rowspan="1" colspan="1">1</td><td rowspan="1" colspan="1"/><td rowspan="1" colspan="1"/><td rowspan="1" colspan="1">1</td><td rowspan="1" colspan="1"/><td rowspan="1" colspan="1"/><td rowspan="1" colspan="1"/><td rowspan="1" colspan="1">1</td><td rowspan="1" colspan="1"/><td rowspan="1" colspan="1">1</td><td rowspan="1" colspan="1"/><td rowspan="1" colspan="1"/><td rowspan="1" colspan="1"/><td rowspan="1" colspan="1"/><td rowspan="1" colspan="1"/><td rowspan="1" colspan="1"/><td rowspan="1" colspan="1"/><td rowspan="1" colspan="1"/><td rowspan="1" colspan="1"/><td rowspan="1" colspan="1"/><td rowspan="1" colspan="1"/></tr><tr><td rowspan="1" colspan="1">
                        <italic>
                          <tp:taxon-name><tp:taxon-name-part taxon-name-part-type="genus" reg="Coregonus">C.</tp:taxon-name-part><tp:taxon-name-part taxon-name-part-type="species" reg="supersum">supersum</tp:taxon-name-part></tp:taxon-name>
                        </italic>
                      </td><td rowspan="1" colspan="1">Zug</td><td rowspan="1" colspan="1">6</td><td rowspan="1" colspan="1"/><td rowspan="1" colspan="1"/><td rowspan="1" colspan="1"/><td rowspan="1" colspan="1"/><td rowspan="1" colspan="1">
                        <bold>2</bold>
                      </td><td rowspan="1" colspan="1"/><td rowspan="1" colspan="1">1</td><td rowspan="1" colspan="1"/><td rowspan="1" colspan="1"/><td rowspan="1" colspan="1"/><td rowspan="1" colspan="1"/><td rowspan="1" colspan="1"/><td rowspan="1" colspan="1"/><td rowspan="1" colspan="1"/><td rowspan="1" colspan="1"/><td rowspan="1" colspan="1">1</td><td rowspan="1" colspan="1">1</td><td rowspan="1" colspan="1"/><td rowspan="1" colspan="1">1</td><td rowspan="1" colspan="1"/><td rowspan="1" colspan="1"/><td rowspan="1" colspan="1"/><td rowspan="1" colspan="1"/><td rowspan="1" colspan="1"/><td rowspan="1" colspan="1"/><td rowspan="1" colspan="1"/></tr><tr><td rowspan="1" colspan="1">
                        <italic>
                          <tp:taxon-name><tp:taxon-name-part taxon-name-part-type="genus" reg="Coregonus">C.</tp:taxon-name-part><tp:taxon-name-part taxon-name-part-type="species" reg="gutturosus">gutturosus</tp:taxon-name-part></tp:taxon-name>
                        </italic>
                      </td><td rowspan="1" colspan="1">Constance</td><td rowspan="1" colspan="1">10</td><td rowspan="1" colspan="1"/><td rowspan="1" colspan="1"/><td rowspan="1" colspan="1"/><td rowspan="1" colspan="1"/><td rowspan="1" colspan="1"/><td rowspan="1" colspan="1">1</td><td rowspan="1" colspan="1">2</td><td rowspan="1" colspan="1">
                        <bold>3</bold>
                      </td><td rowspan="1" colspan="1">1</td><td rowspan="1" colspan="1">2</td><td rowspan="1" colspan="1"/><td rowspan="1" colspan="1">1</td><td rowspan="1" colspan="1"/><td rowspan="1" colspan="1"/><td rowspan="1" colspan="1"/><td rowspan="1" colspan="1"/><td rowspan="1" colspan="1"/><td rowspan="1" colspan="1"/><td rowspan="1" colspan="1"/><td rowspan="1" colspan="1"/><td rowspan="1" colspan="1"/><td rowspan="1" colspan="1"/><td rowspan="1" colspan="1"/><td rowspan="1" colspan="1"/><td rowspan="1" colspan="1"/><td rowspan="1" colspan="1"/></tr><tr><td rowspan="1" colspan="1">
                        <italic>
                          <tp:taxon-name><tp:taxon-name-part taxon-name-part-type="genus" reg="Coregonus">C.</tp:taxon-name-part><tp:taxon-name-part taxon-name-part-type="species" reg="arenicolus">arenicolus</tp:taxon-name-part></tp:taxon-name>
                        </italic>
                      </td><td rowspan="1" colspan="1">Constance</td><td rowspan="1" colspan="1">4</td><td rowspan="1" colspan="1"/><td rowspan="1" colspan="1"/><td rowspan="1" colspan="1"/><td rowspan="1" colspan="1"/><td rowspan="1" colspan="1"/><td rowspan="1" colspan="1"/><td rowspan="1" colspan="1"/><td rowspan="1" colspan="1"/><td rowspan="1" colspan="1"/><td rowspan="1" colspan="1"/><td rowspan="1" colspan="1"/><td rowspan="1" colspan="1">1</td><td rowspan="1" colspan="1"/><td rowspan="1" colspan="1"/><td rowspan="1" colspan="1"/><td rowspan="1" colspan="1">1</td><td rowspan="1" colspan="1"/><td rowspan="1" colspan="1"/><td rowspan="1" colspan="1">1</td><td rowspan="1" colspan="1">1</td><td rowspan="1" colspan="1"/><td rowspan="1" colspan="1"/><td rowspan="1" colspan="1"/><td rowspan="1" colspan="1"/><td rowspan="1" colspan="1"/><td rowspan="1" colspan="1"/></tr><tr><td rowspan="1" colspan="1">
                        <italic>
                          <tp:taxon-name><tp:taxon-name-part taxon-name-part-type="genus" reg="Coregonus">C.</tp:taxon-name-part><tp:taxon-name-part taxon-name-part-type="species" reg="macrophthalmus">macrophthalmus</tp:taxon-name-part></tp:taxon-name>
                        </italic>
                      </td><td rowspan="1" colspan="1">Constance</td><td rowspan="1" colspan="1">7</td><td rowspan="1" colspan="1"/><td rowspan="1" colspan="1"/><td rowspan="1" colspan="1">1</td><td rowspan="1" colspan="1"/><td rowspan="1" colspan="1"/><td rowspan="1" colspan="1">1</td><td rowspan="1" colspan="1"/><td rowspan="1" colspan="1">1</td><td rowspan="1" colspan="1">1</td><td rowspan="1" colspan="1">
                        <bold>3</bold>
                      </td><td rowspan="1" colspan="1"/><td rowspan="1" colspan="1"/><td rowspan="1" colspan="1"/><td rowspan="1" colspan="1"/><td rowspan="1" colspan="1"/><td rowspan="1" colspan="1"/><td rowspan="1" colspan="1"/><td rowspan="1" colspan="1"/><td rowspan="1" colspan="1"/><td rowspan="1" colspan="1"/><td rowspan="1" colspan="1"/><td rowspan="1" colspan="1"/><td rowspan="1" colspan="1"/><td rowspan="1" colspan="1"/><td rowspan="1" colspan="1"/><td rowspan="1" colspan="1"/></tr><tr><td rowspan="2" colspan="1">
                        <bold>Species</bold>
                      </td><td rowspan="2" colspan="1">
                        <bold>Lake</bold>
                      </td><td rowspan="2" colspan="1">
                        <bold>Ntotal</bold>
                      </td><td rowspan="1" colspan="26">
                        <bold>Number of predorsal scales</bold>
                      </td></tr><tr><td rowspan="1" colspan="1">
                        <bold>26</bold>
                      </td><td rowspan="1" colspan="1">
                        <bold>27</bold>
                      </td><td rowspan="1" colspan="1">
                        <bold>28</bold>
                      </td><td rowspan="1" colspan="1">
                        <bold>29</bold>
                      </td><td rowspan="1" colspan="1">
                        <bold>30</bold>
                      </td><td rowspan="1" colspan="1">
                        <bold>31</bold>
                      </td><td rowspan="1" colspan="1">
                        <bold>32</bold>
                      </td><td rowspan="1" colspan="1">
                        <bold>33</bold>
                      </td><td rowspan="1" colspan="1">
                        <bold>34</bold>
                      </td><td rowspan="1" colspan="1">
                        <bold>35</bold>
                      </td><td rowspan="1" colspan="1">
                        <bold>36</bold>
                      </td><td rowspan="1" colspan="1">
                        <bold>37</bold>
                      </td><td rowspan="1" colspan="1">
                        <bold>38</bold>
                      </td><td rowspan="1" colspan="1">
                        <bold>39</bold>
                      </td><td rowspan="1" colspan="1">
                        <bold>40</bold>
                      </td><td rowspan="1" colspan="1">
                        <bold>41</bold>
                      </td><td rowspan="1" colspan="1">
                        <bold>42</bold>
                      </td><td rowspan="1" colspan="1">
                        <bold>43</bold>
                      </td><td rowspan="1" colspan="1">
                        <bold>44</bold>
                      </td><td rowspan="1" colspan="1"/><td rowspan="1" colspan="1"/><td rowspan="1" colspan="1"/><td rowspan="1" colspan="1"/><td rowspan="1" colspan="1"/><td rowspan="1" colspan="1"/><td rowspan="1" colspan="1"/></tr><tr><td rowspan="1" colspan="1"><italic><tp:taxon-name><tp:taxon-name-part taxon-name-part-type="genus" reg="Coregonus">C.</tp:taxon-name-part><tp:taxon-name-part taxon-name-part-type="species" reg="litoralis">litoralis</tp:taxon-name-part></tp:taxon-name></italic> contemporary</td><td rowspan="1" colspan="1">Lucerne</td><td rowspan="1" colspan="1">13</td><td rowspan="1" colspan="1"/><td rowspan="1" colspan="1"/><td rowspan="1" colspan="1"/><td rowspan="1" colspan="1">1</td><td rowspan="1" colspan="1">1</td><td rowspan="1" colspan="1">1</td><td rowspan="1" colspan="1">
                        <bold>2</bold>
                      </td><td rowspan="1" colspan="1">1</td><td rowspan="1" colspan="1">1</td><td rowspan="1" colspan="1">4</td><td rowspan="1" colspan="1">1</td><td rowspan="1" colspan="1">1</td><td rowspan="1" colspan="1"/><td rowspan="1" colspan="1"/><td rowspan="1" colspan="1"/><td rowspan="1" colspan="1"/><td rowspan="1" colspan="1"/><td rowspan="1" colspan="1"/><td rowspan="1" colspan="1"/><td rowspan="1" colspan="1"/><td rowspan="1" colspan="1"/><td rowspan="1" colspan="1"/><td rowspan="1" colspan="1"/><td rowspan="1" colspan="1"/><td rowspan="1" colspan="1"/><td rowspan="1" colspan="1"/></tr><tr><td rowspan="1" colspan="1"><italic><tp:taxon-name><tp:taxon-name-part taxon-name-part-type="genus" reg="Coregonus">C.</tp:taxon-name-part><tp:taxon-name-part taxon-name-part-type="species" reg="litoralis">litoralis</tp:taxon-name-part></tp:taxon-name></italic> historical</td><td rowspan="1" colspan="1">Lucerne</td><td rowspan="1" colspan="1">7</td><td rowspan="1" colspan="1"/><td rowspan="1" colspan="1"/><td rowspan="1" colspan="1"/><td rowspan="1" colspan="1"/><td rowspan="1" colspan="1"/><td rowspan="1" colspan="1"/><td rowspan="1" colspan="1"/><td rowspan="1" colspan="1"/><td rowspan="1" colspan="1">
                        <bold>3</bold>
                      </td><td rowspan="1" colspan="1">2</td><td rowspan="1" colspan="1">2</td><td rowspan="1" colspan="1"/><td rowspan="1" colspan="1"/><td rowspan="1" colspan="1"/><td rowspan="1" colspan="1"/><td rowspan="1" colspan="1"/><td rowspan="1" colspan="1"/><td rowspan="1" colspan="1"/><td rowspan="1" colspan="1"/><td rowspan="1" colspan="1"/><td rowspan="1" colspan="1"/><td rowspan="1" colspan="1"/><td rowspan="1" colspan="1"/><td rowspan="1" colspan="1"/><td rowspan="1" colspan="1"/><td rowspan="1" colspan="1"/></tr><tr><td rowspan="1" colspan="1">
                        <italic>
                          <tp:taxon-name><tp:taxon-name-part taxon-name-part-type="genus" reg="Coregonus">C.</tp:taxon-name-part><tp:taxon-name-part taxon-name-part-type="species" reg="intermundia">intermundia</tp:taxon-name-part></tp:taxon-name>
                        </italic>
                      </td><td rowspan="1" colspan="1">Lucerne</td><td rowspan="1" colspan="1">11</td><td rowspan="1" colspan="1"/><td rowspan="1" colspan="1"/><td rowspan="1" colspan="1"/><td rowspan="1" colspan="1"/><td rowspan="1" colspan="1">2</td><td rowspan="1" colspan="1">1</td><td rowspan="1" colspan="1">2</td><td rowspan="1" colspan="1"/><td rowspan="1" colspan="1">1</td><td rowspan="1" colspan="1">1</td><td rowspan="1" colspan="1">
                        <bold>3</bold>
                      </td><td rowspan="1" colspan="1"/><td rowspan="1" colspan="1">1</td><td rowspan="1" colspan="1"/><td rowspan="1" colspan="1"/><td rowspan="1" colspan="1"/><td rowspan="1" colspan="1"/><td rowspan="1" colspan="1"/><td rowspan="1" colspan="1"/><td rowspan="1" colspan="1"/><td rowspan="1" colspan="1"/><td rowspan="1" colspan="1"/><td rowspan="1" colspan="1"/><td rowspan="1" colspan="1"/><td rowspan="1" colspan="1"/><td rowspan="1" colspan="1"/></tr><tr><td rowspan="1" colspan="1">
                        <italic>
                          <tp:taxon-name><tp:taxon-name-part taxon-name-part-type="genus" reg="Coregonus">C.</tp:taxon-name-part><tp:taxon-name-part taxon-name-part-type="species" reg="suspensus">suspensus</tp:taxon-name-part></tp:taxon-name>
                        </italic>
                      </td><td rowspan="1" colspan="1">Lucerne</td><td rowspan="1" colspan="1">5</td><td rowspan="1" colspan="1"/><td rowspan="1" colspan="1"/><td rowspan="1" colspan="1"/><td rowspan="1" colspan="1"/><td rowspan="1" colspan="1"/><td rowspan="1" colspan="1">1</td><td rowspan="1" colspan="1">2</td><td rowspan="1" colspan="1">1</td><td rowspan="1" colspan="1">1</td><td rowspan="1" colspan="1"/><td rowspan="1" colspan="1"/><td rowspan="1" colspan="1"/><td rowspan="1" colspan="1"/><td rowspan="1" colspan="1"/><td rowspan="1" colspan="1"/><td rowspan="1" colspan="1"/><td rowspan="1" colspan="1"/><td rowspan="1" colspan="1"/><td rowspan="1" colspan="1"/><td rowspan="1" colspan="1"/><td rowspan="1" colspan="1"/><td rowspan="1" colspan="1"/><td rowspan="1" colspan="1"/><td rowspan="1" colspan="1"/><td rowspan="1" colspan="1"/><td rowspan="1" colspan="1"/></tr><tr><td rowspan="1" colspan="1"><italic><tp:taxon-name><tp:taxon-name-part taxon-name-part-type="genus" reg="Coregonus">C.</tp:taxon-name-part><tp:taxon-name-part taxon-name-part-type="species" reg="nobilis">nobilis</tp:taxon-name-part></tp:taxon-name></italic> contemporary</td><td rowspan="1" colspan="1">Lucerne</td><td rowspan="1" colspan="1">21</td><td rowspan="1" colspan="1"/><td rowspan="1" colspan="1"/><td rowspan="1" colspan="1"/><td rowspan="1" colspan="1"/><td rowspan="1" colspan="1"/><td rowspan="1" colspan="1">4</td><td rowspan="1" colspan="1"/><td rowspan="1" colspan="1">1</td><td rowspan="1" colspan="1">5</td><td rowspan="1" colspan="1">
                        <bold>6</bold>
                      </td><td rowspan="1" colspan="1">1</td><td rowspan="1" colspan="1">4</td><td rowspan="1" colspan="1"/><td rowspan="1" colspan="1"/><td rowspan="1" colspan="1"/><td rowspan="1" colspan="1"/><td rowspan="1" colspan="1"/><td rowspan="1" colspan="1"/><td rowspan="1" colspan="1"/><td rowspan="1" colspan="1"/><td rowspan="1" colspan="1"/><td rowspan="1" colspan="1"/><td rowspan="1" colspan="1"/><td rowspan="1" colspan="1"/><td rowspan="1" colspan="1"/><td rowspan="1" colspan="1"/></tr><tr><td rowspan="1" colspan="1"><italic><tp:taxon-name><tp:taxon-name-part taxon-name-part-type="genus" reg="Coregonus">C.</tp:taxon-name-part><tp:taxon-name-part taxon-name-part-type="species" reg="nobilis">nobilis</tp:taxon-name-part></tp:taxon-name></italic> historical</td><td rowspan="1" colspan="1">Lucerne</td><td rowspan="1" colspan="1">3</td><td rowspan="1" colspan="1"/><td rowspan="1" colspan="1"/><td rowspan="1" colspan="1"/><td rowspan="1" colspan="1"/><td rowspan="1" colspan="1"/><td rowspan="1" colspan="1"/><td rowspan="1" colspan="1"/><td rowspan="1" colspan="1"/><td rowspan="1" colspan="1">
                        <bold>2</bold>
                      </td><td rowspan="1" colspan="1"/><td rowspan="1" colspan="1"/><td rowspan="1" colspan="1">1</td><td rowspan="1" colspan="1"/><td rowspan="1" colspan="1"/><td rowspan="1" colspan="1"/><td rowspan="1" colspan="1"/><td rowspan="1" colspan="1"/><td rowspan="1" colspan="1"/><td rowspan="1" colspan="1"/><td rowspan="1" colspan="1"/><td rowspan="1" colspan="1"/><td rowspan="1" colspan="1"/><td rowspan="1" colspan="1"/><td rowspan="1" colspan="1"/><td rowspan="1" colspan="1"/><td rowspan="1" colspan="1"/></tr><tr><td rowspan="1" colspan="1"><italic><tp:taxon-name><tp:taxon-name-part taxon-name-part-type="genus" reg="Coregonus">C.</tp:taxon-name-part><tp:taxon-name-part taxon-name-part-type="species" reg="muelleri">muelleri</tp:taxon-name-part></tp:taxon-name></italic> contemporary</td><td rowspan="1" colspan="1">Lucerne</td><td rowspan="1" colspan="1">30</td><td rowspan="1" colspan="1">2</td><td rowspan="1" colspan="1"/><td rowspan="1" colspan="1">4</td><td rowspan="1" colspan="1">4</td><td rowspan="1" colspan="1">6</td><td rowspan="1" colspan="1">
                        <bold>7</bold>
                      </td><td rowspan="1" colspan="1">2</td><td rowspan="1" colspan="1">3</td><td rowspan="1" colspan="1"/><td rowspan="1" colspan="1">1</td><td rowspan="1" colspan="1">1</td><td rowspan="1" colspan="1"/><td rowspan="1" colspan="1"/><td rowspan="1" colspan="1"/><td rowspan="1" colspan="1"/><td rowspan="1" colspan="1"/><td rowspan="1" colspan="1"/><td rowspan="1" colspan="1"/><td rowspan="1" colspan="1"/><td rowspan="1" colspan="1"/><td rowspan="1" colspan="1"/><td rowspan="1" colspan="1"/><td rowspan="1" colspan="1"/><td rowspan="1" colspan="1"/><td rowspan="1" colspan="1"/><td rowspan="1" colspan="1"/></tr><tr><td rowspan="1" colspan="1"><italic><tp:taxon-name><tp:taxon-name-part taxon-name-part-type="genus" reg="Coregonus">C.</tp:taxon-name-part><tp:taxon-name-part taxon-name-part-type="species" reg="muelleri">muelleri</tp:taxon-name-part></tp:taxon-name></italic> historical</td><td rowspan="1" colspan="1">Lucerne</td><td rowspan="1" colspan="1">8</td><td rowspan="1" colspan="1"/><td rowspan="1" colspan="1"/><td rowspan="1" colspan="1"/><td rowspan="1" colspan="1"/><td rowspan="1" colspan="1">2</td><td rowspan="1" colspan="1"/><td rowspan="1" colspan="1">
                        <bold>3</bold>
                      </td><td rowspan="1" colspan="1">2</td><td rowspan="1" colspan="1">1</td><td rowspan="1" colspan="1"/><td rowspan="1" colspan="1"/><td rowspan="1" colspan="1"/><td rowspan="1" colspan="1"/><td rowspan="1" colspan="1"/><td rowspan="1" colspan="1"/><td rowspan="1" colspan="1"/><td rowspan="1" colspan="1"/><td rowspan="1" colspan="1"/><td rowspan="1" colspan="1"/><td rowspan="1" colspan="1"/><td rowspan="1" colspan="1"/><td rowspan="1" colspan="1"/><td rowspan="1" colspan="1"/><td rowspan="1" colspan="1"/><td rowspan="1" colspan="1"/><td rowspan="1" colspan="1"/></tr><tr><td rowspan="1" colspan="1">
                        <italic>
                          <tp:taxon-name><tp:taxon-name-part taxon-name-part-type="genus" reg="Coregonus">C.</tp:taxon-name-part><tp:taxon-name-part taxon-name-part-type="species" reg="sarnensis">sarnensis</tp:taxon-name-part></tp:taxon-name>
                        </italic>
                      </td><td rowspan="1" colspan="1">Sarnen</td><td rowspan="1" colspan="1">28</td><td rowspan="1" colspan="1"/><td rowspan="1" colspan="1"/><td rowspan="1" colspan="1"/><td rowspan="1" colspan="1">1</td><td rowspan="1" colspan="1">1</td><td rowspan="1" colspan="1">1</td><td rowspan="1" colspan="1">3</td><td rowspan="1" colspan="1">
                        <bold>6</bold>
                      </td><td rowspan="1" colspan="1">5</td><td rowspan="1" colspan="1">5</td><td rowspan="1" colspan="1">4</td><td rowspan="1" colspan="1">1</td><td rowspan="1" colspan="1">1</td><td rowspan="1" colspan="1"/><td rowspan="1" colspan="1"/><td rowspan="1" colspan="1"/><td rowspan="1" colspan="1"/><td rowspan="1" colspan="1"/><td rowspan="1" colspan="1"/><td rowspan="1" colspan="1"/><td rowspan="1" colspan="1"/><td rowspan="1" colspan="1"/><td rowspan="1" colspan="1"/><td rowspan="1" colspan="1"/><td rowspan="1" colspan="1"/><td rowspan="1" colspan="1"/></tr><tr><td rowspan="1" colspan="1">
                        <italic>
                          <tp:taxon-name><tp:taxon-name-part taxon-name-part-type="genus" reg="Coregonus">C.</tp:taxon-name-part><tp:taxon-name-part taxon-name-part-type="species" reg="suidteri">suidteri</tp:taxon-name-part></tp:taxon-name>
                        </italic>
                      </td><td rowspan="1" colspan="1">Sempach</td><td rowspan="1" colspan="1">2</td><td rowspan="1" colspan="1"/><td rowspan="1" colspan="1"/><td rowspan="1" colspan="1"/><td rowspan="1" colspan="1"/><td rowspan="1" colspan="1"/><td rowspan="1" colspan="1"/><td rowspan="1" colspan="1"/><td rowspan="1" colspan="1"/><td rowspan="1" colspan="1"/><td rowspan="1" colspan="1"/><td rowspan="1" colspan="1"/><td rowspan="1" colspan="1"/><td rowspan="1" colspan="1">1</td><td rowspan="1" colspan="1"/><td rowspan="1" colspan="1"/><td rowspan="1" colspan="1"/><td rowspan="1" colspan="1"/><td rowspan="1" colspan="1"/><td rowspan="1" colspan="1">1</td><td rowspan="1" colspan="1"/><td rowspan="1" colspan="1"/><td rowspan="1" colspan="1"/><td rowspan="1" colspan="1"/><td rowspan="1" colspan="1"/><td rowspan="1" colspan="1"/><td rowspan="1" colspan="1"/></tr><tr><td rowspan="1" colspan="1">
                        <italic>
                          <tp:taxon-name><tp:taxon-name-part taxon-name-part-type="genus" reg="Coregonus">C.</tp:taxon-name-part><tp:taxon-name-part taxon-name-part-type="species" reg="zugensis">zugensis</tp:taxon-name-part></tp:taxon-name>
                        </italic>
                      </td><td rowspan="1" colspan="1">Zug</td><td rowspan="1" colspan="1">12</td><td rowspan="1" colspan="1"/><td rowspan="1" colspan="1"/><td rowspan="1" colspan="1">1</td><td rowspan="1" colspan="1">2</td><td rowspan="1" colspan="1">2</td><td rowspan="1" colspan="1">2</td><td rowspan="1" colspan="1">
                        <bold>3</bold>
                      </td><td rowspan="1" colspan="1">2</td><td rowspan="1" colspan="1"/><td rowspan="1" colspan="1"/><td rowspan="1" colspan="1"/><td rowspan="1" colspan="1"/><td rowspan="1" colspan="1"/><td rowspan="1" colspan="1"/><td rowspan="1" colspan="1"/><td rowspan="1" colspan="1"/><td rowspan="1" colspan="1"/><td rowspan="1" colspan="1"/><td rowspan="1" colspan="1"/><td rowspan="1" colspan="1"/><td rowspan="1" colspan="1"/><td rowspan="1" colspan="1"/><td rowspan="1" colspan="1"/><td rowspan="1" colspan="1"/><td rowspan="1" colspan="1"/><td rowspan="1" colspan="1"/></tr><tr><td rowspan="1" colspan="1">
                        <italic>
                          <tp:taxon-name><tp:taxon-name-part taxon-name-part-type="genus" reg="Coregonus">C.</tp:taxon-name-part><tp:taxon-name-part taxon-name-part-type="species" reg="obliterus">obliterus</tp:taxon-name-part></tp:taxon-name>
                        </italic>
                      </td><td rowspan="1" colspan="1">Zug</td><td rowspan="1" colspan="1">5</td><td rowspan="1" colspan="1"/><td rowspan="1" colspan="1"/><td rowspan="1" colspan="1">1</td><td rowspan="1" colspan="1"/><td rowspan="1" colspan="1">1</td><td rowspan="1" colspan="1">1</td><td rowspan="1" colspan="1"/><td rowspan="1" colspan="1">1</td><td rowspan="1" colspan="1"/><td rowspan="1" colspan="1"/><td rowspan="1" colspan="1">1</td><td rowspan="1" colspan="1"/><td rowspan="1" colspan="1"/><td rowspan="1" colspan="1"/><td rowspan="1" colspan="1"/><td rowspan="1" colspan="1"/><td rowspan="1" colspan="1"/><td rowspan="1" colspan="1"/><td rowspan="1" colspan="1"/><td rowspan="1" colspan="1"/><td rowspan="1" colspan="1"/><td rowspan="1" colspan="1"/><td rowspan="1" colspan="1"/><td rowspan="1" colspan="1"/><td rowspan="1" colspan="1"/><td rowspan="1" colspan="1"/></tr><tr><td rowspan="1" colspan="1">
                        <italic>
                          <tp:taxon-name><tp:taxon-name-part taxon-name-part-type="genus" reg="Coregonus">C.</tp:taxon-name-part><tp:taxon-name-part taxon-name-part-type="species" reg="supersum">supersum</tp:taxon-name-part></tp:taxon-name>
                        </italic>
                      </td><td rowspan="1" colspan="1">Zug</td><td rowspan="1" colspan="1">6</td><td rowspan="1" colspan="1"/><td rowspan="1" colspan="1"/><td rowspan="1" colspan="1"/><td rowspan="1" colspan="1"/><td rowspan="1" colspan="1"/><td rowspan="1" colspan="1"/><td rowspan="1" colspan="1">1</td><td rowspan="1" colspan="1"/><td rowspan="1" colspan="1">
                        <bold>3</bold>
                      </td><td rowspan="1" colspan="1">1</td><td rowspan="1" colspan="1"/><td rowspan="1" colspan="1"/><td rowspan="1" colspan="1">1</td><td rowspan="1" colspan="1"/><td rowspan="1" colspan="1"/><td rowspan="1" colspan="1"/><td rowspan="1" colspan="1"/><td rowspan="1" colspan="1"/><td rowspan="1" colspan="1"/><td rowspan="1" colspan="1"/><td rowspan="1" colspan="1"/><td rowspan="1" colspan="1"/><td rowspan="1" colspan="1"/><td rowspan="1" colspan="1"/><td rowspan="1" colspan="1"/><td rowspan="1" colspan="1"/></tr><tr><td rowspan="1" colspan="1">
                        <italic>
                          <tp:taxon-name><tp:taxon-name-part taxon-name-part-type="genus" reg="Coregonus">C.</tp:taxon-name-part><tp:taxon-name-part taxon-name-part-type="species" reg="gutturosus">gutturosus</tp:taxon-name-part></tp:taxon-name>
                        </italic>
                      </td><td rowspan="1" colspan="1">Constance</td><td rowspan="1" colspan="1">9</td><td rowspan="1" colspan="1"/><td rowspan="1" colspan="1"/><td rowspan="1" colspan="1"/><td rowspan="1" colspan="1"/><td rowspan="1" colspan="1"/><td rowspan="1" colspan="1">1</td><td rowspan="1" colspan="1">3</td><td rowspan="1" colspan="1">
                        <bold>4</bold>
                      </td><td rowspan="1" colspan="1"/><td rowspan="1" colspan="1">1</td><td rowspan="1" colspan="1"/><td rowspan="1" colspan="1"/><td rowspan="1" colspan="1"/><td rowspan="1" colspan="1"/><td rowspan="1" colspan="1"/><td rowspan="1" colspan="1"/><td rowspan="1" colspan="1"/><td rowspan="1" colspan="1"/><td rowspan="1" colspan="1"/><td rowspan="1" colspan="1"/><td rowspan="1" colspan="1"/><td rowspan="1" colspan="1"/><td rowspan="1" colspan="1"/><td rowspan="1" colspan="1"/><td rowspan="1" colspan="1"/><td rowspan="1" colspan="1"/></tr><tr><td rowspan="1" colspan="1">
                        <italic>
                          <tp:taxon-name><tp:taxon-name-part taxon-name-part-type="genus" reg="Coregonus">C.</tp:taxon-name-part><tp:taxon-name-part taxon-name-part-type="species" reg="arenicolus">arenicolus</tp:taxon-name-part></tp:taxon-name>
                        </italic>
                      </td><td rowspan="1" colspan="1">Constance</td><td rowspan="1" colspan="1">4</td><td rowspan="1" colspan="1"/><td rowspan="1" colspan="1"/><td rowspan="1" colspan="1"/><td rowspan="1" colspan="1"/><td rowspan="1" colspan="1"/><td rowspan="1" colspan="1"/><td rowspan="1" colspan="1"/><td rowspan="1" colspan="1"/><td rowspan="1" colspan="1"/><td rowspan="1" colspan="1"/><td rowspan="1" colspan="1">1</td><td rowspan="1" colspan="1">1</td><td rowspan="1" colspan="1"/><td rowspan="1" colspan="1"/><td rowspan="1" colspan="1">1</td><td rowspan="1" colspan="1"/><td rowspan="1" colspan="1"/><td rowspan="1" colspan="1"/><td rowspan="1" colspan="1">1</td><td rowspan="1" colspan="1"/><td rowspan="1" colspan="1"/><td rowspan="1" colspan="1"/><td rowspan="1" colspan="1"/><td rowspan="1" colspan="1"/><td rowspan="1" colspan="1"/><td rowspan="1" colspan="1"/></tr><tr><td rowspan="1" colspan="1">
                        <italic>
                          <tp:taxon-name><tp:taxon-name-part taxon-name-part-type="genus" reg="Coregonus">C.</tp:taxon-name-part><tp:taxon-name-part taxon-name-part-type="species" reg="macrophthalmus">macrophthalmus</tp:taxon-name-part></tp:taxon-name>
                        </italic>
                      </td><td rowspan="1" colspan="1">Constance</td><td rowspan="1" colspan="1">7</td><td rowspan="1" colspan="1"/><td rowspan="1" colspan="1"/><td rowspan="1" colspan="1"/><td rowspan="1" colspan="1"/><td rowspan="1" colspan="1"/><td rowspan="1" colspan="1"/><td rowspan="1" colspan="1">
                        <bold>3</bold>
                      </td><td rowspan="1" colspan="1">2</td><td rowspan="1" colspan="1">1</td><td rowspan="1" colspan="1"/><td rowspan="1" colspan="1">1</td><td rowspan="1" colspan="1"/><td rowspan="1" colspan="1"/><td rowspan="1" colspan="1"/><td rowspan="1" colspan="1"/><td rowspan="1" colspan="1"/><td rowspan="1" colspan="1"/><td rowspan="1" colspan="1"/><td rowspan="1" colspan="1"/><td rowspan="1" colspan="1"/><td rowspan="1" colspan="1"/><td rowspan="1" colspan="1"/><td rowspan="1" colspan="1"/><td rowspan="1" colspan="1"/><td rowspan="1" colspan="1"/><td rowspan="1" colspan="1"/></tr><tr><td rowspan="1" colspan="1">
                        <italic>
                          <tp:taxon-name><tp:taxon-name-part taxon-name-part-type="genus" reg="Coregonus">C.</tp:taxon-name-part><tp:taxon-name-part taxon-name-part-type="species" reg="wartmanni">wartmanni</tp:taxon-name-part></tp:taxon-name>
                        </italic>
                      </td><td rowspan="1" colspan="1">Constance</td><td rowspan="1" colspan="1">1</td><td rowspan="1" colspan="1"/><td rowspan="1" colspan="1"/><td rowspan="1" colspan="1"/><td rowspan="1" colspan="1"/><td rowspan="1" colspan="1"/><td rowspan="1" colspan="1"/><td rowspan="1" colspan="1"/><td rowspan="1" colspan="1"/><td rowspan="1" colspan="1">1</td><td rowspan="1" colspan="1"/><td rowspan="1" colspan="1"/><td rowspan="1" colspan="1"/><td rowspan="1" colspan="1"/><td rowspan="1" colspan="1"/><td rowspan="1" colspan="1"/><td rowspan="1" colspan="1"/><td rowspan="1" colspan="1"/><td rowspan="1" colspan="1"/><td rowspan="1" colspan="1"/><td rowspan="1" colspan="1"/><td rowspan="1" colspan="1"/><td rowspan="1" colspan="1"/><td rowspan="1" colspan="1"/><td rowspan="1" colspan="1"/><td rowspan="1" colspan="1"/><td rowspan="1" colspan="1"/></tr><tr><td rowspan="1" colspan="1"/><td rowspan="1" colspan="1"/><td rowspan="1" colspan="1"/><td rowspan="1" colspan="12">
                        <bold>Number of scales</bold>
                      </td><td rowspan="1" colspan="1"/><td rowspan="1" colspan="1"/><td rowspan="1" colspan="1"/><td rowspan="1" colspan="1"/><td rowspan="1" colspan="1"/><td rowspan="1" colspan="1"/><td rowspan="1" colspan="1"/><td rowspan="1" colspan="1"/><td rowspan="1" colspan="1"/><td rowspan="1" colspan="1"/><td rowspan="1" colspan="1"/><td rowspan="1" colspan="1"/><td rowspan="1" colspan="1"/><td rowspan="1" colspan="1"/></tr><tr><td rowspan="2" colspan="1">
                        <bold>Species</bold>
                      </td><td rowspan="2" colspan="1">
                        <bold>Lake</bold>
                      </td><td rowspan="2" colspan="1">
                        <bold>Ntotal</bold>
                      </td><td rowspan="1" colspan="4">
                        <bold>transverse dorsal</bold>
                      </td><td rowspan="1" colspan="4">
                        <bold>transverse anal</bold>
                      </td><td rowspan="1" colspan="4">
                        <bold>transverse pelvic</bold>
                      </td><td rowspan="1" colspan="1"/><td rowspan="1" colspan="1"/><td rowspan="1" colspan="1"/><td rowspan="1" colspan="1"/><td rowspan="1" colspan="1"/><td rowspan="1" colspan="1"/><td rowspan="1" colspan="1"/><td rowspan="1" colspan="1"/><td rowspan="1" colspan="1"/><td rowspan="1" colspan="1"/><td rowspan="1" colspan="1"/><td rowspan="1" colspan="1"/><td rowspan="1" colspan="1"/><td rowspan="1" colspan="1"/></tr><tr><td rowspan="1" colspan="1">
                        <bold>8</bold>
                      </td><td rowspan="1" colspan="1">
                        <bold>9</bold>
                      </td><td rowspan="1" colspan="1">
                        <bold>10</bold>
                      </td><td rowspan="1" colspan="1">
                        <bold>11</bold>
                      </td><td rowspan="1" colspan="1">
                        <bold>7</bold>
                      </td><td rowspan="1" colspan="1">
                        <bold>8</bold>
                      </td><td rowspan="1" colspan="1">
                        <bold>9</bold>
                      </td><td rowspan="1" colspan="1">
                        <bold>10</bold>
                      </td><td rowspan="1" colspan="1">
                        <bold>7</bold>
                      </td><td rowspan="1" colspan="1">
                        <bold>8</bold>
                      </td><td rowspan="1" colspan="1">
                        <bold>9</bold>
                      </td><td rowspan="1" colspan="1">
                        <bold>10</bold>
                      </td><td rowspan="1" colspan="1"/><td rowspan="1" colspan="1"/><td rowspan="1" colspan="1"/><td rowspan="1" colspan="1"/><td rowspan="1" colspan="1"/><td rowspan="1" colspan="1"/><td rowspan="1" colspan="1"/><td rowspan="1" colspan="1"/><td rowspan="1" colspan="1"/><td rowspan="1" colspan="1"/><td rowspan="1" colspan="1"/><td rowspan="1" colspan="1"/><td rowspan="1" colspan="1"/><td rowspan="1" colspan="1"/></tr><tr><td rowspan="1" colspan="1"><italic><tp:taxon-name><tp:taxon-name-part taxon-name-part-type="genus" reg="Coregonus">C.</tp:taxon-name-part><tp:taxon-name-part taxon-name-part-type="species" reg="litoralis">litoralis</tp:taxon-name-part></tp:taxon-name></italic> contemporary</td><td rowspan="1" colspan="1">Lucerne</td><td rowspan="1" colspan="1">13</td><td rowspan="1" colspan="1"/><td rowspan="1" colspan="1">1</td><td rowspan="1" colspan="1">
                        <bold>9</bold>
                      </td><td rowspan="1" colspan="1">3</td><td rowspan="1" colspan="1">1</td><td rowspan="1" colspan="1">5</td><td rowspan="1" colspan="1">
                        <bold>7</bold>
                      </td><td rowspan="1" colspan="1"/><td rowspan="1" colspan="1"/><td rowspan="1" colspan="1">5</td><td rowspan="1" colspan="1">
                        <bold>7</bold>
                      </td><td rowspan="1" colspan="1">1</td><td rowspan="1" colspan="1"/><td rowspan="1" colspan="1"/><td rowspan="1" colspan="1"/><td rowspan="1" colspan="1"/><td rowspan="1" colspan="1"/><td rowspan="1" colspan="1"/><td rowspan="1" colspan="1"/><td rowspan="1" colspan="1"/><td rowspan="1" colspan="1"/><td rowspan="1" colspan="1"/><td rowspan="1" colspan="1"/><td rowspan="1" colspan="1"/><td rowspan="1" colspan="1"/><td rowspan="1" colspan="1"/></tr><tr><td rowspan="1" colspan="1"><italic><tp:taxon-name><tp:taxon-name-part taxon-name-part-type="genus" reg="Coregonus">C.</tp:taxon-name-part><tp:taxon-name-part taxon-name-part-type="species" reg="litoralis">litoralis</tp:taxon-name-part></tp:taxon-name></italic> historical</td><td rowspan="1" colspan="1">Lucerne</td><td rowspan="1" colspan="1">7</td><td rowspan="1" colspan="1"/><td rowspan="1" colspan="1"/><td rowspan="1" colspan="1">
                        <bold>4</bold>
                      </td><td rowspan="1" colspan="1">3</td><td rowspan="1" colspan="1">1</td><td rowspan="1" colspan="1">
                        <bold>3</bold>
                      </td><td rowspan="1" colspan="1">2</td><td rowspan="1" colspan="1">1</td><td rowspan="1" colspan="1">1</td><td rowspan="1" colspan="1">
                        <bold>3</bold>
                      </td><td rowspan="1" colspan="1">2</td><td rowspan="1" colspan="1">1</td><td rowspan="1" colspan="1"/><td rowspan="1" colspan="1"/><td rowspan="1" colspan="1"/><td rowspan="1" colspan="1"/><td rowspan="1" colspan="1"/><td rowspan="1" colspan="1"/><td rowspan="1" colspan="1"/><td rowspan="1" colspan="1"/><td rowspan="1" colspan="1"/><td rowspan="1" colspan="1"/><td rowspan="1" colspan="1"/><td rowspan="1" colspan="1"/><td rowspan="1" colspan="1"/><td rowspan="1" colspan="1"/></tr><tr><td rowspan="1" colspan="1">
                        <italic>
                          <tp:taxon-name><tp:taxon-name-part taxon-name-part-type="genus" reg="Coregonus">C.</tp:taxon-name-part><tp:taxon-name-part taxon-name-part-type="species" reg="intermundia">intermundia</tp:taxon-name-part></tp:taxon-name>
                        </italic>
                      </td><td rowspan="1" colspan="1">Lucerne</td><td rowspan="1" colspan="1">11</td><td rowspan="1" colspan="1">1</td><td rowspan="1" colspan="1">4</td><td rowspan="1" colspan="1">
                        <bold>5</bold>
                      </td><td rowspan="1" colspan="1">1</td><td rowspan="1" colspan="1">2</td><td rowspan="1" colspan="1">
                        <bold>5</bold>
                      </td><td rowspan="1" colspan="1">4</td><td rowspan="1" colspan="1"/><td rowspan="1" colspan="1"/><td rowspan="1" colspan="1">3</td><td rowspan="1" colspan="1">
                        <bold>6</bold>
                      </td><td rowspan="1" colspan="1">2</td><td rowspan="1" colspan="1"/><td rowspan="1" colspan="1"/><td rowspan="1" colspan="1"/><td rowspan="1" colspan="1"/><td rowspan="1" colspan="1"/><td rowspan="1" colspan="1"/><td rowspan="1" colspan="1"/><td rowspan="1" colspan="1"/><td rowspan="1" colspan="1"/><td rowspan="1" colspan="1"/><td rowspan="1" colspan="1"/><td rowspan="1" colspan="1"/><td rowspan="1" colspan="1"/><td rowspan="1" colspan="1"/></tr><tr><td rowspan="1" colspan="1">
                        <italic>
                          <tp:taxon-name><tp:taxon-name-part taxon-name-part-type="genus" reg="Coregonus">C.</tp:taxon-name-part><tp:taxon-name-part taxon-name-part-type="species" reg="suspensus">suspensus</tp:taxon-name-part></tp:taxon-name>
                        </italic>
                      </td><td rowspan="1" colspan="1">Lucerne</td><td rowspan="1" colspan="1">5</td><td rowspan="1" colspan="1">1</td><td rowspan="1" colspan="1">
                        <bold>3</bold>
                      </td><td rowspan="1" colspan="1">1</td><td rowspan="1" colspan="1"/><td rowspan="1" colspan="1">1</td><td rowspan="1" colspan="1">
                        <bold>4</bold>
                      </td><td rowspan="1" colspan="1"/><td rowspan="1" colspan="1"/><td rowspan="1" colspan="1"/><td rowspan="1" colspan="1">2</td><td rowspan="1" colspan="1">
                        <bold>3</bold>
                      </td><td rowspan="1" colspan="1"/><td rowspan="1" colspan="1"/><td rowspan="1" colspan="1"/><td rowspan="1" colspan="1"/><td rowspan="1" colspan="1"/><td rowspan="1" colspan="1"/><td rowspan="1" colspan="1"/><td rowspan="1" colspan="1"/><td rowspan="1" colspan="1"/><td rowspan="1" colspan="1"/><td rowspan="1" colspan="1"/><td rowspan="1" colspan="1"/><td rowspan="1" colspan="1"/><td rowspan="1" colspan="1"/><td rowspan="1" colspan="1"/></tr><tr><td rowspan="1" colspan="1"><italic><tp:taxon-name><tp:taxon-name-part taxon-name-part-type="genus" reg="Coregonus">C.</tp:taxon-name-part><tp:taxon-name-part taxon-name-part-type="species" reg="nobilis">nobilis</tp:taxon-name-part></tp:taxon-name></italic> contemporary</td><td rowspan="1" colspan="1">Lucerne</td><td rowspan="1" colspan="1">21</td><td rowspan="1" colspan="1"/><td rowspan="1" colspan="1">
                        <bold>11</bold>
                      </td><td rowspan="1" colspan="1">10</td><td rowspan="1" colspan="1"/><td rowspan="1" colspan="1">
                        <bold>13</bold>
                      </td><td rowspan="1" colspan="1">7</td><td rowspan="1" colspan="1">1</td><td rowspan="1" colspan="1"/><td rowspan="1" colspan="1"/><td rowspan="1" colspan="1">1</td><td rowspan="1" colspan="1">
                        <bold>18</bold>
                      </td><td rowspan="1" colspan="1">2</td><td rowspan="1" colspan="1"/><td rowspan="1" colspan="1"/><td rowspan="1" colspan="1"/><td rowspan="1" colspan="1"/><td rowspan="1" colspan="1"/><td rowspan="1" colspan="1"/><td rowspan="1" colspan="1"/><td rowspan="1" colspan="1"/><td rowspan="1" colspan="1"/><td rowspan="1" colspan="1"/><td rowspan="1" colspan="1"/><td rowspan="1" colspan="1"/><td rowspan="1" colspan="1"/><td rowspan="1" colspan="1"/></tr><tr><td rowspan="1" colspan="1"><italic><tp:taxon-name><tp:taxon-name-part taxon-name-part-type="genus" reg="Coregonus">C.</tp:taxon-name-part><tp:taxon-name-part taxon-name-part-type="species" reg="nobilis">nobilis</tp:taxon-name-part></tp:taxon-name></italic> historical</td><td rowspan="1" colspan="1">Lucerne</td><td rowspan="1" colspan="1">3</td><td rowspan="1" colspan="1"/><td rowspan="1" colspan="1">
                        <bold>3</bold>
                      </td><td rowspan="1" colspan="1"/><td rowspan="1" colspan="1"/><td rowspan="1" colspan="1">1</td><td rowspan="1" colspan="1">2</td><td rowspan="1" colspan="1"/><td rowspan="1" colspan="1"/><td rowspan="1" colspan="1"/><td rowspan="1" colspan="1">
                        <bold>2</bold>
                      </td><td rowspan="1" colspan="1">1</td><td rowspan="1" colspan="1"/><td rowspan="1" colspan="1"/><td rowspan="1" colspan="1"/><td rowspan="1" colspan="1"/><td rowspan="1" colspan="1"/><td rowspan="1" colspan="1"/><td rowspan="1" colspan="1"/><td rowspan="1" colspan="1"/><td rowspan="1" colspan="1"/><td rowspan="1" colspan="1"/><td rowspan="1" colspan="1"/><td rowspan="1" colspan="1"/><td rowspan="1" colspan="1"/><td rowspan="1" colspan="1"/><td rowspan="1" colspan="1"/></tr><tr><td rowspan="1" colspan="1"><italic><tp:taxon-name><tp:taxon-name-part taxon-name-part-type="genus" reg="Coregonus">C.</tp:taxon-name-part><tp:taxon-name-part taxon-name-part-type="species" reg="muelleri">muelleri</tp:taxon-name-part></tp:taxon-name></italic> contemporary</td><td rowspan="1" colspan="1">Lucerne</td><td rowspan="1" colspan="1">30</td><td rowspan="1" colspan="1">2</td><td rowspan="1" colspan="1">
                        <bold>22</bold>
                      </td><td rowspan="1" colspan="1">6</td><td rowspan="1" colspan="1"/><td rowspan="1" colspan="1">5</td><td rowspan="1" colspan="1">
                        <bold>20</bold>
                      </td><td rowspan="1" colspan="1">5</td><td rowspan="1" colspan="1"/><td rowspan="1" colspan="1"/><td rowspan="1" colspan="1">
                        <bold>18</bold>
                      </td><td rowspan="1" colspan="1">10</td><td rowspan="1" colspan="1">2</td><td rowspan="1" colspan="1"/><td rowspan="1" colspan="1"/><td rowspan="1" colspan="1"/><td rowspan="1" colspan="1"/><td rowspan="1" colspan="1"/><td rowspan="1" colspan="1"/><td rowspan="1" colspan="1"/><td rowspan="1" colspan="1"/><td rowspan="1" colspan="1"/><td rowspan="1" colspan="1"/><td rowspan="1" colspan="1"/><td rowspan="1" colspan="1"/><td rowspan="1" colspan="1"/><td rowspan="1" colspan="1"/></tr><tr><td rowspan="1" colspan="1"><italic><tp:taxon-name><tp:taxon-name-part taxon-name-part-type="genus" reg="Coregonus">C.</tp:taxon-name-part><tp:taxon-name-part taxon-name-part-type="species" reg="muelleri">muelleri</tp:taxon-name-part></tp:taxon-name></italic> historical</td><td rowspan="1" colspan="1">Lucerne</td><td rowspan="1" colspan="1">8</td><td rowspan="1" colspan="1">3</td><td rowspan="1" colspan="1">
                        <bold>5</bold>
                      </td><td rowspan="1" colspan="1"/><td rowspan="1" colspan="1"/><td rowspan="1" colspan="1">1</td><td rowspan="1" colspan="1">
                        <bold>7</bold>
                      </td><td rowspan="1" colspan="1"/><td rowspan="1" colspan="1"/><td rowspan="1" colspan="1">1</td><td rowspan="1" colspan="1">
                        <bold>6</bold>
                      </td><td rowspan="1" colspan="1">1</td><td rowspan="1" colspan="1"/><td rowspan="1" colspan="1"/><td rowspan="1" colspan="1"/><td rowspan="1" colspan="1"/><td rowspan="1" colspan="1"/><td rowspan="1" colspan="1"/><td rowspan="1" colspan="1"/><td rowspan="1" colspan="1"/><td rowspan="1" colspan="1"/><td rowspan="1" colspan="1"/><td rowspan="1" colspan="1"/><td rowspan="1" colspan="1"/><td rowspan="1" colspan="1"/><td rowspan="1" colspan="1"/><td rowspan="1" colspan="1"/></tr><tr><td rowspan="1" colspan="1">
                        <italic>
                          <tp:taxon-name><tp:taxon-name-part taxon-name-part-type="genus" reg="Coregonus">C.</tp:taxon-name-part><tp:taxon-name-part taxon-name-part-type="species" reg="sarnensis">sarnensis</tp:taxon-name-part></tp:taxon-name>
                        </italic>
                      </td><td rowspan="1" colspan="1">Sarnen</td><td rowspan="1" colspan="1">28</td><td rowspan="1" colspan="1">3</td><td rowspan="1" colspan="1">11</td><td rowspan="1" colspan="1">
                        <bold>14</bold>
                      </td><td rowspan="1" colspan="1"/><td rowspan="1" colspan="1">4</td><td rowspan="1" colspan="1">
                        <bold>16</bold>
                      </td><td rowspan="1" colspan="1">8</td><td rowspan="1" colspan="1"/><td rowspan="1" colspan="1"/><td rowspan="1" colspan="1">1</td><td rowspan="1" colspan="1">10</td><td rowspan="1" colspan="1">
                        <bold>17</bold>
                      </td><td rowspan="1" colspan="1"/><td rowspan="1" colspan="1"/><td rowspan="1" colspan="1"/><td rowspan="1" colspan="1"/><td rowspan="1" colspan="1"/><td rowspan="1" colspan="1"/><td rowspan="1" colspan="1"/><td rowspan="1" colspan="1"/><td rowspan="1" colspan="1"/><td rowspan="1" colspan="1"/><td rowspan="1" colspan="1"/><td rowspan="1" colspan="1"/><td rowspan="1" colspan="1"/><td rowspan="1" colspan="1"/></tr><tr><td rowspan="1" colspan="1">
                        <italic>
                          <tp:taxon-name><tp:taxon-name-part taxon-name-part-type="genus" reg="Coregonus">C.</tp:taxon-name-part><tp:taxon-name-part taxon-name-part-type="species" reg="suidteri">suidteri</tp:taxon-name-part></tp:taxon-name>
                        </italic>
                      </td><td rowspan="1" colspan="1">Sempach</td><td rowspan="1" colspan="1">2</td><td rowspan="1" colspan="1"/><td rowspan="1" colspan="1"/><td rowspan="1" colspan="1">2</td><td rowspan="1" colspan="1"/><td rowspan="1" colspan="1"/><td rowspan="1" colspan="1"/><td rowspan="1" colspan="1"/><td rowspan="1" colspan="1"/><td rowspan="1" colspan="1"/><td rowspan="1" colspan="1"/><td rowspan="1" colspan="1"/><td rowspan="1" colspan="1"/><td rowspan="1" colspan="1"/><td rowspan="1" colspan="1"/><td rowspan="1" colspan="1"/><td rowspan="1" colspan="1"/><td rowspan="1" colspan="1"/><td rowspan="1" colspan="1"/><td rowspan="1" colspan="1"/><td rowspan="1" colspan="1"/><td rowspan="1" colspan="1"/><td rowspan="1" colspan="1"/><td rowspan="1" colspan="1"/><td rowspan="1" colspan="1"/><td rowspan="1" colspan="1"/><td rowspan="1" colspan="1"/></tr><tr><td rowspan="1" colspan="1">
                        <italic>
                          <tp:taxon-name><tp:taxon-name-part taxon-name-part-type="genus" reg="Coregonus">C.</tp:taxon-name-part><tp:taxon-name-part taxon-name-part-type="species" reg="zugensis">zugensis</tp:taxon-name-part></tp:taxon-name>
                        </italic>
                      </td><td rowspan="1" colspan="1">Zug</td><td rowspan="1" colspan="1">12</td><td rowspan="1" colspan="1">
                        <bold>4</bold>
                      </td><td rowspan="1" colspan="1">
                        <bold>4</bold>
                      </td><td rowspan="1" colspan="1">
                        <bold>4</bold>
                      </td><td rowspan="1" colspan="1"/><td rowspan="1" colspan="1">4</td><td rowspan="1" colspan="1">
                        <bold>5</bold>
                      </td><td rowspan="1" colspan="1">3</td><td rowspan="1" colspan="1"/><td rowspan="1" colspan="1">2</td><td rowspan="1" colspan="1">
                        <bold>5</bold>
                      </td><td rowspan="1" colspan="1">
                        <bold>5</bold>
                      </td><td rowspan="1" colspan="1"/><td rowspan="1" colspan="1"/><td rowspan="1" colspan="1"/><td rowspan="1" colspan="1"/><td rowspan="1" colspan="1"/><td rowspan="1" colspan="1"/><td rowspan="1" colspan="1"/><td rowspan="1" colspan="1"/><td rowspan="1" colspan="1"/><td rowspan="1" colspan="1"/><td rowspan="1" colspan="1"/><td rowspan="1" colspan="1"/><td rowspan="1" colspan="1"/><td rowspan="1" colspan="1"/><td rowspan="1" colspan="1"/></tr><tr><td rowspan="1" colspan="1">
                        <italic>
                          <tp:taxon-name><tp:taxon-name-part taxon-name-part-type="genus" reg="Coregonus">C.</tp:taxon-name-part><tp:taxon-name-part taxon-name-part-type="species" reg="obliterus">obliterus</tp:taxon-name-part></tp:taxon-name>
                        </italic>
                      </td><td rowspan="1" colspan="1">Zug</td><td rowspan="1" colspan="1">7</td><td rowspan="1" colspan="1"/><td rowspan="1" colspan="1">1</td><td rowspan="1" colspan="1">
                        <bold>5</bold>
                      </td><td rowspan="1" colspan="1">1</td><td rowspan="1" colspan="1"/><td rowspan="1" colspan="1">
                        <bold>5</bold>
                      </td><td rowspan="1" colspan="1">2</td><td rowspan="1" colspan="1"/><td rowspan="1" colspan="1"/><td rowspan="1" colspan="1">
                        <bold>5</bold>
                      </td><td rowspan="1" colspan="1">2</td><td rowspan="1" colspan="1"/><td rowspan="1" colspan="1"/><td rowspan="1" colspan="1"/><td rowspan="1" colspan="1"/><td rowspan="1" colspan="1"/><td rowspan="1" colspan="1"/><td rowspan="1" colspan="1"/><td rowspan="1" colspan="1"/><td rowspan="1" colspan="1"/><td rowspan="1" colspan="1"/><td rowspan="1" colspan="1"/><td rowspan="1" colspan="1"/><td rowspan="1" colspan="1"/><td rowspan="1" colspan="1"/><td rowspan="1" colspan="1"/></tr><tr><td rowspan="1" colspan="1">
                        <italic>
                          <tp:taxon-name><tp:taxon-name-part taxon-name-part-type="genus" reg="Coregonus">C.</tp:taxon-name-part><tp:taxon-name-part taxon-name-part-type="species" reg="supersum">supersum</tp:taxon-name-part></tp:taxon-name>
                        </italic>
                      </td><td rowspan="1" colspan="1">Zug</td><td rowspan="1" colspan="1">6</td><td rowspan="1" colspan="1">1</td><td rowspan="1" colspan="1">1</td><td rowspan="1" colspan="1">
                        <bold>4</bold>
                      </td><td rowspan="1" colspan="1"/><td rowspan="1" colspan="1">1</td><td rowspan="1" colspan="1">
                        <bold>5</bold>
                      </td><td rowspan="1" colspan="1"/><td rowspan="1" colspan="1"/><td rowspan="1" colspan="1"/><td rowspan="1" colspan="1">2</td><td rowspan="1" colspan="1">
                        <bold>4</bold>
                      </td><td rowspan="1" colspan="1"/><td rowspan="1" colspan="1"/><td rowspan="1" colspan="1"/><td rowspan="1" colspan="1"/><td rowspan="1" colspan="1"/><td rowspan="1" colspan="1"/><td rowspan="1" colspan="1"/><td rowspan="1" colspan="1"/><td rowspan="1" colspan="1"/><td rowspan="1" colspan="1"/><td rowspan="1" colspan="1"/><td rowspan="1" colspan="1"/><td rowspan="1" colspan="1"/><td rowspan="1" colspan="1"/><td rowspan="1" colspan="1"/></tr><tr><td rowspan="1" colspan="1">
                        <italic>
                          <tp:taxon-name><tp:taxon-name-part taxon-name-part-type="genus" reg="Coregonus">C.</tp:taxon-name-part><tp:taxon-name-part taxon-name-part-type="species" reg="gutturosus">gutturosus</tp:taxon-name-part></tp:taxon-name>
                        </italic>
                      </td><td rowspan="1" colspan="1">Constance</td><td rowspan="1" colspan="1">9</td><td rowspan="1" colspan="1">4</td><td rowspan="1" colspan="1">
                        <bold>5</bold>
                      </td><td rowspan="1" colspan="1"/><td rowspan="1" colspan="1"/><td rowspan="1" colspan="1">
                        <bold>4</bold>
                      </td><td rowspan="1" colspan="1">3</td><td rowspan="1" colspan="1">2</td><td rowspan="1" colspan="1"/><td rowspan="1" colspan="1"/><td rowspan="1" colspan="1">
                        <bold>8</bold>
                      </td><td rowspan="1" colspan="1">1</td><td rowspan="1" colspan="1"/><td rowspan="1" colspan="1"/><td rowspan="1" colspan="1"/><td rowspan="1" colspan="1"/><td rowspan="1" colspan="1"/><td rowspan="1" colspan="1"/><td rowspan="1" colspan="1"/><td rowspan="1" colspan="1"/><td rowspan="1" colspan="1"/><td rowspan="1" colspan="1"/><td rowspan="1" colspan="1"/><td rowspan="1" colspan="1"/><td rowspan="1" colspan="1"/><td rowspan="1" colspan="1"/><td rowspan="1" colspan="1"/></tr><tr><td rowspan="1" colspan="1">
                        <italic>
                          <tp:taxon-name><tp:taxon-name-part taxon-name-part-type="genus" reg="Coregonus">C.</tp:taxon-name-part><tp:taxon-name-part taxon-name-part-type="species" reg="arenicolus">arenicolus</tp:taxon-name-part></tp:taxon-name>
                        </italic>
                      </td><td rowspan="1" colspan="1">Constance</td><td rowspan="1" colspan="1">4</td><td rowspan="1" colspan="1"/><td rowspan="1" colspan="1"/><td rowspan="1" colspan="1">
                        <bold>3</bold>
                      </td><td rowspan="1" colspan="1">1</td><td rowspan="1" colspan="1"/><td rowspan="1" colspan="1">1</td><td rowspan="1" colspan="1">
                        <bold>3</bold>
                      </td><td rowspan="1" colspan="1"/><td rowspan="1" colspan="1"/><td rowspan="1" colspan="1">1</td><td rowspan="1" colspan="1">
                        <bold>3</bold>
                      </td><td rowspan="1" colspan="1"/><td rowspan="1" colspan="1"/><td rowspan="1" colspan="1"/><td rowspan="1" colspan="1"/><td rowspan="1" colspan="1"/><td rowspan="1" colspan="1"/><td rowspan="1" colspan="1"/><td rowspan="1" colspan="1"/><td rowspan="1" colspan="1"/><td rowspan="1" colspan="1"/><td rowspan="1" colspan="1"/><td rowspan="1" colspan="1"/><td rowspan="1" colspan="1"/><td rowspan="1" colspan="1"/><td rowspan="1" colspan="1"/></tr><tr><td rowspan="1" colspan="1">
                        <italic>
                          <tp:taxon-name><tp:taxon-name-part taxon-name-part-type="genus" reg="Coregonus">C.</tp:taxon-name-part><tp:taxon-name-part taxon-name-part-type="species" reg="wartmanni">wartmanni</tp:taxon-name-part></tp:taxon-name>
                        </italic>
                      </td><td rowspan="1" colspan="1">Constance</td><td rowspan="1" colspan="1">1</td><td rowspan="1" colspan="1"/><td rowspan="1" colspan="1"/><td rowspan="1" colspan="1">1</td><td rowspan="1" colspan="1"/><td rowspan="1" colspan="1"/><td rowspan="1" colspan="1">1</td><td rowspan="1" colspan="1"/><td rowspan="1" colspan="1"/><td rowspan="1" colspan="1"/><td rowspan="1" colspan="1">1</td><td rowspan="1" colspan="1"/><td rowspan="1" colspan="1"/><td rowspan="1" colspan="1"/><td rowspan="1" colspan="1"/><td rowspan="1" colspan="1"/><td rowspan="1" colspan="1"/><td rowspan="1" colspan="1"/><td rowspan="1" colspan="1"/><td rowspan="1" colspan="1"/><td rowspan="1" colspan="1"/><td rowspan="1" colspan="1"/><td rowspan="1" colspan="1"/><td rowspan="1" colspan="1"/><td rowspan="1" colspan="1"/><td rowspan="1" colspan="1"/><td rowspan="1" colspan="1"/></tr></tbody></table></table-wrap><table-wrap id="T13" position="float" orientation="portrait"><label>Table 13.</label><caption><p>Frequency of occurrence of the total number of gill rakers (mode in bold) in the 13 whitefish species from lakes Lucerne (<italic><tp:taxon-name><tp:taxon-name-part taxon-name-part-type="genus" reg="Coregonus">C.</tp:taxon-name-part><tp:taxon-name-part taxon-name-part-type="species" reg="litoralis">litoralis</tp:taxon-name-part></tp:taxon-name></italic>, <italic><tp:taxon-name><tp:taxon-name-part taxon-name-part-type="genus" reg="Coregonus">C.</tp:taxon-name-part><tp:taxon-name-part taxon-name-part-type="species" reg="intermundia">intermundia</tp:taxon-name-part></tp:taxon-name></italic>, <italic><tp:taxon-name><tp:taxon-name-part taxon-name-part-type="genus" reg="Coregonus">C.</tp:taxon-name-part><tp:taxon-name-part taxon-name-part-type="species" reg="suspensus">suspensus</tp:taxon-name-part></tp:taxon-name></italic>, <italic><tp:taxon-name><tp:taxon-name-part taxon-name-part-type="genus" reg="Coregonus">C.</tp:taxon-name-part><tp:taxon-name-part taxon-name-part-type="species" reg="nobilis">nobilis</tp:taxon-name-part></tp:taxon-name></italic>, <italic><tp:taxon-name><tp:taxon-name-part taxon-name-part-type="genus" reg="Coregonus">C.</tp:taxon-name-part><tp:taxon-name-part taxon-name-part-type="species" reg="muelleri">muelleri</tp:taxon-name-part></tp:taxon-name></italic>,), Sarnen (<italic><tp:taxon-name><tp:taxon-name-part taxon-name-part-type="genus" reg="Coregonus">C.</tp:taxon-name-part><tp:taxon-name-part taxon-name-part-type="species" reg="sarnensis">sarnensis</tp:taxon-name-part></tp:taxon-name></italic>), Sempach (<italic><tp:taxon-name><tp:taxon-name-part taxon-name-part-type="genus" reg="Coregonus">C.</tp:taxon-name-part><tp:taxon-name-part taxon-name-part-type="species" reg="suidteri">suidteri</tp:taxon-name-part></tp:taxon-name></italic>), Zug (<italic><tp:taxon-name><tp:taxon-name-part taxon-name-part-type="genus" reg="Coregonus">C.</tp:taxon-name-part><tp:taxon-name-part taxon-name-part-type="species" reg="zugensis">zugensis</tp:taxon-name-part></tp:taxon-name></italic>, <italic><tp:taxon-name><tp:taxon-name-part taxon-name-part-type="genus" reg="Coregonus">C.</tp:taxon-name-part><tp:taxon-name-part taxon-name-part-type="species" reg="obliterus">obliterus</tp:taxon-name-part></tp:taxon-name></italic>, <italic><tp:taxon-name><tp:taxon-name-part taxon-name-part-type="genus" reg="Coregonus">C.</tp:taxon-name-part><tp:taxon-name-part taxon-name-part-type="species" reg="supersum">supersum</tp:taxon-name-part></tp:taxon-name></italic>), and Constance (<italic><tp:taxon-name><tp:taxon-name-part taxon-name-part-type="genus" reg="Coregonus">C.</tp:taxon-name-part><tp:taxon-name-part taxon-name-part-type="species" reg="gutturosus">gutturosus</tp:taxon-name-part></tp:taxon-name></italic>, <italic><tp:taxon-name><tp:taxon-name-part taxon-name-part-type="genus" reg="Coregonus">C.</tp:taxon-name-part><tp:taxon-name-part taxon-name-part-type="species" reg="arenicolus">arenicolus</tp:taxon-name-part></tp:taxon-name></italic>, <italic><tp:taxon-name><tp:taxon-name-part taxon-name-part-type="genus" reg="Coregonus">C.</tp:taxon-name-part><tp:taxon-name-part taxon-name-part-type="species" reg="macrophthalmus">macrophthalmus</tp:taxon-name-part></tp:taxon-name></italic>, <italic><tp:taxon-name><tp:taxon-name-part taxon-name-part-type="genus" reg="Coregonus">C.</tp:taxon-name-part><tp:taxon-name-part taxon-name-part-type="species" reg="wartmanni">wartmanni</tp:taxon-name-part></tp:taxon-name></italic>).</p></caption><table id="TID0ET1AO" rules="all"><tbody><tr><th rowspan="2" colspan="1">Species</th><th rowspan="2" colspan="1">Lake</th><th rowspan="2" colspan="1">Ntotal</th><th rowspan="1" colspan="28">Total number of gill rakers</th></tr><tr><th rowspan="1" colspan="1">16</th><th rowspan="1" colspan="1">17</th><th rowspan="1" colspan="1">18</th><th rowspan="1" colspan="1">19</th><th rowspan="1" colspan="1">20</th><th rowspan="1" colspan="1">21</th><th rowspan="1" colspan="1">22</th><th rowspan="1" colspan="1">23</th><th rowspan="1" colspan="1">24</th><th rowspan="1" colspan="1">25</th><th rowspan="1" colspan="1">26</th><th rowspan="1" colspan="1">27</th><th rowspan="1" colspan="1">28</th><th rowspan="1" colspan="1">29</th><th rowspan="1" colspan="1">30</th><th rowspan="1" colspan="1">31</th><th rowspan="1" colspan="1">32</th><th rowspan="1" colspan="1">33</th><th rowspan="1" colspan="1">34</th><th rowspan="1" colspan="1">35</th><th rowspan="1" colspan="1">36</th><th rowspan="1" colspan="1">37</th><th rowspan="1" colspan="1">38</th><th rowspan="1" colspan="1">39</th><th rowspan="1" colspan="1">40</th><th rowspan="1" colspan="1">41</th><th rowspan="1" colspan="1">42</th><th rowspan="1" colspan="1">43</th></tr><tr><td rowspan="1" colspan="1"><italic><tp:taxon-name><tp:taxon-name-part taxon-name-part-type="genus" reg="Coregonus">C.</tp:taxon-name-part><tp:taxon-name-part taxon-name-part-type="species" reg="litoralis">litoralis</tp:taxon-name-part></tp:taxon-name></italic> contemporary</td><td rowspan="1" colspan="1">Lucerne</td><td rowspan="1" colspan="1">13</td><td rowspan="1" colspan="1"/><td rowspan="1" colspan="1"/><td rowspan="1" colspan="1"/><td rowspan="1" colspan="1"/><td rowspan="1" colspan="1"/><td rowspan="1" colspan="1"/><td rowspan="1" colspan="1"/><td rowspan="1" colspan="1"/><td rowspan="1" colspan="1">1</td><td rowspan="1" colspan="1"/><td rowspan="1" colspan="1">
                        <bold>3</bold>
                      </td><td rowspan="1" colspan="1">2</td><td rowspan="1" colspan="1">1</td><td rowspan="1" colspan="1">1</td><td rowspan="1" colspan="1">
                        <bold>3</bold>
                      </td><td rowspan="1" colspan="1">1</td><td rowspan="1" colspan="1">1</td><td rowspan="1" colspan="1"/><td rowspan="1" colspan="1"/><td rowspan="1" colspan="1"/><td rowspan="1" colspan="1"/><td rowspan="1" colspan="1"/><td rowspan="1" colspan="1"/><td rowspan="1" colspan="1"/><td rowspan="1" colspan="1"/><td rowspan="1" colspan="1"/><td rowspan="1" colspan="1"/><td rowspan="1" colspan="1"/></tr><tr><td rowspan="1" colspan="1"><italic><tp:taxon-name><tp:taxon-name-part taxon-name-part-type="genus" reg="Coregonus">C.</tp:taxon-name-part><tp:taxon-name-part taxon-name-part-type="species" reg="litoralis">litoralis</tp:taxon-name-part></tp:taxon-name></italic> historical</td><td rowspan="1" colspan="1">Lucerne</td><td rowspan="1" colspan="1">7</td><td rowspan="1" colspan="1"/><td rowspan="1" colspan="1"/><td rowspan="1" colspan="1"/><td rowspan="1" colspan="1">1</td><td rowspan="1" colspan="1"/><td rowspan="1" colspan="1"/><td rowspan="1" colspan="1"/><td rowspan="1" colspan="1">1</td><td rowspan="1" colspan="1"/><td rowspan="1" colspan="1">1</td><td rowspan="1" colspan="1"/><td rowspan="1" colspan="1"/><td rowspan="1" colspan="1">1</td><td rowspan="1" colspan="1">1</td><td rowspan="1" colspan="1">1</td><td rowspan="1" colspan="1"/><td rowspan="1" colspan="1"/><td rowspan="1" colspan="1">1</td><td rowspan="1" colspan="1"/><td rowspan="1" colspan="1"/><td rowspan="1" colspan="1"/><td rowspan="1" colspan="1"/><td rowspan="1" colspan="1"/><td rowspan="1" colspan="1"/><td rowspan="1" colspan="1"/><td rowspan="1" colspan="1"/><td rowspan="1" colspan="1"/><td rowspan="1" colspan="1"/></tr><tr><td rowspan="1" colspan="1">
                        <italic>
                          <tp:taxon-name><tp:taxon-name-part taxon-name-part-type="genus" reg="Coregonus">C.</tp:taxon-name-part><tp:taxon-name-part taxon-name-part-type="species" reg="intermundia">intermundia</tp:taxon-name-part></tp:taxon-name>
                        </italic>
                      </td><td rowspan="1" colspan="1">Lucerne</td><td rowspan="1" colspan="1">10</td><td rowspan="1" colspan="1"/><td rowspan="1" colspan="1"/><td rowspan="1" colspan="1"/><td rowspan="1" colspan="1"/><td rowspan="1" colspan="1"/><td rowspan="1" colspan="1"/><td rowspan="1" colspan="1"/><td rowspan="1" colspan="1"/><td rowspan="1" colspan="1"/><td rowspan="1" colspan="1"/><td rowspan="1" colspan="1"/><td rowspan="1" colspan="1"/><td rowspan="1" colspan="1"/><td rowspan="1" colspan="1"/><td rowspan="1" colspan="1">2</td><td rowspan="1" colspan="1"/><td rowspan="1" colspan="1"/><td rowspan="1" colspan="1">1</td><td rowspan="1" colspan="1">2</td><td rowspan="1" colspan="1">
                        <bold>3</bold>
                      </td><td rowspan="1" colspan="1"/><td rowspan="1" colspan="1">2</td><td rowspan="1" colspan="1"/><td rowspan="1" colspan="1"/><td rowspan="1" colspan="1"/><td rowspan="1" colspan="1"/><td rowspan="1" colspan="1"/><td rowspan="1" colspan="1"/></tr><tr><td rowspan="1" colspan="1">
                        <italic>
                          <tp:taxon-name><tp:taxon-name-part taxon-name-part-type="genus" reg="Coregonus">C.</tp:taxon-name-part><tp:taxon-name-part taxon-name-part-type="species" reg="suspensus">suspensus</tp:taxon-name-part></tp:taxon-name>
                        </italic>
                      </td><td rowspan="1" colspan="1">Lucerne</td><td rowspan="1" colspan="1">4</td><td rowspan="1" colspan="1"/><td rowspan="1" colspan="1"/><td rowspan="1" colspan="1"/><td rowspan="1" colspan="1"/><td rowspan="1" colspan="1"/><td rowspan="1" colspan="1"/><td rowspan="1" colspan="1"/><td rowspan="1" colspan="1"/><td rowspan="1" colspan="1"/><td rowspan="1" colspan="1"/><td rowspan="1" colspan="1"/><td rowspan="1" colspan="1"/><td rowspan="1" colspan="1"/><td rowspan="1" colspan="1"/><td rowspan="1" colspan="1"/><td rowspan="1" colspan="1"/><td rowspan="1" colspan="1"/><td rowspan="1" colspan="1">1</td><td rowspan="1" colspan="1">1</td><td rowspan="1" colspan="1">1</td><td rowspan="1" colspan="1"/><td rowspan="1" colspan="1">1</td><td rowspan="1" colspan="1"/><td rowspan="1" colspan="1"/><td rowspan="1" colspan="1"/><td rowspan="1" colspan="1"/><td rowspan="1" colspan="1"/><td rowspan="1" colspan="1"/></tr><tr><td rowspan="1" colspan="1"><italic><tp:taxon-name><tp:taxon-name-part taxon-name-part-type="genus" reg="Coregonus">C.</tp:taxon-name-part><tp:taxon-name-part taxon-name-part-type="species" reg="nobilis">nobilis</tp:taxon-name-part></tp:taxon-name></italic> contemporary</td><td rowspan="1" colspan="1">Lucerne</td><td rowspan="1" colspan="1">21</td><td rowspan="1" colspan="1"/><td rowspan="1" colspan="1"/><td rowspan="1" colspan="1"/><td rowspan="1" colspan="1"/><td rowspan="1" colspan="1"/><td rowspan="1" colspan="1"/><td rowspan="1" colspan="1"/><td rowspan="1" colspan="1"/><td rowspan="1" colspan="1"/><td rowspan="1" colspan="1"/><td rowspan="1" colspan="1"/><td rowspan="1" colspan="1"/><td rowspan="1" colspan="1"/><td rowspan="1" colspan="1"/><td rowspan="1" colspan="1"/><td rowspan="1" colspan="1"/><td rowspan="1" colspan="1"/><td rowspan="1" colspan="1"/><td rowspan="1" colspan="1">2</td><td rowspan="1" colspan="1"/><td rowspan="1" colspan="1">2</td><td rowspan="1" colspan="1">4</td><td rowspan="1" colspan="1">
                        <bold>8</bold>
                      </td><td rowspan="1" colspan="1">3</td><td rowspan="1" colspan="1">2</td><td rowspan="1" colspan="1"/><td rowspan="1" colspan="1"/><td rowspan="1" colspan="1"/></tr><tr><td rowspan="1" colspan="1"><italic><tp:taxon-name><tp:taxon-name-part taxon-name-part-type="genus" reg="Coregonus">C.</tp:taxon-name-part><tp:taxon-name-part taxon-name-part-type="species" reg="nobilis">nobilis</tp:taxon-name-part></tp:taxon-name></italic> historical</td><td rowspan="1" colspan="1">Lucerne</td><td rowspan="1" colspan="1">1</td><td rowspan="1" colspan="1"/><td rowspan="1" colspan="1"/><td rowspan="1" colspan="1"/><td rowspan="1" colspan="1"/><td rowspan="1" colspan="1"/><td rowspan="1" colspan="1"/><td rowspan="1" colspan="1"/><td rowspan="1" colspan="1"/><td rowspan="1" colspan="1"/><td rowspan="1" colspan="1"/><td rowspan="1" colspan="1"/><td rowspan="1" colspan="1"/><td rowspan="1" colspan="1"/><td rowspan="1" colspan="1"/><td rowspan="1" colspan="1"/><td rowspan="1" colspan="1"/><td rowspan="1" colspan="1"/><td rowspan="1" colspan="1"/><td rowspan="1" colspan="1"/><td rowspan="1" colspan="1"/><td rowspan="1" colspan="1"/><td rowspan="1" colspan="1"/><td rowspan="1" colspan="1"/><td rowspan="1" colspan="1"/><td rowspan="1" colspan="1"/><td rowspan="1" colspan="1">
                        <bold>1</bold>
                      </td><td rowspan="1" colspan="1"/><td rowspan="1" colspan="1"/></tr><tr><td rowspan="1" colspan="1"><italic><tp:taxon-name><tp:taxon-name-part taxon-name-part-type="genus" reg="Coregonus">C.</tp:taxon-name-part><tp:taxon-name-part taxon-name-part-type="species" reg="muelleri">muelleri</tp:taxon-name-part></tp:taxon-name></italic> contemporary</td><td rowspan="1" colspan="1">Lucerne</td><td rowspan="1" colspan="1">27</td><td rowspan="1" colspan="1"/><td rowspan="1" colspan="1"/><td rowspan="1" colspan="1"/><td rowspan="1" colspan="1"/><td rowspan="1" colspan="1"/><td rowspan="1" colspan="1"/><td rowspan="1" colspan="1"/><td rowspan="1" colspan="1"/><td rowspan="1" colspan="1"/><td rowspan="1" colspan="1"/><td rowspan="1" colspan="1"/><td rowspan="1" colspan="1"/><td rowspan="1" colspan="1"/><td rowspan="1" colspan="1"/><td rowspan="1" colspan="1"/><td rowspan="1" colspan="1"/><td rowspan="1" colspan="1"/><td rowspan="1" colspan="1">1</td><td rowspan="1" colspan="1">1</td><td rowspan="1" colspan="1">3</td><td rowspan="1" colspan="1">1</td><td rowspan="1" colspan="1">5</td><td rowspan="1" colspan="1">
                        <bold>6</bold>
                      </td><td rowspan="1" colspan="1">5</td><td rowspan="1" colspan="1">2</td><td rowspan="1" colspan="1">2</td><td rowspan="1" colspan="1"/><td rowspan="1" colspan="1">1</td></tr><tr><td rowspan="1" colspan="1"><italic><tp:taxon-name><tp:taxon-name-part taxon-name-part-type="genus" reg="Coregonus">C.</tp:taxon-name-part><tp:taxon-name-part taxon-name-part-type="species" reg="muelleri">muelleri</tp:taxon-name-part></tp:taxon-name></italic> historical</td><td rowspan="1" colspan="1">Lucerne</td><td rowspan="1" colspan="1">5</td><td rowspan="1" colspan="1"/><td rowspan="1" colspan="1"/><td rowspan="1" colspan="1"/><td rowspan="1" colspan="1"/><td rowspan="1" colspan="1"/><td rowspan="1" colspan="1"/><td rowspan="1" colspan="1"/><td rowspan="1" colspan="1"/><td rowspan="1" colspan="1"/><td rowspan="1" colspan="1"/><td rowspan="1" colspan="1"/><td rowspan="1" colspan="1"/><td rowspan="1" colspan="1"/><td rowspan="1" colspan="1"/><td rowspan="1" colspan="1"/><td rowspan="1" colspan="1"/><td rowspan="1" colspan="1"/><td rowspan="1" colspan="1"/><td rowspan="1" colspan="1"/><td rowspan="1" colspan="1"/><td rowspan="1" colspan="1">1</td><td rowspan="1" colspan="1">
                        <bold>2</bold>
                      </td><td rowspan="1" colspan="1"/><td rowspan="1" colspan="1">
                        <bold>2</bold>
                      </td><td rowspan="1" colspan="1"/><td rowspan="1" colspan="1"/><td rowspan="1" colspan="1"/><td rowspan="1" colspan="1"/></tr><tr><td rowspan="1" colspan="1">
                        <italic>
                          <tp:taxon-name><tp:taxon-name-part taxon-name-part-type="genus" reg="Coregonus">C.</tp:taxon-name-part><tp:taxon-name-part taxon-name-part-type="species" reg="sarnensis">sarnensis</tp:taxon-name-part></tp:taxon-name>
                        </italic>
                      </td><td rowspan="1" colspan="1">Sarnen</td><td rowspan="1" colspan="1">28</td><td rowspan="1" colspan="1"/><td rowspan="1" colspan="1"/><td rowspan="1" colspan="1"/><td rowspan="1" colspan="1"/><td rowspan="1" colspan="1"/><td rowspan="1" colspan="1"/><td rowspan="1" colspan="1"/><td rowspan="1" colspan="1"/><td rowspan="1" colspan="1"/><td rowspan="1" colspan="1"/><td rowspan="1" colspan="1"/><td rowspan="1" colspan="1"/><td rowspan="1" colspan="1"/><td rowspan="1" colspan="1"/><td rowspan="1" colspan="1"/><td rowspan="1" colspan="1"/><td rowspan="1" colspan="1"/><td rowspan="1" colspan="1">1</td><td rowspan="1" colspan="1">4</td><td rowspan="1" colspan="1">
                        <bold>7</bold>
                      </td><td rowspan="1" colspan="1">
                        <bold>7</bold>
                      </td><td rowspan="1" colspan="1">5</td><td rowspan="1" colspan="1">3</td><td rowspan="1" colspan="1"/><td rowspan="1" colspan="1">1</td><td rowspan="1" colspan="1"/><td rowspan="1" colspan="1"/><td rowspan="1" colspan="1"/></tr><tr><td rowspan="1" colspan="1">
                        <italic>
                          <tp:taxon-name><tp:taxon-name-part taxon-name-part-type="genus" reg="Coregonus">C.</tp:taxon-name-part><tp:taxon-name-part taxon-name-part-type="species" reg="suidteri">suidteri</tp:taxon-name-part></tp:taxon-name>
                        </italic>
                      </td><td rowspan="1" colspan="1">Sempach</td><td rowspan="1" colspan="1">1</td><td rowspan="1" colspan="1"/><td rowspan="1" colspan="1"/><td rowspan="1" colspan="1"/><td rowspan="1" colspan="1"/><td rowspan="1" colspan="1"/><td rowspan="1" colspan="1"/><td rowspan="1" colspan="1"/><td rowspan="1" colspan="1"/><td rowspan="1" colspan="1"/><td rowspan="1" colspan="1"/><td rowspan="1" colspan="1"/><td rowspan="1" colspan="1"/><td rowspan="1" colspan="1"/><td rowspan="1" colspan="1"/><td rowspan="1" colspan="1"/><td rowspan="1" colspan="1"/><td rowspan="1" colspan="1"/><td rowspan="1" colspan="1"/><td rowspan="1" colspan="1"/><td rowspan="1" colspan="1">1</td><td rowspan="1" colspan="1"/><td rowspan="1" colspan="1"/><td rowspan="1" colspan="1"/><td rowspan="1" colspan="1"/><td rowspan="1" colspan="1"/><td rowspan="1" colspan="1"/><td rowspan="1" colspan="1"/><td rowspan="1" colspan="1"/></tr><tr><td rowspan="1" colspan="1">
                        <italic>
                          <tp:taxon-name><tp:taxon-name-part taxon-name-part-type="genus" reg="Coregonus">C.</tp:taxon-name-part><tp:taxon-name-part taxon-name-part-type="species" reg="zugensis">zugensis</tp:taxon-name-part></tp:taxon-name>
                        </italic>
                      </td><td rowspan="1" colspan="1">Zug</td><td rowspan="1" colspan="1">12</td><td rowspan="1" colspan="1"/><td rowspan="1" colspan="1"/><td rowspan="1" colspan="1"/><td rowspan="1" colspan="1"/><td rowspan="1" colspan="1"/><td rowspan="1" colspan="1"/><td rowspan="1" colspan="1"/><td rowspan="1" colspan="1"/><td rowspan="1" colspan="1"/><td rowspan="1" colspan="1"/><td rowspan="1" colspan="1"/><td rowspan="1" colspan="1"/><td rowspan="1" colspan="1"/><td rowspan="1" colspan="1"/><td rowspan="1" colspan="1"/><td rowspan="1" colspan="1"/><td rowspan="1" colspan="1"/><td rowspan="1" colspan="1">2</td><td rowspan="1" colspan="1">1</td><td rowspan="1" colspan="1">
                        <bold>3</bold>
                      </td><td rowspan="1" colspan="1">1</td><td rowspan="1" colspan="1">
                        <bold>3</bold>
                      </td><td rowspan="1" colspan="1">1</td><td rowspan="1" colspan="1"/><td rowspan="1" colspan="1">1</td><td rowspan="1" colspan="1"/><td rowspan="1" colspan="1"/><td rowspan="1" colspan="1"/></tr><tr><td rowspan="1" colspan="1">
                        <italic>
                          <tp:taxon-name><tp:taxon-name-part taxon-name-part-type="genus" reg="Coregonus">C.</tp:taxon-name-part><tp:taxon-name-part taxon-name-part-type="species" reg="obliterus">obliterus</tp:taxon-name-part></tp:taxon-name>
                        </italic>
                      </td><td rowspan="1" colspan="1">Zug</td><td rowspan="1" colspan="1">7</td><td rowspan="1" colspan="1"/><td rowspan="1" colspan="1"/><td rowspan="1" colspan="1"/><td rowspan="1" colspan="1"/><td rowspan="1" colspan="1"/><td rowspan="1" colspan="1">1</td><td rowspan="1" colspan="1">1</td><td rowspan="1" colspan="1">1</td><td rowspan="1" colspan="1">1</td><td rowspan="1" colspan="1">
                        <bold>2</bold>
                      </td><td rowspan="1" colspan="1">1</td><td rowspan="1" colspan="1"/><td rowspan="1" colspan="1"/><td rowspan="1" colspan="1"/><td rowspan="1" colspan="1"/><td rowspan="1" colspan="1"/><td rowspan="1" colspan="1"/><td rowspan="1" colspan="1"/><td rowspan="1" colspan="1"/><td rowspan="1" colspan="1"/><td rowspan="1" colspan="1"/><td rowspan="1" colspan="1"/><td rowspan="1" colspan="1"/><td rowspan="1" colspan="1"/><td rowspan="1" colspan="1"/><td rowspan="1" colspan="1"/><td rowspan="1" colspan="1"/><td rowspan="1" colspan="1"/></tr><tr><td rowspan="1" colspan="1">
                        <italic>
                          <tp:taxon-name><tp:taxon-name-part taxon-name-part-type="genus" reg="Coregonus">C.</tp:taxon-name-part><tp:taxon-name-part taxon-name-part-type="species" reg="supersum">supersum</tp:taxon-name-part></tp:taxon-name>
                        </italic>
                      </td><td rowspan="1" colspan="1">Zug</td><td rowspan="1" colspan="1">5</td><td rowspan="1" colspan="1"/><td rowspan="1" colspan="1"/><td rowspan="1" colspan="1"/><td rowspan="1" colspan="1"/><td rowspan="1" colspan="1"/><td rowspan="1" colspan="1">1</td><td rowspan="1" colspan="1"/><td rowspan="1" colspan="1">1</td><td rowspan="1" colspan="1">1</td><td rowspan="1" colspan="1"/><td rowspan="1" colspan="1">1</td><td rowspan="1" colspan="1">1</td><td rowspan="1" colspan="1"/><td rowspan="1" colspan="1"/><td rowspan="1" colspan="1"/><td rowspan="1" colspan="1"/><td rowspan="1" colspan="1"/><td rowspan="1" colspan="1"/><td rowspan="1" colspan="1"/><td rowspan="1" colspan="1"/><td rowspan="1" colspan="1"/><td rowspan="1" colspan="1"/><td rowspan="1" colspan="1"/><td rowspan="1" colspan="1"/><td rowspan="1" colspan="1"/><td rowspan="1" colspan="1"/><td rowspan="1" colspan="1"/><td rowspan="1" colspan="1"/></tr><tr><td rowspan="1" colspan="1">
                        <italic>
                          <tp:taxon-name><tp:taxon-name-part taxon-name-part-type="genus" reg="Coregonus">C.</tp:taxon-name-part><tp:taxon-name-part taxon-name-part-type="species" reg="gutturosus">gutturosus</tp:taxon-name-part></tp:taxon-name>
                        </italic>
                      </td><td rowspan="1" colspan="1">Constance</td><td rowspan="1" colspan="1">9</td><td rowspan="1" colspan="1">1</td><td rowspan="1" colspan="1">
                        <bold>2</bold>
                      </td><td rowspan="1" colspan="1">
                        <bold>2</bold>
                      </td><td rowspan="1" colspan="1">
                        <bold>2</bold>
                      </td><td rowspan="1" colspan="1">1</td><td rowspan="1" colspan="1">1</td><td rowspan="1" colspan="1"/><td rowspan="1" colspan="1"/><td rowspan="1" colspan="1"/><td rowspan="1" colspan="1"/><td rowspan="1" colspan="1"/><td rowspan="1" colspan="1"/><td rowspan="1" colspan="1"/><td rowspan="1" colspan="1"/><td rowspan="1" colspan="1"/><td rowspan="1" colspan="1"/><td rowspan="1" colspan="1"/><td rowspan="1" colspan="1"/><td rowspan="1" colspan="1"/><td rowspan="1" colspan="1"/><td rowspan="1" colspan="1"/><td rowspan="1" colspan="1"/><td rowspan="1" colspan="1"/><td rowspan="1" colspan="1"/><td rowspan="1" colspan="1"/><td rowspan="1" colspan="1"/><td rowspan="1" colspan="1"/><td rowspan="1" colspan="1"/></tr><tr><td rowspan="1" colspan="1">
                        <italic>
                          <tp:taxon-name><tp:taxon-name-part taxon-name-part-type="genus" reg="Coregonus">C.</tp:taxon-name-part><tp:taxon-name-part taxon-name-part-type="species" reg="arenicolus">arenicolus</tp:taxon-name-part></tp:taxon-name>
                        </italic>
                      </td><td rowspan="1" colspan="1">Constance</td><td rowspan="1" colspan="1">3</td><td rowspan="1" colspan="1"/><td rowspan="1" colspan="1"/><td rowspan="1" colspan="1"/><td rowspan="1" colspan="1"/><td rowspan="1" colspan="1"/><td rowspan="1" colspan="1"/><td rowspan="1" colspan="1">1</td><td rowspan="1" colspan="1"/><td rowspan="1" colspan="1"/><td rowspan="1" colspan="1">1</td><td rowspan="1" colspan="1"/><td rowspan="1" colspan="1"/><td rowspan="1" colspan="1"/><td rowspan="1" colspan="1"/><td rowspan="1" colspan="1"/><td rowspan="1" colspan="1">1</td><td rowspan="1" colspan="1"/><td rowspan="1" colspan="1"/><td rowspan="1" colspan="1"/><td rowspan="1" colspan="1"/><td rowspan="1" colspan="1"/><td rowspan="1" colspan="1"/><td rowspan="1" colspan="1"/><td rowspan="1" colspan="1"/><td rowspan="1" colspan="1"/><td rowspan="1" colspan="1"/><td rowspan="1" colspan="1"/><td rowspan="1" colspan="1"/></tr><tr><td rowspan="1" colspan="1">
                        <italic>
                          <tp:taxon-name><tp:taxon-name-part taxon-name-part-type="genus" reg="Coregonus">C.</tp:taxon-name-part><tp:taxon-name-part taxon-name-part-type="species" reg="macrophthalmus">macrophthalmus</tp:taxon-name-part></tp:taxon-name>
                        </italic>
                      </td><td rowspan="1" colspan="1">Constance</td><td rowspan="1" colspan="1">4</td><td rowspan="1" colspan="1"/><td rowspan="1" colspan="1"/><td rowspan="1" colspan="1"/><td rowspan="1" colspan="1"/><td rowspan="1" colspan="1"/><td rowspan="1" colspan="1"/><td rowspan="1" colspan="1"/><td rowspan="1" colspan="1"/><td rowspan="1" colspan="1"/><td rowspan="1" colspan="1"/><td rowspan="1" colspan="1"/><td rowspan="1" colspan="1"/><td rowspan="1" colspan="1"/><td rowspan="1" colspan="1"/><td rowspan="1" colspan="1"/><td rowspan="1" colspan="1"/><td rowspan="1" colspan="1"/><td rowspan="1" colspan="1"/><td rowspan="1" colspan="1"/><td rowspan="1" colspan="1"/><td rowspan="1" colspan="1">
                        <bold>2</bold>
                      </td><td rowspan="1" colspan="1">1</td><td rowspan="1" colspan="1">1</td><td rowspan="1" colspan="1"/><td rowspan="1" colspan="1"/><td rowspan="1" colspan="1"/><td rowspan="1" colspan="1"/><td rowspan="1" colspan="1"/></tr></tbody></table></table-wrap><table-wrap id="T14" position="float" orientation="portrait"><label>Table 14.</label><caption><p>Frequency of occurrence of the number of branched rays of the pelvic, pectoral, dorsal and anal fin (mode in bold) in the 13 whitefish species from lakes Lucerne (<italic><tp:taxon-name><tp:taxon-name-part taxon-name-part-type="genus" reg="Coregonus">C.</tp:taxon-name-part><tp:taxon-name-part taxon-name-part-type="species" reg="litoralis">litoralis</tp:taxon-name-part></tp:taxon-name></italic>, <italic><tp:taxon-name><tp:taxon-name-part taxon-name-part-type="genus" reg="Coregonus">C.</tp:taxon-name-part><tp:taxon-name-part taxon-name-part-type="species" reg="intermundia">intermundia</tp:taxon-name-part></tp:taxon-name></italic>, <italic><tp:taxon-name><tp:taxon-name-part taxon-name-part-type="genus" reg="Coregonus">C.</tp:taxon-name-part><tp:taxon-name-part taxon-name-part-type="species" reg="suspensus">suspensus</tp:taxon-name-part></tp:taxon-name></italic>, <italic><tp:taxon-name><tp:taxon-name-part taxon-name-part-type="genus" reg="Coregonus">C.</tp:taxon-name-part><tp:taxon-name-part taxon-name-part-type="species" reg="nobilis">nobilis</tp:taxon-name-part></tp:taxon-name></italic>, <italic><tp:taxon-name><tp:taxon-name-part taxon-name-part-type="genus" reg="Coregonus">C.</tp:taxon-name-part><tp:taxon-name-part taxon-name-part-type="species" reg="muelleri">muelleri</tp:taxon-name-part></tp:taxon-name></italic>), Sarnen (<italic><tp:taxon-name><tp:taxon-name-part taxon-name-part-type="genus" reg="Coregonus">C.</tp:taxon-name-part><tp:taxon-name-part taxon-name-part-type="species" reg="sarnensis">sarnensis</tp:taxon-name-part></tp:taxon-name></italic>), Sempach (<italic><tp:taxon-name><tp:taxon-name-part taxon-name-part-type="genus" reg="Coregonus">C.</tp:taxon-name-part><tp:taxon-name-part taxon-name-part-type="species" reg="suidteri">suidteri</tp:taxon-name-part></tp:taxon-name></italic>), Zug (<italic><tp:taxon-name><tp:taxon-name-part taxon-name-part-type="genus" reg="Coregonus">C.</tp:taxon-name-part><tp:taxon-name-part taxon-name-part-type="species" reg="zugensis">zugensis</tp:taxon-name-part></tp:taxon-name></italic>, <italic><tp:taxon-name><tp:taxon-name-part taxon-name-part-type="genus" reg="Coregonus">C.</tp:taxon-name-part><tp:taxon-name-part taxon-name-part-type="species" reg="obliterus">obliterus</tp:taxon-name-part></tp:taxon-name></italic>, <italic><tp:taxon-name><tp:taxon-name-part taxon-name-part-type="genus" reg="Coregonus">C.</tp:taxon-name-part><tp:taxon-name-part taxon-name-part-type="species" reg="supersum">supersum</tp:taxon-name-part></tp:taxon-name></italic>), and Constance (<italic><tp:taxon-name><tp:taxon-name-part taxon-name-part-type="genus" reg="Coregonus">C.</tp:taxon-name-part><tp:taxon-name-part taxon-name-part-type="species" reg="gutturosus">gutturosus</tp:taxon-name-part></tp:taxon-name></italic>, <italic><tp:taxon-name><tp:taxon-name-part taxon-name-part-type="genus" reg="Coregonus">C.</tp:taxon-name-part><tp:taxon-name-part taxon-name-part-type="species" reg="arenicolus">arenicolus</tp:taxon-name-part></tp:taxon-name></italic>, <italic><tp:taxon-name><tp:taxon-name-part taxon-name-part-type="genus" reg="Coregonus">C.</tp:taxon-name-part><tp:taxon-name-part taxon-name-part-type="species" reg="macrophthalmus">macrophthalmus</tp:taxon-name-part></tp:taxon-name></italic>, <italic><tp:taxon-name><tp:taxon-name-part taxon-name-part-type="genus" reg="Coregonus">C.</tp:taxon-name-part><tp:taxon-name-part taxon-name-part-type="species" reg="wartmanni">wartmanni</tp:taxon-name-part></tp:taxon-name></italic>).</p></caption><table id="TID0EAEDO" rules="all"><tbody><tr><th rowspan="3" colspan="1">Species</th><th rowspan="3" colspan="1">Lake</th><th rowspan="3" colspan="1">Ntotal</th><th rowspan="1" colspan="26">Number of branched rays of</th></tr><tr><th rowspan="1" colspan="4">pelvic fin</th><th rowspan="2" colspan="1">Ntotal</th><th rowspan="1" colspan="9">pectoral fin</th><th rowspan="2" colspan="1">Ntotal</th><th rowspan="1" colspan="5">dorsal fin</th><th rowspan="2" colspan="1">Ntotal</th><th rowspan="1" colspan="5">anal fin</th></tr><tr><th rowspan="1" colspan="1">9</th><th rowspan="1" colspan="1">10</th><th rowspan="1" colspan="1">11</th><th rowspan="1" colspan="1">12</th><th rowspan="1" colspan="1">9</th><th rowspan="1" colspan="1">10</th><th rowspan="1" colspan="1">11</th><th rowspan="1" colspan="1">12</th><th rowspan="1" colspan="1">13</th><th rowspan="1" colspan="1">14</th><th rowspan="1" colspan="1">15</th><th rowspan="1" colspan="1">16</th><th rowspan="1" colspan="1">17</th><th rowspan="1" colspan="1">9</th><th rowspan="1" colspan="1">10</th><th rowspan="1" colspan="1">11</th><th rowspan="1" colspan="1">12</th><th rowspan="1" colspan="1">13</th><th rowspan="1" colspan="1">10</th><th rowspan="1" colspan="1">11</th><th rowspan="1" colspan="1">12</th><th rowspan="1" colspan="1">13</th><th rowspan="1" colspan="1">14</th></tr><tr><td rowspan="1" colspan="1"><italic><tp:taxon-name><tp:taxon-name-part taxon-name-part-type="genus" reg="Coregonus">C.</tp:taxon-name-part><tp:taxon-name-part taxon-name-part-type="species" reg="litoralis">litoralis</tp:taxon-name-part></tp:taxon-name></italic> contemporary</td><td rowspan="1" colspan="1">Lucerne</td><td rowspan="1" colspan="1">13</td><td rowspan="1" colspan="1"/><td rowspan="1" colspan="1">
                <bold>7</bold>
              </td><td rowspan="1" colspan="1">6</td><td rowspan="1" colspan="1"/><td rowspan="1" colspan="1">13</td><td rowspan="1" colspan="1"/><td rowspan="1" colspan="1"/><td rowspan="1" colspan="1"/><td rowspan="1" colspan="1"/><td rowspan="1" colspan="1"/><td rowspan="1" colspan="1">5</td><td rowspan="1" colspan="1">
                <bold>8</bold>
              </td><td rowspan="1" colspan="1"/><td rowspan="1" colspan="1"/><td rowspan="1" colspan="1">13</td><td rowspan="1" colspan="1"/><td rowspan="1" colspan="1">1</td><td rowspan="1" colspan="1">
                <bold>10</bold>
              </td><td rowspan="1" colspan="1">2</td><td rowspan="1" colspan="1"/><td rowspan="1" colspan="1">13</td><td rowspan="1" colspan="1"/><td rowspan="1" colspan="1">
                <bold>7</bold>
              </td><td rowspan="1" colspan="1">6</td><td rowspan="1" colspan="1"/><td rowspan="1" colspan="1"/></tr><tr><td rowspan="1" colspan="1"><italic><tp:taxon-name><tp:taxon-name-part taxon-name-part-type="genus" reg="Coregonus">C.</tp:taxon-name-part><tp:taxon-name-part taxon-name-part-type="species" reg="litoralis">litoralis</tp:taxon-name-part></tp:taxon-name></italic> historical</td><td rowspan="1" colspan="1">Lucerne</td><td rowspan="1" colspan="1">7</td><td rowspan="1" colspan="1">1</td><td rowspan="1" colspan="1">
                <bold>3</bold>
              </td><td rowspan="1" colspan="1">
                <bold>3</bold>
              </td><td rowspan="1" colspan="1"/><td rowspan="1" colspan="1">7</td><td rowspan="1" colspan="1"/><td rowspan="1" colspan="1">1</td><td rowspan="1" colspan="1"/><td rowspan="1" colspan="1"/><td rowspan="1" colspan="1">1</td><td rowspan="1" colspan="1">
                <bold>2</bold>
              </td><td rowspan="1" colspan="1">1</td><td rowspan="1" colspan="1">1</td><td rowspan="1" colspan="1">1</td><td rowspan="1" colspan="1">6</td><td rowspan="1" colspan="1"/><td rowspan="1" colspan="1">1</td><td rowspan="1" colspan="1">2</td><td rowspan="1" colspan="1">
                <bold>3</bold>
              </td><td rowspan="1" colspan="1"/><td rowspan="1" colspan="1">6</td><td rowspan="1" colspan="1">1</td><td rowspan="1" colspan="1">2</td><td rowspan="1" colspan="1">
                <bold>3</bold>
              </td><td rowspan="1" colspan="1"/><td rowspan="1" colspan="1"/></tr><tr><td rowspan="1" colspan="1">
                <italic>
                  <tp:taxon-name><tp:taxon-name-part taxon-name-part-type="genus" reg="Coregonus">C.</tp:taxon-name-part><tp:taxon-name-part taxon-name-part-type="species" reg="intermundia">intermundia</tp:taxon-name-part></tp:taxon-name>
                </italic>
              </td><td rowspan="1" colspan="1">Lucerne</td><td rowspan="1" colspan="1">11</td><td rowspan="1" colspan="1"/><td rowspan="1" colspan="1">5</td><td rowspan="1" colspan="1">
                <bold>6</bold>
              </td><td rowspan="1" colspan="1"/><td rowspan="1" colspan="1">10</td><td rowspan="1" colspan="1"/><td rowspan="1" colspan="1"/><td rowspan="1" colspan="1"/><td rowspan="1" colspan="1"/><td rowspan="1" colspan="1"/><td rowspan="1" colspan="1">2</td><td rowspan="1" colspan="1">
                <bold>7</bold>
              </td><td rowspan="1" colspan="1">1</td><td rowspan="1" colspan="1"/><td rowspan="1" colspan="1">11</td><td rowspan="1" colspan="1"/><td rowspan="1" colspan="1">
                <bold>5</bold>
              </td><td rowspan="1" colspan="1">3</td><td rowspan="1" colspan="1">2</td><td rowspan="1" colspan="1">1</td><td rowspan="1" colspan="1">11</td><td rowspan="1" colspan="1"/><td rowspan="1" colspan="1">2</td><td rowspan="1" colspan="1">
                <bold>9</bold>
              </td><td rowspan="1" colspan="1"/><td rowspan="1" colspan="1"/></tr><tr><td rowspan="1" colspan="1">
                <italic>
                  <tp:taxon-name><tp:taxon-name-part taxon-name-part-type="genus" reg="Coregonus">C.</tp:taxon-name-part><tp:taxon-name-part taxon-name-part-type="species" reg="suspensus">suspensus</tp:taxon-name-part></tp:taxon-name>
                </italic>
              </td><td rowspan="1" colspan="1">Lucerne</td><td rowspan="1" colspan="1">5</td><td rowspan="1" colspan="1"/><td rowspan="1" colspan="1">
                <bold>4</bold>
              </td><td rowspan="1" colspan="1">1</td><td rowspan="1" colspan="1"/><td rowspan="1" colspan="1">5</td><td rowspan="1" colspan="1"/><td rowspan="1" colspan="1"/><td rowspan="1" colspan="1"/><td rowspan="1" colspan="1"/><td rowspan="1" colspan="1"/><td rowspan="1" colspan="1">1</td><td rowspan="1" colspan="1">
                <bold>3</bold>
              </td><td rowspan="1" colspan="1">1</td><td rowspan="1" colspan="1"/><td rowspan="1" colspan="1">5</td><td rowspan="1" colspan="1"/><td rowspan="1" colspan="1">
                <bold>2</bold>
              </td><td rowspan="1" colspan="1">
                <bold>2</bold>
              </td><td rowspan="1" colspan="1">1</td><td rowspan="1" colspan="1"/><td rowspan="1" colspan="1">5</td><td rowspan="1" colspan="1"/><td rowspan="1" colspan="1">1</td><td rowspan="1" colspan="1">
                <bold>3</bold>
              </td><td rowspan="1" colspan="1">1</td><td rowspan="1" colspan="1"/></tr><tr><td rowspan="1" colspan="1"><italic><tp:taxon-name><tp:taxon-name-part taxon-name-part-type="genus" reg="Coregonus">C.</tp:taxon-name-part><tp:taxon-name-part taxon-name-part-type="species" reg="nobilis">nobilis</tp:taxon-name-part></tp:taxon-name></italic> contemporary</td><td rowspan="1" colspan="1">Lucerne</td><td rowspan="1" colspan="1">21</td><td rowspan="1" colspan="1">2</td><td rowspan="1" colspan="1">
                <bold>19</bold>
              </td><td rowspan="1" colspan="1"/><td rowspan="1" colspan="1"/><td rowspan="1" colspan="1">21</td><td rowspan="1" colspan="1"/><td rowspan="1" colspan="1"/><td rowspan="1" colspan="1"/><td rowspan="1" colspan="1"/><td rowspan="1" colspan="1"/><td rowspan="1" colspan="1"/><td rowspan="1" colspan="1">3</td><td rowspan="1" colspan="1">
                <bold>18</bold>
              </td><td rowspan="1" colspan="1"/><td rowspan="1" colspan="1">21</td><td rowspan="1" colspan="1"/><td rowspan="1" colspan="1">9</td><td rowspan="1" colspan="1">
                <bold>10</bold>
              </td><td rowspan="1" colspan="1">2</td><td rowspan="1" colspan="1"/><td rowspan="1" colspan="1">21</td><td rowspan="1" colspan="1"/><td rowspan="1" colspan="1">9</td><td rowspan="1" colspan="1">
                <bold>11</bold>
              </td><td rowspan="1" colspan="1">1</td><td rowspan="1" colspan="1"/></tr><tr><td rowspan="1" colspan="1"><italic><tp:taxon-name><tp:taxon-name-part taxon-name-part-type="genus" reg="Coregonus">C.</tp:taxon-name-part><tp:taxon-name-part taxon-name-part-type="species" reg="nobilis">nobilis</tp:taxon-name-part></tp:taxon-name></italic> historical</td><td rowspan="1" colspan="1">Lucerne</td><td rowspan="1" colspan="1">3</td><td rowspan="1" colspan="1"/><td rowspan="1" colspan="1">2</td><td rowspan="1" colspan="1">1</td><td rowspan="1" colspan="1"/><td rowspan="1" colspan="1">2</td><td rowspan="1" colspan="1"/><td rowspan="1" colspan="1"/><td rowspan="1" colspan="1"/><td rowspan="1" colspan="1"/><td rowspan="1" colspan="1"/><td rowspan="1" colspan="1"/><td rowspan="1" colspan="1"/><td rowspan="1" colspan="1">
                <bold>2</bold>
              </td><td rowspan="1" colspan="1"/><td rowspan="1" colspan="1">3</td><td rowspan="1" colspan="1">1</td><td rowspan="1" colspan="1">
                <bold>2</bold>
              </td><td rowspan="1" colspan="1"/><td rowspan="1" colspan="1"/><td rowspan="1" colspan="1"/><td rowspan="1" colspan="1">3</td><td rowspan="1" colspan="1"/><td rowspan="1" colspan="1">1</td><td rowspan="1" colspan="1">
                <bold>2</bold>
              </td><td rowspan="1" colspan="1"/><td rowspan="1" colspan="1"/></tr><tr><td rowspan="1" colspan="1"><italic><tp:taxon-name><tp:taxon-name-part taxon-name-part-type="genus" reg="Coregonus">C.</tp:taxon-name-part><tp:taxon-name-part taxon-name-part-type="species" reg="muelleri">muelleri</tp:taxon-name-part></tp:taxon-name></italic> contemporary</td><td rowspan="1" colspan="1">Lucerne</td><td rowspan="1" colspan="1">30</td><td rowspan="1" colspan="1">2</td><td rowspan="1" colspan="1">
                <bold>25</bold>
              </td><td rowspan="1" colspan="1">3</td><td rowspan="1" colspan="1"/><td rowspan="1" colspan="1">27</td><td rowspan="1" colspan="1"/><td rowspan="1" colspan="1"/><td rowspan="1" colspan="1"/><td rowspan="1" colspan="1"/><td rowspan="1" colspan="1"/><td rowspan="1" colspan="1">1</td><td rowspan="1" colspan="1">
                <bold>16</bold>
              </td><td rowspan="1" colspan="1">10</td><td rowspan="1" colspan="1"/><td rowspan="1" colspan="1">30</td><td rowspan="1" colspan="1">3</td><td rowspan="1" colspan="1">
                <bold>15</bold>
              </td><td rowspan="1" colspan="1">10</td><td rowspan="1" colspan="1">2</td><td rowspan="1" colspan="1"/><td rowspan="1" colspan="1">30</td><td rowspan="1" colspan="1"/><td rowspan="1" colspan="1">3</td><td rowspan="1" colspan="1">
                <bold>19</bold>
              </td><td rowspan="1" colspan="1">6</td><td rowspan="1" colspan="1">2</td></tr><tr><td rowspan="1" colspan="1"><italic><tp:taxon-name><tp:taxon-name-part taxon-name-part-type="genus" reg="Coregonus">C.</tp:taxon-name-part><tp:taxon-name-part taxon-name-part-type="species" reg="muelleri">muelleri</tp:taxon-name-part></tp:taxon-name></italic> historical</td><td rowspan="1" colspan="1">Lucerne</td><td rowspan="1" colspan="1">8</td><td rowspan="1" colspan="1"/><td rowspan="1" colspan="1">
                <bold>5</bold>
              </td><td rowspan="1" colspan="1">3</td><td rowspan="1" colspan="1"/><td rowspan="1" colspan="1">8</td><td rowspan="1" colspan="1"/><td rowspan="1" colspan="1"/><td rowspan="1" colspan="1"/><td rowspan="1" colspan="1"/><td rowspan="1" colspan="1"/><td rowspan="1" colspan="1"/><td rowspan="1" colspan="1">
                <bold>5</bold>
              </td><td rowspan="1" colspan="1">3</td><td rowspan="1" colspan="1"/><td rowspan="1" colspan="1">8</td><td rowspan="1" colspan="1">2</td><td rowspan="1" colspan="1">2</td><td rowspan="1" colspan="1">
                <bold>4</bold>
              </td><td rowspan="1" colspan="1"/><td rowspan="1" colspan="1"/><td rowspan="1" colspan="1">8</td><td rowspan="1" colspan="1">2</td><td rowspan="1" colspan="1">
                <bold>3</bold>
              </td><td rowspan="1" colspan="1">
                <bold>3</bold>
              </td><td rowspan="1" colspan="1"/><td rowspan="1" colspan="1"/></tr><tr><td rowspan="1" colspan="1">
                <italic>
                  <tp:taxon-name><tp:taxon-name-part taxon-name-part-type="genus" reg="Coregonus">C.</tp:taxon-name-part><tp:taxon-name-part taxon-name-part-type="species" reg="sarnensis">sarnensis</tp:taxon-name-part></tp:taxon-name>
                </italic>
              </td><td rowspan="1" colspan="1">Sarnen</td><td rowspan="1" colspan="1">28</td><td rowspan="1" colspan="1"/><td rowspan="1" colspan="1">
                <bold>17</bold>
              </td><td rowspan="1" colspan="1">11</td><td rowspan="1" colspan="1"/><td rowspan="1" colspan="1">28</td><td rowspan="1" colspan="1"/><td rowspan="1" colspan="1"/><td rowspan="1" colspan="1"/><td rowspan="1" colspan="1"/><td rowspan="1" colspan="1"/><td rowspan="1" colspan="1">5</td><td rowspan="1" colspan="1">
                <bold>16</bold>
              </td><td rowspan="1" colspan="1">7</td><td rowspan="1" colspan="1"/><td rowspan="1" colspan="1">28</td><td rowspan="1" colspan="1">3</td><td rowspan="1" colspan="1">
                <bold>21</bold>
              </td><td rowspan="1" colspan="1">4</td><td rowspan="1" colspan="1"/><td rowspan="1" colspan="1"/><td rowspan="1" colspan="1">28</td><td rowspan="1" colspan="1">2</td><td rowspan="1" colspan="1">8</td><td rowspan="1" colspan="1">
                <bold>18</bold>
              </td><td rowspan="1" colspan="1"/><td rowspan="1" colspan="1"/></tr><tr><td rowspan="1" colspan="1">
                <italic>
                  <tp:taxon-name><tp:taxon-name-part taxon-name-part-type="genus" reg="Coregonus">C.</tp:taxon-name-part><tp:taxon-name-part taxon-name-part-type="species" reg="suidteri">suidteri</tp:taxon-name-part></tp:taxon-name>
                </italic>
              </td><td rowspan="1" colspan="1">Sempach</td><td rowspan="1" colspan="1">2</td><td rowspan="1" colspan="1"/><td rowspan="1" colspan="1">1</td><td rowspan="1" colspan="1">1</td><td rowspan="1" colspan="1"/><td rowspan="1" colspan="1">2</td><td rowspan="1" colspan="1"/><td rowspan="1" colspan="1"/><td rowspan="1" colspan="1"/><td rowspan="1" colspan="1"/><td rowspan="1" colspan="1"/><td rowspan="1" colspan="1"/><td rowspan="1" colspan="1">1</td><td rowspan="1" colspan="1">1</td><td rowspan="1" colspan="1"/><td rowspan="1" colspan="1">2</td><td rowspan="1" colspan="1"/><td rowspan="1" colspan="1"/><td rowspan="1" colspan="1">1</td><td rowspan="1" colspan="1">1</td><td rowspan="1" colspan="1"/><td rowspan="1" colspan="1">2</td><td rowspan="1" colspan="1"/><td rowspan="1" colspan="1">1</td><td rowspan="1" colspan="1">1</td><td rowspan="1" colspan="1"/><td rowspan="1" colspan="1"/></tr><tr><td rowspan="1" colspan="1">
                <italic>
                  <tp:taxon-name><tp:taxon-name-part taxon-name-part-type="genus" reg="Coregonus">C.</tp:taxon-name-part><tp:taxon-name-part taxon-name-part-type="species" reg="zugensis">zugensis</tp:taxon-name-part></tp:taxon-name>
                </italic>
              </td><td rowspan="1" colspan="1">Zug</td><td rowspan="1" colspan="1">12</td><td rowspan="1" colspan="1">1</td><td rowspan="1" colspan="1">
                <bold>8</bold>
              </td><td rowspan="1" colspan="1">3</td><td rowspan="1" colspan="1"/><td rowspan="1" colspan="1">12</td><td rowspan="1" colspan="1"/><td rowspan="1" colspan="1"/><td rowspan="1" colspan="1"/><td rowspan="1" colspan="1"/><td rowspan="1" colspan="1"/><td rowspan="1" colspan="1">2</td><td rowspan="1" colspan="1">3</td><td rowspan="1" colspan="1">
                <bold>6</bold>
              </td><td rowspan="1" colspan="1">1</td><td rowspan="1" colspan="1">12</td><td rowspan="1" colspan="1">1</td><td rowspan="1" colspan="1">
                <bold>9</bold>
              </td><td rowspan="1" colspan="1">2</td><td rowspan="1" colspan="1"/><td rowspan="1" colspan="1"/><td rowspan="1" colspan="1">12</td><td rowspan="1" colspan="1">2</td><td rowspan="1" colspan="1">2</td><td rowspan="1" colspan="1">
                <bold>5</bold>
              </td><td rowspan="1" colspan="1">2</td><td rowspan="1" colspan="1">1</td></tr><tr><td rowspan="1" colspan="1">
                <italic>
                  <tp:taxon-name><tp:taxon-name-part taxon-name-part-type="genus" reg="Coregonus">C.</tp:taxon-name-part><tp:taxon-name-part taxon-name-part-type="species" reg="obliterus">obliterus</tp:taxon-name-part></tp:taxon-name>
                </italic>
              </td><td rowspan="1" colspan="1">Zug</td><td rowspan="1" colspan="1">7</td><td rowspan="1" colspan="1"/><td rowspan="1" colspan="1">
                <bold>7</bold>
              </td><td rowspan="1" colspan="1"/><td rowspan="1" colspan="1"/><td rowspan="1" colspan="1">7</td><td rowspan="1" colspan="1"/><td rowspan="1" colspan="1"/><td rowspan="1" colspan="1"/><td rowspan="1" colspan="1"/><td rowspan="1" colspan="1">
                <bold>4</bold>
              </td><td rowspan="1" colspan="1">1</td><td rowspan="1" colspan="1">1</td><td rowspan="1" colspan="1">1</td><td rowspan="1" colspan="1"/><td rowspan="1" colspan="1">7</td><td rowspan="1" colspan="1"/><td rowspan="1" colspan="1">
                <bold>3</bold>
              </td><td rowspan="1" colspan="1">
                <bold>3</bold>
              </td><td rowspan="1" colspan="1">1</td><td rowspan="1" colspan="1"/><td rowspan="1" colspan="1">7</td><td rowspan="1" colspan="1">
                <bold>2</bold>
              </td><td rowspan="1" colspan="1">1</td><td rowspan="1" colspan="1">
                <bold>2</bold>
              </td><td rowspan="1" colspan="1">
                <bold>2</bold>
              </td><td rowspan="1" colspan="1"/></tr><tr><td rowspan="1" colspan="1">
                <italic>
                  <tp:taxon-name><tp:taxon-name-part taxon-name-part-type="genus" reg="Coregonus">C.</tp:taxon-name-part><tp:taxon-name-part taxon-name-part-type="species" reg="supersum">supersum</tp:taxon-name-part></tp:taxon-name>
                </italic>
              </td><td rowspan="1" colspan="1">Zug</td><td rowspan="1" colspan="1">6</td><td rowspan="1" colspan="1"/><td rowspan="1" colspan="1">
                <bold>4</bold>
              </td><td rowspan="1" colspan="1">2</td><td rowspan="1" colspan="1"/><td rowspan="1" colspan="1">6</td><td rowspan="1" colspan="1">1</td><td rowspan="1" colspan="1"/><td rowspan="1" colspan="1"/><td rowspan="1" colspan="1"/><td rowspan="1" colspan="1"/><td rowspan="1" colspan="1">1</td><td rowspan="1" colspan="1">
                <bold>4</bold>
              </td><td rowspan="1" colspan="1"/><td rowspan="1" colspan="1"/><td rowspan="1" colspan="1">1</td><td rowspan="1" colspan="1"/><td rowspan="1" colspan="1">1</td><td rowspan="1" colspan="1">
                <bold>3</bold>
              </td><td rowspan="1" colspan="1">2</td><td rowspan="1" colspan="1"/><td rowspan="1" colspan="1">1</td><td rowspan="1" colspan="1">1</td><td rowspan="1" colspan="1">
                <bold>3</bold>
              </td><td rowspan="1" colspan="1">2</td><td rowspan="1" colspan="1"/><td rowspan="1" colspan="1"/></tr><tr><td rowspan="1" colspan="1">
                <italic>
                  <tp:taxon-name><tp:taxon-name-part taxon-name-part-type="genus" reg="Coregonus">C.</tp:taxon-name-part><tp:taxon-name-part taxon-name-part-type="species" reg="gutturosus">gutturosus</tp:taxon-name-part></tp:taxon-name>
                </italic>
              </td><td rowspan="1" colspan="1">Constance</td><td rowspan="1" colspan="1">9</td><td rowspan="1" colspan="1">1</td><td rowspan="1" colspan="1">3</td><td rowspan="1" colspan="1">
                <bold>5</bold>
              </td><td rowspan="1" colspan="1"/><td rowspan="1" colspan="1">9</td><td rowspan="1" colspan="1"/><td rowspan="1" colspan="1"/><td rowspan="1" colspan="1"/><td rowspan="1" colspan="1">2</td><td rowspan="1" colspan="1">
                <bold>4</bold>
              </td><td rowspan="1" colspan="1">3</td><td rowspan="1" colspan="1"/><td rowspan="1" colspan="1"/><td rowspan="1" colspan="1"/><td rowspan="1" colspan="1">9</td><td rowspan="1" colspan="1">1</td><td rowspan="1" colspan="1">
                <bold>8</bold>
              </td><td rowspan="1" colspan="1"/><td rowspan="1" colspan="1"/><td rowspan="1" colspan="1"/><td rowspan="1" colspan="1">9</td><td rowspan="1" colspan="1">2</td><td rowspan="1" colspan="1">
                <bold>5</bold>
              </td><td rowspan="1" colspan="1">2</td><td rowspan="1" colspan="1"/><td rowspan="1" colspan="1"/></tr><tr><td rowspan="1" colspan="1">
                <italic>
                  <tp:taxon-name><tp:taxon-name-part taxon-name-part-type="genus" reg="Coregonus">C.</tp:taxon-name-part><tp:taxon-name-part taxon-name-part-type="species" reg="arenicolus">arenicolus</tp:taxon-name-part></tp:taxon-name>
                </italic>
              </td><td rowspan="1" colspan="1">Constance</td><td rowspan="1" colspan="1">4</td><td rowspan="1" colspan="1"/><td rowspan="1" colspan="1"/><td rowspan="1" colspan="1">
                <bold>4</bold>
              </td><td rowspan="1" colspan="1"/><td rowspan="1" colspan="1">4</td><td rowspan="1" colspan="1"/><td rowspan="1" colspan="1"/><td rowspan="1" colspan="1"/><td rowspan="1" colspan="1">
                <bold>2</bold>
              </td><td rowspan="1" colspan="1">1</td><td rowspan="1" colspan="1">1</td><td rowspan="1" colspan="1"/><td rowspan="1" colspan="1"/><td rowspan="1" colspan="1"/><td rowspan="1" colspan="1">4</td><td rowspan="1" colspan="1">1</td><td rowspan="1" colspan="1">
                <bold>3</bold>
              </td><td rowspan="1" colspan="1"/><td rowspan="1" colspan="1"/><td rowspan="1" colspan="1"/><td rowspan="1" colspan="1">4</td><td rowspan="1" colspan="1">
                <bold>3</bold>
              </td><td rowspan="1" colspan="1">1</td><td rowspan="1" colspan="1"/><td rowspan="1" colspan="1"/><td rowspan="1" colspan="1"/></tr><tr><td rowspan="1" colspan="1">
                <italic>
                  <tp:taxon-name><tp:taxon-name-part taxon-name-part-type="genus" reg="Coregonus">C.</tp:taxon-name-part><tp:taxon-name-part taxon-name-part-type="species" reg="macrophthalmus">macrophthalmus</tp:taxon-name-part></tp:taxon-name>
                </italic>
              </td><td rowspan="1" colspan="1">Constance</td><td rowspan="1" colspan="1">7</td><td rowspan="1" colspan="1"/><td rowspan="1" colspan="1">
                <bold>4</bold>
              </td><td rowspan="1" colspan="1">3</td><td rowspan="1" colspan="1"/><td rowspan="1" colspan="1">7</td><td rowspan="1" colspan="1"/><td rowspan="1" colspan="1"/><td rowspan="1" colspan="1"/><td rowspan="1" colspan="1"/><td rowspan="1" colspan="1"/><td rowspan="1" colspan="1">3</td><td rowspan="1" colspan="1">
                <bold>4</bold>
              </td><td rowspan="1" colspan="1"/><td rowspan="1" colspan="1"/><td rowspan="1" colspan="1">7</td><td rowspan="1" colspan="1">
                <bold>4</bold>
              </td><td rowspan="1" colspan="1">3</td><td rowspan="1" colspan="1"/><td rowspan="1" colspan="1"/><td rowspan="1" colspan="1"/><td rowspan="1" colspan="1">7</td><td rowspan="1" colspan="1">1</td><td rowspan="1" colspan="1">
                <bold>3</bold>
              </td><td rowspan="1" colspan="1">1</td><td rowspan="1" colspan="1">2</td><td rowspan="1" colspan="1"/></tr><tr><td rowspan="1" colspan="1">
                <italic>
                  <tp:taxon-name><tp:taxon-name-part taxon-name-part-type="genus" reg="Coregonus">C.</tp:taxon-name-part><tp:taxon-name-part taxon-name-part-type="species" reg="wartmanni">wartmanni</tp:taxon-name-part></tp:taxon-name>
                </italic>
              </td><td rowspan="1" colspan="1">Constance</td><td rowspan="1" colspan="1">1</td><td rowspan="1" colspan="1"/><td rowspan="1" colspan="1"/><td rowspan="1" colspan="1"/><td rowspan="1" colspan="1">1</td><td rowspan="1" colspan="1">1</td><td rowspan="1" colspan="1"/><td rowspan="1" colspan="1"/><td rowspan="1" colspan="1"/><td rowspan="1" colspan="1"/><td rowspan="1" colspan="1"/><td rowspan="1" colspan="1"/><td rowspan="1" colspan="1"/><td rowspan="1" colspan="1">1</td><td rowspan="1" colspan="1"/><td rowspan="1" colspan="1">1</td><td rowspan="1" colspan="1"/><td rowspan="1" colspan="1">1</td><td rowspan="1" colspan="1"/><td rowspan="1" colspan="1"/><td rowspan="1" colspan="1"/><td rowspan="1" colspan="1">1</td><td rowspan="1" colspan="1"/><td rowspan="1" colspan="1"/><td rowspan="1" colspan="1"/><td rowspan="1" colspan="1">1</td><td rowspan="1" colspan="1"/></tr></tbody></table></table-wrap><supplementary-material xmlns:xlink="http://www.w3.org/1999/xlink" id="S1" position="float" orientation="portrait" xlink:type="simple"><object-id content-type="doi" xlink:type="simple">10.3897/zookeys.1144.67747.suppl1</object-id><object-id content-type="zenodo_dep_id" xlink:type="simple">7604721</object-id><object-id content-type="arpha" xlink:type="simple">9606DA07-3FB7-50B5-A4C7-5B61BAE72D98</object-id><label>Supplementary material 1</label><caption><p>Historical and contemporary notes on <italic><tp:taxon-name><tp:taxon-name-part taxon-name-part-type="genus" reg="Coregonus">C.</tp:taxon-name-part><tp:taxon-name-part taxon-name-part-type="species" reg="sarnensis">sarnensis</tp:taxon-name-part></tp:taxon-name></italic>, <italic><tp:taxon-name><tp:taxon-name-part taxon-name-part-type="genus" reg="Coregonus">C.</tp:taxon-name-part><tp:taxon-name-part taxon-name-part-type="species" reg="litoralis">litoralis</tp:taxon-name-part></tp:taxon-name></italic>, <italic><tp:taxon-name><tp:taxon-name-part taxon-name-part-type="genus" reg="Coregonus">C.</tp:taxon-name-part><tp:taxon-name-part taxon-name-part-type="species" reg="nobilis">nobilis</tp:taxon-name-part></tp:taxon-name></italic>, Lake Zug whitefish and on different topics in the discussion of the main manuscript.</p></caption><statement content-type="dataType"><label>Data type</label><p>morphological, phylogenetic, paleolimnology</p></statement><statement content-type="notes"><label>Explanation note</label><p>Genetic diversity estimates from all species of ten lakes. Genetic differentiation (Fst) between pre-alpine whitefish populations based on 10 neutral microsatellite loci. Size-at-age of 3-year-old specimens of <italic><tp:taxon-name><tp:taxon-name-part taxon-name-part-type="genus" reg="Coregonus">C.</tp:taxon-name-part><tp:taxon-name-part taxon-name-part-type="species" reg="sarnensis">sarnensis</tp:taxon-name-part></tp:taxon-name></italic> from Lake Sarnen and <italic><tp:taxon-name><tp:taxon-name-part taxon-name-part-type="genus" reg="Coregonus">C.</tp:taxon-name-part><tp:taxon-name-part taxon-name-part-type="species" reg="litoralis">litoralis</tp:taxon-name-part></tp:taxon-name></italic>, <italic><tp:taxon-name><tp:taxon-name-part taxon-name-part-type="genus" reg="Coregonus">C.</tp:taxon-name-part><tp:taxon-name-part taxon-name-part-type="species" reg="suspensus">suspensus</tp:taxon-name-part></tp:taxon-name></italic>, <italic><tp:taxon-name><tp:taxon-name-part taxon-name-part-type="genus" reg="Coregonus">C.</tp:taxon-name-part><tp:taxon-name-part taxon-name-part-type="species" reg="intermundia">intermundia</tp:taxon-name-part></tp:taxon-name></italic> and <italic><tp:taxon-name><tp:taxon-name-part taxon-name-part-type="genus" reg="Coregonus">C.</tp:taxon-name-part><tp:taxon-name-part taxon-name-part-type="species" reg="muelleri">muelleri</tp:taxon-name-part></tp:taxon-name></italic> from Lake Lucerne. STRUCTURE plot showing individual assignment likelihoods based on 10 microsatellite markers for the whitefish species from Lakes Lucerne, Sarnen, Sempach and Zug. Population-based neighbour-joining tree using Cavalli-Sforza distances based on 10 microsatellite markers.</p></statement><media xlink:href="zookeys-1144-095_article-67747__-s001.docx" mimetype="application" mime-subtype="vnd.openxmlformats-officedocument.wordprocessingml.document" position="float" orientation="portrait" xlink:type="simple" id="oo_804010.docx"><uri content-type="original_file" xlink:type="simple">https://binary.pensoft.net/file/804010</uri></media><permissions><license xlink:type="simple"><license-p>This dataset is made available under the Open Database License (http://opendatacommons.org/licenses/odbl/1.0/). The Open Database License (ODbL) is a license agreement intended to allow users to freely share, modify, and use this Dataset while maintaining this same freedom for others, provided that the original source and author(s) are credited.</license-p></license></permissions><attrib specific-use="authors">Oliver M. Selz, Ole Seehausen</attrib></supplementary-material><table-wrap id="T2" position="float" orientation="portrait"><label>Table 2.</label><caption><p>Morphological and meristic data of <italic><tp:taxon-name><tp:taxon-name-part taxon-name-part-type="genus" reg="Coregonus">Coregonus</tp:taxon-name-part><tp:taxon-name-part taxon-name-part-type="species" reg="litoralis">litoralis</tp:taxon-name-part></tp:taxon-name></italic> from Lake Lucerne, <named-content xmlns:xlink="http://www.w3.org/1999/xlink" content-type="dwc:institutional_code" xlink:title="Naturhistorisches Museum Bern" xlink:href="http://grbio.org/institution/naturhistorisches-museum-bern-0" xlink:type="simple">NMBE</named-content>-1078097 holotype, contemporary specimen; paratypes of contemporary specimens <italic>N</italic> = 12 and paratypes of historical specimens <italic>N</italic> = 7. For males and both sexes the holotype is included in the range and mean of the contemporary specimens.</p></caption><table id="TID0E2QDI" rules="all"><tbody><tr><th rowspan="1" colspan="1">Species</th><th rowspan="1" colspan="9">
                        <italic>
                          <tp:taxon-name><tp:taxon-name-part taxon-name-part-type="genus" reg="Coregonus">Coregonus</tp:taxon-name-part><tp:taxon-name-part taxon-name-part-type="species" reg="litoralis">litoralis</tp:taxon-name-part></tp:taxon-name>
                        </italic>
                      </th></tr><tr><th rowspan="4" colspan="1">Morphological characters</th><th rowspan="1" colspan="7">Contemporary specimens</th><th rowspan="1" colspan="2">Historical specimens</th></tr><tr><th rowspan="3" colspan="1">Holotype</th><th rowspan="1" colspan="2">Holotype + Paratypes</th><th rowspan="1" colspan="2">Paratypes</th><th rowspan="1" colspan="2">Holotype + Paratypes</th><th rowspan="1" colspan="2"/></tr><tr><th rowspan="1" colspan="2">Ntotal = 13 *</th><th rowspan="1" colspan="2">Nfemales = 5 **</th><th rowspan="1" colspan="2">Nmales = 8</th><th rowspan="1" colspan="2">Ntotal = 7 ***</th></tr><tr><th rowspan="1" colspan="1">mean</th><th rowspan="1" colspan="1">range</th><th rowspan="1" colspan="1">mean</th><th rowspan="1" colspan="1">range</th><th rowspan="1" colspan="1">mean</th><th rowspan="1" colspan="1">range</th><th rowspan="1" colspan="1">mean</th><th rowspan="1" colspan="1">range</th></tr><tr><td rowspan="1" colspan="1">
                        <bold>Standard length (mm)</bold>
                      </td><td rowspan="1" colspan="1">326</td><td rowspan="1" colspan="1">328</td><td rowspan="1" colspan="1">304–363</td><td rowspan="1" colspan="1">322</td><td rowspan="1" colspan="1">304–337</td><td rowspan="1" colspan="1">332.5</td><td rowspan="1" colspan="1">312–363</td><td rowspan="1" colspan="1">321.5</td><td rowspan="1" colspan="1">222–392</td></tr><tr><td rowspan="1" colspan="10">
                        <bold>Percentage of standard length</bold>
                      </td></tr><tr><td rowspan="1" colspan="1">Pelvic fin base</td><td rowspan="1" colspan="1">4.8</td><td rowspan="1" colspan="1">4</td><td rowspan="1" colspan="1">3.6–4.8</td><td rowspan="1" colspan="1">4</td><td rowspan="1" colspan="1">3.6–4.4</td><td rowspan="1" colspan="1">4.6</td><td rowspan="1" colspan="1">4.1–4.8</td><td rowspan="1" colspan="1">4.6</td><td rowspan="1" colspan="1">3.9–5.3</td></tr><tr><td rowspan="1" colspan="1">Pelvic fin ‚spine‘ length</td><td rowspan="1" colspan="1">7.7</td><td rowspan="1" colspan="1">6.3</td><td rowspan="1" colspan="1">5.3–7.7</td><td rowspan="1" colspan="1">6.2</td><td rowspan="1" colspan="1">5.7–6.6</td><td rowspan="1" colspan="1">6.5</td><td rowspan="1" colspan="1">5.3–7.7</td><td rowspan="1" colspan="1">6.3</td><td rowspan="1" colspan="1">5.2–6.7</td></tr><tr><td rowspan="1" colspan="1">Pelvic fin length</td><td rowspan="1" colspan="1">16.5</td><td rowspan="1" colspan="1">15.9</td><td rowspan="1" colspan="1">14.2–17.2</td><td rowspan="1" colspan="1">15.4</td><td rowspan="1" colspan="1">14.2–16.3</td><td rowspan="1" colspan="1">16.3</td><td rowspan="1" colspan="1">15.4–17.2</td><td rowspan="1" colspan="1">17.3</td><td rowspan="1" colspan="1">14.9–21.5</td></tr><tr><td rowspan="1" colspan="1">Pectoral fin base</td><td rowspan="1" colspan="1">3.7</td><td rowspan="1" colspan="1">3.4</td><td rowspan="1" colspan="1">3–3.7</td><td rowspan="1" colspan="1">3.3</td><td rowspan="1" colspan="1">3–3.6</td><td rowspan="1" colspan="1">3.4</td><td rowspan="1" colspan="1">3.1–3.7</td><td rowspan="1" colspan="1">3.5</td><td rowspan="1" colspan="1">3.1–3.9</td></tr><tr><td rowspan="1" colspan="1">Pectoral fin 1 length</td><td rowspan="1" colspan="1">16.2</td><td rowspan="1" colspan="1">15.8</td><td rowspan="1" colspan="1">14.3–17</td><td rowspan="1" colspan="1">15.5</td><td rowspan="1" colspan="1">14.3–16.5</td><td rowspan="1" colspan="1">16</td><td rowspan="1" colspan="1">15.3–17</td><td rowspan="1" colspan="1">17.4</td><td rowspan="1" colspan="1">14.5–21.6</td></tr><tr><td rowspan="1" colspan="1">Pectoral fin 2 length</td><td rowspan="1" colspan="1">17.4</td><td rowspan="1" colspan="1">16.7</td><td rowspan="1" colspan="1">15–17.9</td><td rowspan="1" colspan="1">16.2</td><td rowspan="1" colspan="1">15–17.4</td><td rowspan="1" colspan="1">16.9</td><td rowspan="1" colspan="1">15.9–17.9</td><td rowspan="1" colspan="1">17.5</td><td rowspan="1" colspan="1">15.2–21.4</td></tr><tr><td rowspan="1" colspan="1">Dorsal fin base</td><td rowspan="1" colspan="1">13.4</td><td rowspan="1" colspan="1">13.4</td><td rowspan="1" colspan="1">11.9–15.1</td><td rowspan="1" colspan="1">13</td><td rowspan="1" colspan="1">11.9–13.6</td><td rowspan="1" colspan="1">13.7</td><td rowspan="1" colspan="1">12.6–15.1</td><td rowspan="1" colspan="1">11.7</td><td rowspan="1" colspan="1">9–13.2</td></tr><tr><td rowspan="1" colspan="1">Length of anterior part of dorsal fin erected</td><td rowspan="1" colspan="1">19.3</td><td rowspan="1" colspan="1">18.9</td><td rowspan="1" colspan="1">16.9–20.9</td><td rowspan="1" colspan="1">18.7</td><td rowspan="1" colspan="1">16.9–19.8</td><td rowspan="1" colspan="1">19.1</td><td rowspan="1" colspan="1">17.3–20.9</td><td rowspan="1" colspan="1">19.1</td><td rowspan="1" colspan="1">17.1–23.1</td></tr><tr><td rowspan="1" colspan="1">Length of anterior part of dorsal fin depressed</td><td rowspan="1" colspan="1">20.5</td><td rowspan="1" colspan="1">20.4</td><td rowspan="1" colspan="1">17.6–22.6</td><td rowspan="1" colspan="1">20</td><td rowspan="1" colspan="1">17.6–21.1</td><td rowspan="1" colspan="1">20.7</td><td rowspan="1" colspan="1">18.7–22.6</td><td rowspan="1" colspan="1">20.2</td><td rowspan="1" colspan="1">18.3–23.4</td></tr><tr><td rowspan="1" colspan="1">Length of posterior part of dorsal fin erected</td><td rowspan="1" colspan="1">5.8</td><td rowspan="1" colspan="1">5.5</td><td rowspan="1" colspan="1">4.5–6</td><td rowspan="1" colspan="1">5.1</td><td rowspan="1" colspan="1">4.5–5.6</td><td rowspan="1" colspan="1">5.8</td><td rowspan="1" colspan="1">4.8–6</td><td rowspan="1" colspan="1">5.9</td><td rowspan="1" colspan="1">5.5–6.5</td></tr><tr><td rowspan="1" colspan="1">Anal fin base</td><td rowspan="1" colspan="1">12.4</td><td rowspan="1" colspan="1">12.8</td><td rowspan="1" colspan="1">11.3–14.4</td><td rowspan="1" colspan="1">12.2</td><td rowspan="1" colspan="1">11.3–13.4</td><td rowspan="1" colspan="1">13.2</td><td rowspan="1" colspan="1">12.4–14.4</td><td rowspan="1" colspan="1">11.5</td><td rowspan="1" colspan="1">9.5–13.3</td></tr><tr><td rowspan="1" colspan="1">Length of anterior part of the anal fin</td><td rowspan="1" colspan="1">13.2</td><td rowspan="1" colspan="1">12.9</td><td rowspan="1" colspan="1">11.1–14.1</td><td rowspan="1" colspan="1">12.6</td><td rowspan="1" colspan="1">11.1–13.6</td><td rowspan="1" colspan="1">13.1</td><td rowspan="1" colspan="1">12.4–14.1</td><td rowspan="1" colspan="1">12.7</td><td rowspan="1" colspan="1">10.3–15.9</td></tr><tr><td rowspan="1" colspan="1">Adipose fin base</td><td rowspan="1" colspan="1">5.6</td><td rowspan="1" colspan="1">5</td><td rowspan="1" colspan="1">3.8–5.8</td><td rowspan="1" colspan="1">5.1</td><td rowspan="1" colspan="1">4.5–5.5</td><td rowspan="1" colspan="1">4.9</td><td rowspan="1" colspan="1">3.8–5.8</td><td rowspan="1" colspan="1">5.7</td><td rowspan="1" colspan="1">4.4–7.8</td></tr><tr><td rowspan="1" colspan="1">Caudal fin length</td><td rowspan="1" colspan="1">24.1</td><td rowspan="1" colspan="1">23.2</td><td rowspan="1" colspan="1">20.8–24.4</td><td rowspan="1" colspan="1">23.1</td><td rowspan="1" colspan="1">23–23.3</td><td rowspan="1" colspan="1">23.2</td><td rowspan="1" colspan="1">20.8–24.4</td><td rowspan="1" colspan="1">20.7</td><td rowspan="1" colspan="1">na</td></tr><tr><td rowspan="1" colspan="1">Caudal peduncle depth</td><td rowspan="1" colspan="1">8.4</td><td rowspan="1" colspan="1">8.1</td><td rowspan="1" colspan="1">7.5–8.4</td><td rowspan="1" colspan="1">8</td><td rowspan="1" colspan="1">7.5–8.3</td><td rowspan="1" colspan="1">8.1</td><td rowspan="1" colspan="1">7.6–8.4</td><td rowspan="1" colspan="1">7.7</td><td rowspan="1" colspan="1">6.9–8.5</td></tr><tr><td rowspan="1" colspan="1">Caudal peduncle length</td><td rowspan="1" colspan="1">12.1</td><td rowspan="1" colspan="1">12.6</td><td rowspan="1" colspan="1">11.5–14.3</td><td rowspan="1" colspan="1">13.1</td><td rowspan="1" colspan="1">12.3–14.3</td><td rowspan="1" colspan="1">12.2</td><td rowspan="1" colspan="1">11.5–13.1</td><td rowspan="1" colspan="1">13.9</td><td rowspan="1" colspan="1">12–15.4</td></tr><tr><td rowspan="1" colspan="1">Length from posterior part of adipose fin to caudal fin base</td><td rowspan="1" colspan="1">18.7</td><td rowspan="1" colspan="1">18.2</td><td rowspan="1" colspan="1">16.7–19.8</td><td rowspan="1" colspan="1">18.7</td><td rowspan="1" colspan="1">17.3–19.8</td><td rowspan="1" colspan="1">17.9</td><td rowspan="1" colspan="1">16.7–18.7</td><td rowspan="1" colspan="1">19.3</td><td rowspan="1" colspan="1">15.8–22.9</td></tr><tr><td rowspan="1" colspan="1">Dorsal head length</td><td rowspan="1" colspan="1">15.2</td><td rowspan="1" colspan="1">14.3</td><td rowspan="1" colspan="1">13.2–15.2</td><td rowspan="1" colspan="1">14</td><td rowspan="1" colspan="1">13.2–14.3</td><td rowspan="1" colspan="1">14.6</td><td rowspan="1" colspan="1">14–15.2</td><td rowspan="1" colspan="1">15.2</td><td rowspan="1" colspan="1">14.4–17.9</td></tr><tr><td rowspan="1" colspan="1">Prepelvic length</td><td rowspan="1" colspan="1">52.2</td><td rowspan="1" colspan="1">50.9</td><td rowspan="1" colspan="1">47.8–54.2</td><td rowspan="1" colspan="1">51.1</td><td rowspan="1" colspan="1">50–52.1</td><td rowspan="1" colspan="1">50.7</td><td rowspan="1" colspan="1">47.8–54.2</td><td rowspan="1" colspan="1">52.0</td><td rowspan="1" colspan="1">45.5–62.3</td></tr><tr><td rowspan="1" colspan="1">Preanal length</td><td rowspan="1" colspan="1">77</td><td rowspan="1" colspan="1">76.5</td><td rowspan="1" colspan="1">75.3–78.9</td><td rowspan="1" colspan="1">77.2</td><td rowspan="1" colspan="1">76–78.9</td><td rowspan="1" colspan="1">76.1</td><td rowspan="1" colspan="1">75.3–77</td><td rowspan="1" colspan="1">78.7</td><td rowspan="1" colspan="1">73–93.5</td></tr><tr><td rowspan="1" colspan="1">Predorsal length</td><td rowspan="1" colspan="1">49.9</td><td rowspan="1" colspan="1">46.5</td><td rowspan="1" colspan="1">43.5–49.9</td><td rowspan="1" colspan="1">46</td><td rowspan="1" colspan="1">43.5–49.1</td><td rowspan="1" colspan="1">46.8</td><td rowspan="1" colspan="1">45.5–49.9</td><td rowspan="1" colspan="1">50.2</td><td rowspan="1" colspan="1">46.3–58.5</td></tr><tr><td rowspan="1" colspan="1">Body depth</td><td rowspan="1" colspan="1">26.6</td><td rowspan="1" colspan="1">26.9</td><td rowspan="1" colspan="1">23.4–30</td><td rowspan="1" colspan="1">28.1</td><td rowspan="1" colspan="1">26–30</td><td rowspan="1" colspan="1">26.1</td><td rowspan="1" colspan="1">23.4–27.5</td><td rowspan="1" colspan="1">26.2</td><td rowspan="1" colspan="1">21.8–29.9</td></tr><tr><td rowspan="1" colspan="1">Postdorsal length</td><td rowspan="1" colspan="1">40.2</td><td rowspan="1" colspan="1">42.1</td><td rowspan="1" colspan="1">40–45.2</td><td rowspan="1" colspan="1">42.9</td><td rowspan="1" colspan="1">40.4–45.2</td><td rowspan="1" colspan="1">41.7</td><td rowspan="1" colspan="1">40–43.6</td><td rowspan="1" colspan="1">44.7</td><td rowspan="1" colspan="1">39.9–48.3</td></tr><tr><td rowspan="1" colspan="1">Head length</td><td rowspan="1" colspan="1">20.7</td><td rowspan="1" colspan="1">19.9</td><td rowspan="1" colspan="1">19.2–20.9</td><td rowspan="1" colspan="1">19.8</td><td rowspan="1" colspan="1">19.2–20.4</td><td rowspan="1" colspan="1">20</td><td rowspan="1" colspan="1">19.2–20.9</td><td rowspan="1" colspan="1">21.9</td><td rowspan="1" colspan="1">20.9–24.7</td></tr><tr><td rowspan="1" colspan="1">Total length</td><td rowspan="1" colspan="1">121.2</td><td rowspan="1" colspan="1">119.9</td><td rowspan="1" colspan="1">117.7–121.8</td><td rowspan="1" colspan="1">119.9</td><td rowspan="1" colspan="1">118.8–121</td><td rowspan="1" colspan="1">119.9</td><td rowspan="1" colspan="1">117.7–121.8</td><td rowspan="1" colspan="1">118.5</td><td rowspan="1" colspan="1">na</td></tr><tr><td rowspan="1" colspan="1">
                        <bold>Head length (mm)</bold>
                      </td><td rowspan="1" colspan="1">67.5</td><td rowspan="1" colspan="1">65.5</td><td rowspan="1" colspan="1">59.4–69.6</td><td rowspan="1" colspan="1">63.8</td><td rowspan="1" colspan="1">59.4–66.5</td><td rowspan="1" colspan="1">66.5</td><td rowspan="1" colspan="1">62.1–69.6</td><td rowspan="1" colspan="1">65.6</td><td rowspan="1" colspan="1">46.6–82.1</td></tr><tr><td rowspan="1" colspan="10">
                        <bold>Percentage of head length</bold>
                      </td></tr><tr><td rowspan="1" colspan="1">Snout length</td><td rowspan="1" colspan="1">24.5</td><td rowspan="1" colspan="1">24.1</td><td rowspan="1" colspan="1">22.1–25.9</td><td rowspan="1" colspan="1">24.2</td><td rowspan="1" colspan="1">22.1–25.9</td><td rowspan="1" colspan="1">24.1</td><td rowspan="1" colspan="1">23.3–24.5</td><td rowspan="1" colspan="1">23.4</td><td rowspan="1" colspan="1">19–29</td></tr><tr><td rowspan="1" colspan="1">Eye diameter</td><td rowspan="1" colspan="1">20</td><td rowspan="1" colspan="1">20.2</td><td rowspan="1" colspan="1">18.2–21.4</td><td rowspan="1" colspan="1">20.2</td><td rowspan="1" colspan="1">19.3–20.8</td><td rowspan="1" colspan="1">20.2</td><td rowspan="1" colspan="1">18.2–21.4</td><td rowspan="1" colspan="1">20.4</td><td rowspan="1" colspan="1">17.9–22.7</td></tr><tr><td rowspan="1" colspan="1">Eye cavity</td><td rowspan="1" colspan="1">24.3</td><td rowspan="1" colspan="1">24.6</td><td rowspan="1" colspan="1">22.7–26</td><td rowspan="1" colspan="1">24.6</td><td rowspan="1" colspan="1">23.9–25.7</td><td rowspan="1" colspan="1">24.5</td><td rowspan="1" colspan="1">22.7–26</td><td rowspan="1" colspan="1">26.0</td><td rowspan="1" colspan="1">24.1–27.7</td></tr><tr><td rowspan="1" colspan="1">Eye height</td><td rowspan="1" colspan="1">20.8</td><td rowspan="1" colspan="1">21.5</td><td rowspan="1" colspan="1">20.2–23.7</td><td rowspan="1" colspan="1">21.5</td><td rowspan="1" colspan="1">20.6–22.8</td><td rowspan="1" colspan="1">21.5</td><td rowspan="1" colspan="1">20.2–23.7</td><td rowspan="1" colspan="1">22.2</td><td rowspan="1" colspan="1">20.3–24.8</td></tr><tr><td rowspan="1" colspan="1">Eye socket</td><td rowspan="1" colspan="1">4.9</td><td rowspan="1" colspan="1">4.1</td><td rowspan="1" colspan="1">3–4.9</td><td rowspan="1" colspan="1">4.1</td><td rowspan="1" colspan="1">3.8–4.5</td><td rowspan="1" colspan="1">4.1</td><td rowspan="1" colspan="1">3–4.9</td><td rowspan="1" colspan="1">4.6</td><td rowspan="1" colspan="1">3.7–5.7</td></tr><tr><td rowspan="1" colspan="1">Postorbital length</td><td rowspan="1" colspan="1">52.1</td><td rowspan="1" colspan="1">52.9</td><td rowspan="1" colspan="1">51.1–55</td><td rowspan="1" colspan="1">53.6</td><td rowspan="1" colspan="1">52.6–55</td><td rowspan="1" colspan="1">52.5</td><td rowspan="1" colspan="1">51.1–54.5</td><td rowspan="1" colspan="1">53.5</td><td rowspan="1" colspan="1">51.6–56.2</td></tr><tr><td rowspan="1" colspan="1">Head depth</td><td rowspan="1" colspan="1">71.3</td><td rowspan="1" colspan="1">73.8</td><td rowspan="1" colspan="1">70.1–77.9</td><td rowspan="1" colspan="1">73.4</td><td rowspan="1" colspan="1">70.1–76.7</td><td rowspan="1" colspan="1">74.1</td><td rowspan="1" colspan="1">71.2–77.9</td><td rowspan="1" colspan="1">72.5</td><td rowspan="1" colspan="1">68.1–77.1</td></tr><tr><td rowspan="1" colspan="1">Mouth width</td><td rowspan="1" colspan="1">9.4</td><td rowspan="1" colspan="1">9.4</td><td rowspan="1" colspan="1">8.6–10.1</td><td rowspan="1" colspan="1">9.5</td><td rowspan="1" colspan="1">8.8–10.1</td><td rowspan="1" colspan="1">9.3</td><td rowspan="1" colspan="1">8.6–9.8</td><td rowspan="1" colspan="1">10.2</td><td rowspan="1" colspan="1">8.6–11.3</td></tr><tr><td rowspan="1" colspan="1">Upper jaw length</td><td rowspan="1" colspan="1">26.7</td><td rowspan="1" colspan="1">26.6</td><td rowspan="1" colspan="1">25.3–29.6</td><td rowspan="1" colspan="1">26.8</td><td rowspan="1" colspan="1">25.6–29.6</td><td rowspan="1" colspan="1">26.4</td><td rowspan="1" colspan="1">25.3–27.6</td><td rowspan="1" colspan="1">27.8</td><td rowspan="1" colspan="1">25.6–30.7</td></tr><tr><td rowspan="1" colspan="1">Lower jaw length</td><td rowspan="1" colspan="1">40.9</td><td rowspan="1" colspan="1">39.6</td><td rowspan="1" colspan="1">36.8–42.5</td><td rowspan="1" colspan="1">39.7</td><td rowspan="1" colspan="1">36.9–42.5</td><td rowspan="1" colspan="1">39.6</td><td rowspan="1" colspan="1">36.8–41.6</td><td rowspan="1" colspan="1">39.4</td><td rowspan="1" colspan="1">36.9–44.5</td></tr><tr><td rowspan="1" colspan="1">Length of maxilla</td><td rowspan="1" colspan="1">19.7</td><td rowspan="1" colspan="1">19.1</td><td rowspan="1" colspan="1">17.4–20.5</td><td rowspan="1" colspan="1">19.4</td><td rowspan="1" colspan="1">17.9–20.5</td><td rowspan="1" colspan="1">18.8</td><td rowspan="1" colspan="1">17.4–20.4</td><td rowspan="1" colspan="1">20.5</td><td rowspan="1" colspan="1">18.7–23</td></tr><tr><td rowspan="1" colspan="1">Snout depth</td><td rowspan="1" colspan="1">10.1</td><td rowspan="1" colspan="1">8.6</td><td rowspan="1" colspan="1">6.9–10.5</td><td rowspan="1" colspan="1">8.4</td><td rowspan="1" colspan="1">6.9–10.5</td><td rowspan="1" colspan="1">8.7</td><td rowspan="1" colspan="1">7.6–10.3</td><td rowspan="1" colspan="1">9.1</td><td rowspan="1" colspan="1">7.3–11.4</td></tr><tr><td rowspan="1" colspan="1">Snout width</td><td rowspan="1" colspan="1">15.2</td><td rowspan="1" colspan="1">14.9</td><td rowspan="1" colspan="1">13.1–17.2</td><td rowspan="1" colspan="1">14.8</td><td rowspan="1" colspan="1">13.5–15.5</td><td rowspan="1" colspan="1">15</td><td rowspan="1" colspan="1">13.1–17.2</td><td rowspan="1" colspan="1">15.3</td><td rowspan="1" colspan="1">13.2–18.8</td></tr><tr><td rowspan="1" colspan="1">Head width</td><td rowspan="1" colspan="1">48.7</td><td rowspan="1" colspan="1">49.1</td><td rowspan="1" colspan="1">46.4–51.2</td><td rowspan="1" colspan="1">49.1</td><td rowspan="1" colspan="1">47.6–50.5</td><td rowspan="1" colspan="1">49.1</td><td rowspan="1" colspan="1">46.4–51.2</td><td rowspan="1" colspan="1">50.1</td><td rowspan="1" colspan="1">45–55</td></tr><tr><td rowspan="1" colspan="1">Interorbital width</td><td rowspan="1" colspan="1">28.8</td><td rowspan="1" colspan="1">28.2</td><td rowspan="1" colspan="1">26.3–29.8</td><td rowspan="1" colspan="1">27.8</td><td rowspan="1" colspan="1">26.3–28.8</td><td rowspan="1" colspan="1">28.5</td><td rowspan="1" colspan="1">26.8–29.8</td><td rowspan="1" colspan="1">28.1</td><td rowspan="1" colspan="1">23.5–31.3</td></tr><tr><td rowspan="1" colspan="1">Internarial width</td><td rowspan="1" colspan="1">13.5</td><td rowspan="1" colspan="1">12.4</td><td rowspan="1" colspan="1">11–13.5</td><td rowspan="1" colspan="1">12.4</td><td rowspan="1" colspan="1">11.3–13.5</td><td rowspan="1" colspan="1">12.3</td><td rowspan="1" colspan="1">11–13.5</td><td rowspan="1" colspan="1">12.9</td><td rowspan="1" colspan="1">10.7–14.5</td></tr><tr><td rowspan="1" colspan="1">Lower jaw length</td><td rowspan="1" colspan="1">8.1</td><td rowspan="1" colspan="1">8</td><td rowspan="1" colspan="1">6.7–8.8</td><td rowspan="1" colspan="1">7.8</td><td rowspan="1" colspan="1">6.7–8.8</td><td rowspan="1" colspan="1">8.1</td><td rowspan="1" colspan="1">7.3–8.7</td><td rowspan="1" colspan="1">8.1</td><td rowspan="1" colspan="1">6.9–9.2</td></tr><tr><td rowspan="1" colspan="1">Lower jaw width</td><td rowspan="1" colspan="1">22.4</td><td rowspan="1" colspan="1">21.7</td><td rowspan="1" colspan="1">20.7–24.3</td><td rowspan="1" colspan="1">21.3</td><td rowspan="1" colspan="1">20.7–21.7</td><td rowspan="1" colspan="1">22</td><td rowspan="1" colspan="1">20.8–24.3</td><td rowspan="1" colspan="1">23.1</td><td rowspan="1" colspan="1">21.7–25.3</td></tr><tr><td rowspan="1" colspan="1">Middle gill raker length</td><td rowspan="1" colspan="1">9.1</td><td rowspan="1" colspan="1">10</td><td rowspan="1" colspan="1">7.8–11.8</td><td rowspan="1" colspan="1">10.5</td><td rowspan="1" colspan="1">9.2–11.8</td><td rowspan="1" colspan="1">9.7</td><td rowspan="1" colspan="1">7.8–11.4</td><td rowspan="1" colspan="1">11.1</td><td rowspan="1" colspan="1">8.9–13.4</td></tr><tr><td rowspan="1" colspan="1">Longest gill raker length</td><td rowspan="1" colspan="1">10.1</td><td rowspan="1" colspan="1">11</td><td rowspan="1" colspan="1">9.2–13.1</td><td rowspan="1" colspan="1">11.6</td><td rowspan="1" colspan="1">9.4–13.1</td><td rowspan="1" colspan="1">10.6</td><td rowspan="1" colspan="1">9.2–12.2</td><td rowspan="1" colspan="1">11.7</td><td rowspan="1" colspan="1">9.1–14.2</td></tr><tr><td rowspan="1" colspan="1">Upper arch length</td><td rowspan="1" colspan="1">15.5</td><td rowspan="1" colspan="1">17.3</td><td rowspan="1" colspan="1">14.9–19.9</td><td rowspan="1" colspan="1">17.6</td><td rowspan="1" colspan="1">14.9–19.9</td><td rowspan="1" colspan="1">17.1</td><td rowspan="1" colspan="1">15.5–19.5</td><td rowspan="1" colspan="1">17.7</td><td rowspan="1" colspan="1">na</td></tr><tr><td rowspan="1" colspan="1">Lower arch length</td><td rowspan="1" colspan="1">32.7</td><td rowspan="1" colspan="1">32.3</td><td rowspan="1" colspan="1">30.8–34.3</td><td rowspan="1" colspan="1">32.1</td><td rowspan="1" colspan="1">31.6–33.4</td><td rowspan="1" colspan="1">32.5</td><td rowspan="1" colspan="1">30.8–34.3</td><td rowspan="1" colspan="1">34.3</td><td rowspan="1" colspan="1">na</td></tr></tbody></table><table-wrap-foot><fn><p>* N=10 for <abbrev xmlns:xlink="http://www.w3.org/1999/xlink" xlink:title="Caudal fin length" id="ABBRID0E2CBI" xlink:type="simple">CF</abbrev>, <abbrev xmlns:xlink="http://www.w3.org/1999/xlink" xlink:title="Total length" id="ABBRID0E6CBI" xlink:type="simple">TL</abbrev> ** N=2 for <abbrev xmlns:xlink="http://www.w3.org/1999/xlink" xlink:title="Caudal fin length" id="ABBRID0EDDBI" xlink:type="simple">CF</abbrev>, <abbrev xmlns:xlink="http://www.w3.org/1999/xlink" xlink:title="Total length" id="ABBRID0EHDBI" xlink:type="simple">TL</abbrev> *** N=6 for <abbrev xmlns:xlink="http://www.w3.org/1999/xlink" xlink:title="Standard length" id="ABBRID0ELDBI" xlink:type="simple">SL</abbrev>, PELVB, PELFS, PELVF, PECFB, PECF2, <abbrev xmlns:xlink="http://www.w3.org/1999/xlink" xlink:title="Dorsal fin base" id="ABBRID0EPDBI" xlink:type="simple">DFB</abbrev>, <abbrev xmlns:xlink="http://www.w3.org/1999/xlink" xlink:title="Length of anterior part of dorsal fin erected" id="ABBRID0ETDBI" xlink:type="simple">DFAe</abbrev>, <abbrev xmlns:xlink="http://www.w3.org/1999/xlink" xlink:title="Anal fin base" id="ABBRID0EXDBI" xlink:type="simple">AFB</abbrev>, AFPe, <abbrev xmlns:xlink="http://www.w3.org/1999/xlink" xlink:title="Adipose fin base" id="ABBRID0E2DBI" xlink:type="simple">AdFB</abbrev>, <abbrev xmlns:xlink="http://www.w3.org/1999/xlink" xlink:title="Caudal peduncle depth" id="ABBRID0E6DBI" xlink:type="simple">CD</abbrev>, <abbrev xmlns:xlink="http://www.w3.org/1999/xlink" xlink:title="Length from posterior part of adipose fin to caudal fin base" id="ABBRID0EDEBI" xlink:type="simple">PAdC</abbrev>, <abbrev xmlns:xlink="http://www.w3.org/1999/xlink" xlink:title="Dorsal head length" id="ABBRID0EHEBI" xlink:type="simple">DHL</abbrev>, <abbrev xmlns:xlink="http://www.w3.org/1999/xlink" xlink:title="Prepelvic length" id="ABBRID0ELEBI" xlink:type="simple">PreP</abbrev>, <abbrev xmlns:xlink="http://www.w3.org/1999/xlink" xlink:title="Preanal length" id="ABBRID0EPEBI" xlink:type="simple">PreA</abbrev>, <abbrev xmlns:xlink="http://www.w3.org/1999/xlink" xlink:title="Predorsal length" id="ABBRID0ETEBI" xlink:type="simple">PreD</abbrev>, <abbrev xmlns:xlink="http://www.w3.org/1999/xlink" xlink:title="Body depth" id="ABBRID0EXEBI" xlink:type="simple">BD</abbrev>, <abbrev xmlns:xlink="http://www.w3.org/1999/xlink" xlink:title="Postdorsal length" id="ABBRID0E2EBI" xlink:type="simple">PostD</abbrev>, H; N=5 for PECF1, <abbrev xmlns:xlink="http://www.w3.org/1999/xlink" xlink:title="Length of posterior part of dorsal fin erected" id="ABBRID0E6EBI" xlink:type="simple">DFPe</abbrev>, DFPd, <abbrev xmlns:xlink="http://www.w3.org/1999/xlink" xlink:title="Caudal peduncle length" id="ABBRID0EDFBI" xlink:type="simple">CL</abbrev>; N=4 for <abbrev xmlns:xlink="http://www.w3.org/1999/xlink" xlink:title="Head length" id="ABBRID0EHFBI" xlink:type="simple">HL</abbrev>; N=1 for <abbrev xmlns:xlink="http://www.w3.org/1999/xlink" xlink:title="Caudal fin length" id="ABBRID0ELFBI" xlink:type="simple">CF</abbrev>, <abbrev xmlns:xlink="http://www.w3.org/1999/xlink" xlink:title="Total length" id="ABBRID0EPFBI" xlink:type="simple">TL</abbrev>, <abbrev xmlns:xlink="http://www.w3.org/1999/xlink" xlink:title="Upper arch length" id="ABBRID0ETFBI" xlink:type="simple">UA</abbrev>, <abbrev xmlns:xlink="http://www.w3.org/1999/xlink" xlink:title="Lower arch length" id="ABBRID0EXFBI" xlink:type="simple">LA</abbrev>.</p></fn></table-wrap-foot></table-wrap><table-wrap id="T3" position="float" orientation="portrait"><label>Table 3.</label><caption><p>Morphological and meristic data of <italic><tp:taxon-name><tp:taxon-name-part taxon-name-part-type="genus" reg="Coregonus">Coregonus</tp:taxon-name-part><tp:taxon-name-part taxon-name-part-type="species" reg="intermundia">intermundia</tp:taxon-name-part></tp:taxon-name></italic> from Lake Lucerne, <named-content xmlns:xlink="http://www.w3.org/1999/xlink" content-type="dwc:institutional_code" xlink:title="Naturhistorisches Museum Bern" xlink:href="http://grbio.org/institution/naturhistorisches-museum-bern-0" xlink:type="simple">NMBE</named-content>-1078097 holotype, contemporary specimen; paratypes of contemporary specimen <italic>N</italic> = 13. For males and both sexes the holotype is included in the range and mean.</p></caption><table id="TID0EEZBK" rules="all"><tbody><tr><th rowspan="1" colspan="1">Species</th><th rowspan="1" colspan="7">
                        <italic>
                          <tp:taxon-name><tp:taxon-name-part taxon-name-part-type="genus" reg="Coregonus">Coregonus</tp:taxon-name-part><tp:taxon-name-part taxon-name-part-type="species" reg="intermundia">intermundia</tp:taxon-name-part></tp:taxon-name>
                        </italic>
                      </th></tr><tr><th rowspan="3" colspan="1">Morphological characters</th><th rowspan="3" colspan="1">Holotype</th><th rowspan="1" colspan="2">Holotype + Paratypes</th><th rowspan="1" colspan="2">Paratypes</th><th rowspan="1" colspan="2">Holotype + Paratypes</th></tr><tr><th rowspan="1" colspan="2">Ntotal = 14 *</th><th rowspan="1" colspan="2">Nfemales = 3</th><th rowspan="1" colspan="2">Nmales = 11 **</th></tr><tr><th rowspan="1" colspan="1">mean</th><th rowspan="1" colspan="1">range</th><th rowspan="1" colspan="1">mean</th><th rowspan="1" colspan="1">range</th><th rowspan="1" colspan="1">mean</th><th rowspan="1" colspan="1">range</th></tr><tr><td rowspan="1" colspan="1">
                        <bold>Standard length (mm)</bold>
                      </td><td rowspan="1" colspan="1">274</td><td rowspan="1" colspan="1">262.4</td><td rowspan="1" colspan="1">232–278</td><td rowspan="1" colspan="1">249.3</td><td rowspan="1" colspan="1">237–260</td><td rowspan="1" colspan="1">266</td><td rowspan="1" colspan="1">232–278</td></tr><tr><td rowspan="1" colspan="8">
                        <bold>Percentage of standard length</bold>
                      </td></tr><tr><td rowspan="1" colspan="1">Pelvic fin base</td><td rowspan="1" colspan="1">4.1</td><td rowspan="1" colspan="1">4</td><td rowspan="1" colspan="1">3.4–4.7</td><td rowspan="1" colspan="1">3.7</td><td rowspan="1" colspan="1">3.4–3.8</td><td rowspan="1" colspan="1">4</td><td rowspan="1" colspan="1">3.4–4.7</td></tr><tr><td rowspan="1" colspan="1">Pelvic fin ‚spine‘ length</td><td rowspan="1" colspan="1">6.5</td><td rowspan="1" colspan="1">6.5</td><td rowspan="1" colspan="1">5.6–7.6</td><td rowspan="1" colspan="1">6.7</td><td rowspan="1" colspan="1">6.2–7.6</td><td rowspan="1" colspan="1">6.4</td><td rowspan="1" colspan="1">5.6–7.2</td></tr><tr><td rowspan="1" colspan="1">Pelvic fin length</td><td rowspan="1" colspan="1">15.4</td><td rowspan="1" colspan="1">16</td><td rowspan="1" colspan="1">15–17.5</td><td rowspan="1" colspan="1">16.1</td><td rowspan="1" colspan="1">15.7–16.9</td><td rowspan="1" colspan="1">16</td><td rowspan="1" colspan="1">15–17.5</td></tr><tr><td rowspan="1" colspan="1">Pectoral fin base</td><td rowspan="1" colspan="1">3</td><td rowspan="1" colspan="1">3.2</td><td rowspan="1" colspan="1">2.9–3.6</td><td rowspan="1" colspan="1">3.1</td><td rowspan="1" colspan="1">2.9–3.1</td><td rowspan="1" colspan="1">3.2</td><td rowspan="1" colspan="1">3–3.6</td></tr><tr><td rowspan="1" colspan="1">Pectoral fin 1 length</td><td rowspan="1" colspan="1">15.7</td><td rowspan="1" colspan="1">16</td><td rowspan="1" colspan="1">15.2–16.9</td><td rowspan="1" colspan="1">15.8</td><td rowspan="1" colspan="1">15.3–16.7</td><td rowspan="1" colspan="1">16</td><td rowspan="1" colspan="1">15.2–16.9</td></tr><tr><td rowspan="1" colspan="1">Pectoral fin 2 length</td><td rowspan="1" colspan="1">16.2</td><td rowspan="1" colspan="1">16.7</td><td rowspan="1" colspan="1">15.9–18.2</td><td rowspan="1" colspan="1">16.9</td><td rowspan="1" colspan="1">16.4–17.2</td><td rowspan="1" colspan="1">16.6</td><td rowspan="1" colspan="1">15.9–18.2</td></tr><tr><td rowspan="1" colspan="1">Dorsal fin base</td><td rowspan="1" colspan="1">12.4</td><td rowspan="1" colspan="1">12.2</td><td rowspan="1" colspan="1">10.6–16.2</td><td rowspan="1" colspan="1">11.3</td><td rowspan="1" colspan="1">11–11.4</td><td rowspan="1" colspan="1">12.4</td><td rowspan="1" colspan="1">10.6–16.2</td></tr><tr><td rowspan="1" colspan="1">Length of anterior part of dorsal fin erected</td><td rowspan="1" colspan="1">18.3</td><td rowspan="1" colspan="1">18.2</td><td rowspan="1" colspan="1">16.7–19.9</td><td rowspan="1" colspan="1">18.1</td><td rowspan="1" colspan="1">17.6–18.9</td><td rowspan="1" colspan="1">18.2</td><td rowspan="1" colspan="1">16.7–19.9</td></tr><tr><td rowspan="1" colspan="1">Length of anterior part of dorsal fin depressed</td><td rowspan="1" colspan="1">19.4</td><td rowspan="1" colspan="1">19.7</td><td rowspan="1" colspan="1">18.2–21.5</td><td rowspan="1" colspan="1">19.8</td><td rowspan="1" colspan="1">19.4–20.2</td><td rowspan="1" colspan="1">19.6</td><td rowspan="1" colspan="1">18.2–21.5</td></tr><tr><td rowspan="1" colspan="1">Length of posterior part of dorsal fin erected</td><td rowspan="1" colspan="1">4.6</td><td rowspan="1" colspan="1">5.6</td><td rowspan="1" colspan="1">4.5–6.4</td><td rowspan="1" colspan="1">6</td><td rowspan="1" colspan="1">5.9–6.1</td><td rowspan="1" colspan="1">5.4</td><td rowspan="1" colspan="1">4.5–6.4</td></tr><tr><td rowspan="1" colspan="1">Anal fin base</td><td rowspan="1" colspan="1">12</td><td rowspan="1" colspan="1">12.4</td><td rowspan="1" colspan="1">10.8–13.8</td><td rowspan="1" colspan="1">12.1</td><td rowspan="1" colspan="1">11.5–12.5</td><td rowspan="1" colspan="1">12.4</td><td rowspan="1" colspan="1">10.8–13.8</td></tr><tr><td rowspan="1" colspan="1">Length of anterior part of the anal fin</td><td rowspan="1" colspan="1">11.9</td><td rowspan="1" colspan="1">12.1</td><td rowspan="1" colspan="1">11.1–12.8</td><td rowspan="1" colspan="1">11.9</td><td rowspan="1" colspan="1">11.5–12.2</td><td rowspan="1" colspan="1">12.1</td><td rowspan="1" colspan="1">11.1–12.8</td></tr><tr><td rowspan="1" colspan="1">Adipose fin base</td><td rowspan="1" colspan="1">5.1</td><td rowspan="1" colspan="1">5.4</td><td rowspan="1" colspan="1">4.1–6.7</td><td rowspan="1" colspan="1">5.5</td><td rowspan="1" colspan="1">5.2–5.9</td><td rowspan="1" colspan="1">5.4</td><td rowspan="1" colspan="1">4.1–6.7</td></tr><tr><td rowspan="1" colspan="1">Caudal fin length</td><td rowspan="1" colspan="1">23.7</td><td rowspan="1" colspan="1">23.4</td><td rowspan="1" colspan="1">21.1–24.9</td><td rowspan="1" colspan="1">23.7</td><td rowspan="1" colspan="1">23.3–24.4</td><td rowspan="1" colspan="1">23.3</td><td rowspan="1" colspan="1">21.1–24.9</td></tr><tr><td rowspan="1" colspan="1">Caudal peduncle depth</td><td rowspan="1" colspan="1">7.4</td><td rowspan="1" colspan="1">7.5</td><td rowspan="1" colspan="1">7–8.3</td><td rowspan="1" colspan="1">7.6</td><td rowspan="1" colspan="1">7.3–7.9</td><td rowspan="1" colspan="1">7.5</td><td rowspan="1" colspan="1">7–8.3</td></tr><tr><td rowspan="1" colspan="1">Caudal peduncle length</td><td rowspan="1" colspan="1">11.9</td><td rowspan="1" colspan="1">12.9</td><td rowspan="1" colspan="1">11.6–14.4</td><td rowspan="1" colspan="1">12.5</td><td rowspan="1" colspan="1">11.9–13.2</td><td rowspan="1" colspan="1">13</td><td rowspan="1" colspan="1">11.6–14.4</td></tr><tr><td rowspan="1" colspan="1">Length from posterior part of adipose fin to caudal fin base</td><td rowspan="1" colspan="1">19</td><td rowspan="1" colspan="1">18.8</td><td rowspan="1" colspan="1">17.5–19.8</td><td rowspan="1" colspan="1">18.5</td><td rowspan="1" colspan="1">18.2–18.9</td><td rowspan="1" colspan="1">18.9</td><td rowspan="1" colspan="1">17.5–19.8</td></tr><tr><td rowspan="1" colspan="1">Dorsal head length</td><td rowspan="1" colspan="1">13.4</td><td rowspan="1" colspan="1">14.4</td><td rowspan="1" colspan="1">13.4–15.6</td><td rowspan="1" colspan="1">14.6</td><td rowspan="1" colspan="1">14.1–14.9</td><td rowspan="1" colspan="1">14.3</td><td rowspan="1" colspan="1">13.4–15.6</td></tr><tr><td rowspan="1" colspan="1">Prepelvic length</td><td rowspan="1" colspan="1">51.8</td><td rowspan="1" colspan="1">50.9</td><td rowspan="1" colspan="1">46.5–53.8</td><td rowspan="1" colspan="1">53.1</td><td rowspan="1" colspan="1">52.6–53.8</td><td rowspan="1" colspan="1">50.3</td><td rowspan="1" colspan="1">46.5–53.5</td></tr><tr><td rowspan="1" colspan="1">Preanal length</td><td rowspan="1" colspan="1">78.1</td><td rowspan="1" colspan="1">77.3</td><td rowspan="1" colspan="1">75.4–80.1</td><td rowspan="1" colspan="1">78.4</td><td rowspan="1" colspan="1">76.8–80.1</td><td rowspan="1" colspan="1">77</td><td rowspan="1" colspan="1">75.4–78.5</td></tr><tr><td rowspan="1" colspan="1">Predorsal length</td><td rowspan="1" colspan="1">44.8</td><td rowspan="1" colspan="1">46</td><td rowspan="1" colspan="1">42.6–48.4</td><td rowspan="1" colspan="1">47</td><td rowspan="1" colspan="1">46.1–48.4</td><td rowspan="1" colspan="1">45.8</td><td rowspan="1" colspan="1">42.6–48.2</td></tr><tr><td rowspan="1" colspan="1">Body depth</td><td rowspan="1" colspan="1">23.3</td><td rowspan="1" colspan="1">23.9</td><td rowspan="1" colspan="1">21.6–27.1</td><td rowspan="1" colspan="1">24.4</td><td rowspan="1" colspan="1">21.7–27.1</td><td rowspan="1" colspan="1">23.8</td><td rowspan="1" colspan="1">21.6–26</td></tr><tr><td rowspan="1" colspan="1">Postdorsal length</td><td rowspan="1" colspan="1">43.2</td><td rowspan="1" colspan="1">44.5</td><td rowspan="1" colspan="1">41.7–47.3</td><td rowspan="1" colspan="1">44</td><td rowspan="1" colspan="1">41.7–45.6</td><td rowspan="1" colspan="1">44.7</td><td rowspan="1" colspan="1">42.7–47.3</td></tr><tr><td rowspan="1" colspan="1">Head length</td><td rowspan="1" colspan="1">20</td><td rowspan="1" colspan="1">20.3</td><td rowspan="1" colspan="1">19.1–21.5</td><td rowspan="1" colspan="1">20.2</td><td rowspan="1" colspan="1">19.9–20.4</td><td rowspan="1" colspan="1">20.3</td><td rowspan="1" colspan="1">19.1–21.5</td></tr><tr><td rowspan="1" colspan="1">Total length</td><td rowspan="1" colspan="1">119.5</td><td rowspan="1" colspan="1">121</td><td rowspan="1" colspan="1">117.6–123.1</td><td rowspan="1" colspan="1">121.9</td><td rowspan="1" colspan="1">121.1–123.1</td><td rowspan="1" colspan="1">120.7</td><td rowspan="1" colspan="1">117.6–122.3</td></tr><tr><td rowspan="1" colspan="1">
                        <bold>Head length (mm)</bold>
                      </td><td rowspan="1" colspan="1">54.9</td><td rowspan="1" colspan="1">53.3</td><td rowspan="1" colspan="1">46.1–58.7</td><td rowspan="1" colspan="1">50.4</td><td rowspan="1" colspan="1">48.4–52.9</td><td rowspan="1" colspan="1">54</td><td rowspan="1" colspan="1">46.1–58.7</td></tr><tr><td rowspan="1" colspan="8">
                        <bold>Percentage of head length</bold>
                      </td></tr><tr><td rowspan="1" colspan="1">Snout length</td><td rowspan="1" colspan="1">23.6</td><td rowspan="1" colspan="1">22.9</td><td rowspan="1" colspan="1">21.1–24.5</td><td rowspan="1" colspan="1">23.3</td><td rowspan="1" colspan="1">22.8–24.5</td><td rowspan="1" colspan="1">22.7</td><td rowspan="1" colspan="1">21.1–24.4</td></tr><tr><td rowspan="1" colspan="1">Eye diameter</td><td rowspan="1" colspan="1">21.2</td><td rowspan="1" colspan="1">22.1</td><td rowspan="1" colspan="1">20.4–23.3</td><td rowspan="1" colspan="1">22.7</td><td rowspan="1" colspan="1">22.4–22.9</td><td rowspan="1" colspan="1">21.9</td><td rowspan="1" colspan="1">20.4–23.3</td></tr><tr><td rowspan="1" colspan="1">Eye cavity</td><td rowspan="1" colspan="1">25.7</td><td rowspan="1" colspan="1">25.9</td><td rowspan="1" colspan="1">23.8–27.9</td><td rowspan="1" colspan="1">26.5</td><td rowspan="1" colspan="1">26.2–26.8</td><td rowspan="1" colspan="1">25.8</td><td rowspan="1" colspan="1">23.8–27.9</td></tr><tr><td rowspan="1" colspan="1">Eye height</td><td rowspan="1" colspan="1">21.8</td><td rowspan="1" colspan="1">22.4</td><td rowspan="1" colspan="1">20.6–24.7</td><td rowspan="1" colspan="1">23.1</td><td rowspan="1" colspan="1">22.9–23.5</td><td rowspan="1" colspan="1">22.2</td><td rowspan="1" colspan="1">20.6–24.7</td></tr><tr><td rowspan="1" colspan="1">Eye socket</td><td rowspan="1" colspan="1">3.9</td><td rowspan="1" colspan="1">4.4</td><td rowspan="1" colspan="1">3.4–5.7</td><td rowspan="1" colspan="1">4.5</td><td rowspan="1" colspan="1">3.6–5.2</td><td rowspan="1" colspan="1">4.4</td><td rowspan="1" colspan="1">3.4–5.7</td></tr><tr><td rowspan="1" colspan="1">Postorbital length</td><td rowspan="1" colspan="1">52.3</td><td rowspan="1" colspan="1">52.6</td><td rowspan="1" colspan="1">50.2–55.8</td><td rowspan="1" colspan="1">51.7</td><td rowspan="1" colspan="1">51.3–52.3</td><td rowspan="1" colspan="1">52.8</td><td rowspan="1" colspan="1">50.2–55.8</td></tr><tr><td rowspan="1" colspan="1">Head depth</td><td rowspan="1" colspan="1">62.9</td><td rowspan="1" colspan="1">68.3</td><td rowspan="1" colspan="1">62.9–75</td><td rowspan="1" colspan="1">69.5</td><td rowspan="1" colspan="1">66.9–70.8</td><td rowspan="1" colspan="1">68</td><td rowspan="1" colspan="1">62.9–75</td></tr><tr><td rowspan="1" colspan="1">Mouth width</td><td rowspan="1" colspan="1">9</td><td rowspan="1" colspan="1">9.5</td><td rowspan="1" colspan="1">8.7–10.8</td><td rowspan="1" colspan="1">9.8</td><td rowspan="1" colspan="1">9.3–10.4</td><td rowspan="1" colspan="1">9.4</td><td rowspan="1" colspan="1">8.7–10.8</td></tr><tr><td rowspan="1" colspan="1">Upper jaw length</td><td rowspan="1" colspan="1">29.1</td><td rowspan="1" colspan="1">28.1</td><td rowspan="1" colspan="1">23.7–30.4</td><td rowspan="1" colspan="1">27.3</td><td rowspan="1" colspan="1">25–29.9</td><td rowspan="1" colspan="1">28.2</td><td rowspan="1" colspan="1">23.7–30.4</td></tr><tr><td rowspan="1" colspan="1">Lower jaw length</td><td rowspan="1" colspan="1">40.4</td><td rowspan="1" colspan="1">39.9</td><td rowspan="1" colspan="1">38.8–42</td><td rowspan="1" colspan="1">39.6</td><td rowspan="1" colspan="1">38.8–40.2</td><td rowspan="1" colspan="1">40</td><td rowspan="1" colspan="1">39.2–42</td></tr><tr><td rowspan="1" colspan="1">Length of maxilla</td><td rowspan="1" colspan="1">20.6</td><td rowspan="1" colspan="1">20.6</td><td rowspan="1" colspan="1">18.2–22.3</td><td rowspan="1" colspan="1">20.5</td><td rowspan="1" colspan="1">19.8–21.2</td><td rowspan="1" colspan="1">20.7</td><td rowspan="1" colspan="1">18.2–22.3</td></tr><tr><td rowspan="1" colspan="1">Snout depth</td><td rowspan="1" colspan="1">10</td><td rowspan="1" colspan="1">8.3</td><td rowspan="1" colspan="1">5.2–10.8</td><td rowspan="1" colspan="1">7.9</td><td rowspan="1" colspan="1">7.4–8.3</td><td rowspan="1" colspan="1">8.4</td><td rowspan="1" colspan="1">5.2–10.8</td></tr><tr><td rowspan="1" colspan="1">Snout width</td><td rowspan="1" colspan="1">14.8</td><td rowspan="1" colspan="1">16.1</td><td rowspan="1" colspan="1">14.8–18.2</td><td rowspan="1" colspan="1">16.2</td><td rowspan="1" colspan="1">15.8–16.7</td><td rowspan="1" colspan="1">16.1</td><td rowspan="1" colspan="1">14.8–18.2</td></tr><tr><td rowspan="1" colspan="1">Head width</td><td rowspan="1" colspan="1">47</td><td rowspan="1" colspan="1">46.4</td><td rowspan="1" colspan="1">43.5–49.8</td><td rowspan="1" colspan="1">45.3</td><td rowspan="1" colspan="1">44.1–46.3</td><td rowspan="1" colspan="1">46.7</td><td rowspan="1" colspan="1">43.5–49.8</td></tr><tr><td rowspan="1" colspan="1">Interorbital width</td><td rowspan="1" colspan="1">27.6</td><td rowspan="1" colspan="1">27.4</td><td rowspan="1" colspan="1">25.4–29.6</td><td rowspan="1" colspan="1">27</td><td rowspan="1" colspan="1">26.3–27.7</td><td rowspan="1" colspan="1">27.5</td><td rowspan="1" colspan="1">25.4–29.6</td></tr><tr><td rowspan="1" colspan="1">Internarial width</td><td rowspan="1" colspan="1">10.2</td><td rowspan="1" colspan="1">11.8</td><td rowspan="1" colspan="1">10–14.1</td><td rowspan="1" colspan="1">12.1</td><td rowspan="1" colspan="1">10.6–13.6</td><td rowspan="1" colspan="1">11.8</td><td rowspan="1" colspan="1">10–14.1</td></tr><tr><td rowspan="1" colspan="1">Lower jaw length</td><td rowspan="1" colspan="1">7.8</td><td rowspan="1" colspan="1">7.6</td><td rowspan="1" colspan="1">6.2–9.1</td><td rowspan="1" colspan="1">7.4</td><td rowspan="1" colspan="1">7.1–7.6</td><td rowspan="1" colspan="1">7.6</td><td rowspan="1" colspan="1">6.2–9.1</td></tr><tr><td rowspan="1" colspan="1">Lower jaw width</td><td rowspan="1" colspan="1">22.2</td><td rowspan="1" colspan="1">22</td><td rowspan="1" colspan="1">20.7–23.8</td><td rowspan="1" colspan="1">21.7</td><td rowspan="1" colspan="1">21.1–22.7</td><td rowspan="1" colspan="1">22.1</td><td rowspan="1" colspan="1">20.7–23.8</td></tr><tr><td rowspan="1" colspan="1">Middle gill raker length</td><td rowspan="1" colspan="1">10</td><td rowspan="1" colspan="1">11.9</td><td rowspan="1" colspan="1">10–13.6</td><td rowspan="1" colspan="1">12.7</td><td rowspan="1" colspan="1">11.7–13.3</td><td rowspan="1" colspan="1">11.6</td><td rowspan="1" colspan="1">10–13.6</td></tr><tr><td rowspan="1" colspan="1">Longest gill raker length</td><td rowspan="1" colspan="1">10.4</td><td rowspan="1" colspan="1">13.1</td><td rowspan="1" colspan="1">10.4–16.7</td><td rowspan="1" colspan="1">13.7</td><td rowspan="1" colspan="1">13.2–14.2</td><td rowspan="1" colspan="1">12.9</td><td rowspan="1" colspan="1">10.4–16.7</td></tr><tr><td rowspan="1" colspan="1">Upper arch length</td><td rowspan="1" colspan="1">13</td><td rowspan="1" colspan="1">18.4</td><td rowspan="1" colspan="1">13–20.6</td><td rowspan="1" colspan="1">18.5</td><td rowspan="1" colspan="1">17.2–19.7</td><td rowspan="1" colspan="1">18.4</td><td rowspan="1" colspan="1">13–20.6</td></tr><tr><td rowspan="1" colspan="1">Lower arch length</td><td rowspan="1" colspan="1">28.3</td><td rowspan="1" colspan="1">33.2</td><td rowspan="1" colspan="1">28.3–36.3</td><td rowspan="1" colspan="1">33</td><td rowspan="1" colspan="1">30.1–35.8</td><td rowspan="1" colspan="1">33.2</td><td rowspan="1" colspan="1">28.3–36.3</td></tr></tbody></table></table-wrap><table-wrap id="T4" position="float" orientation="portrait"><label>Table 4.</label><caption><p>Morphological and meristic data of <italic><tp:taxon-name><tp:taxon-name-part taxon-name-part-type="genus" reg="Coregonus">Coregonus</tp:taxon-name-part><tp:taxon-name-part taxon-name-part-type="species" reg="suspensus">suspensus</tp:taxon-name-part></tp:taxon-name></italic> from Lake Lucerne, <named-content xmlns:xlink="http://www.w3.org/1999/xlink" content-type="dwc:institutional_code" xlink:title="Naturhistorisches Museum Bern" xlink:href="http://grbio.org/institution/naturhistorisches-museum-bern-0" xlink:type="simple">NMBE</named-content>-1078100, holotype contemporary specimen; paratypes of contemporary specimens <italic>N</italic> = 4. For males and both sexes the holotype is included in the range and mean.</p></caption><table id="TID0ENVDK" rules="all"><tbody><tr><th rowspan="1" colspan="1">Species</th><th rowspan="1" colspan="8">
                        <italic>
                          <tp:taxon-name><tp:taxon-name-part taxon-name-part-type="genus" reg="Coregonus">Coregonus</tp:taxon-name-part><tp:taxon-name-part taxon-name-part-type="species" reg="suspensus">suspensus</tp:taxon-name-part></tp:taxon-name>
                        </italic>
                      </th></tr><tr><th rowspan="3" colspan="1">Morphological characters</th><th rowspan="3" colspan="1">Holotype</th><th rowspan="1" colspan="2">Holotype + Paratypes</th><th rowspan="1" colspan="2">Paratypes</th><th rowspan="1" colspan="3">Holotype + Paratypes</th></tr><tr><th rowspan="1" colspan="2">Ntotal = 5 *</th><th rowspan="1" colspan="2">Nfemales = 2</th><th rowspan="1" colspan="3">Nmales = 3</th></tr><tr><th rowspan="1" colspan="1">mean</th><th rowspan="1" colspan="1">range</th><th rowspan="1" colspan="1"><named-content xmlns:xlink="http://www.w3.org/1999/xlink" content-type="dwc:institutional_code" xlink:title="Naturhistorisches Museum Bern" xlink:href="http://grbio.org/institution/naturhistorisches-museum-bern-0" xlink:type="simple">NMBE</named-content>-1078082</th><th rowspan="1" colspan="1"><named-content xmlns:xlink="http://www.w3.org/1999/xlink" content-type="dwc:institutional_code" xlink:title="Naturhistorisches Museum Bern" xlink:href="http://grbio.org/institution/naturhistorisches-museum-bern-0" xlink:type="simple">NMBE</named-content>-1078081</th><th rowspan="1" colspan="1"><named-content xmlns:xlink="http://www.w3.org/1999/xlink" content-type="dwc:institutional_code" xlink:title="Naturhistorisches Museum Bern" xlink:href="http://grbio.org/institution/naturhistorisches-museum-bern-0" xlink:type="simple">NMBE</named-content>-1078099</th><th rowspan="1" colspan="1"><named-content xmlns:xlink="http://www.w3.org/1999/xlink" content-type="dwc:institutional_code" xlink:title="Naturhistorisches Museum Bern" xlink:href="http://grbio.org/institution/naturhistorisches-museum-bern-0" xlink:type="simple">NMBE</named-content>-1078100</th><th rowspan="1" colspan="1"><named-content xmlns:xlink="http://www.w3.org/1999/xlink" content-type="dwc:institutional_code" xlink:title="Naturhistorisches Museum Bern" xlink:href="http://grbio.org/institution/naturhistorisches-museum-bern-0" xlink:type="simple">NMBE</named-content>-1078101</th></tr><tr><td rowspan="1" colspan="1">
                        <bold>Standard length (mm)</bold>
                      </td><td rowspan="1" colspan="1">258.5</td><td rowspan="1" colspan="1">271.4</td><td rowspan="1" colspan="1">255–302</td><td rowspan="1" colspan="1">260</td><td rowspan="1" colspan="1">301.5</td><td rowspan="1" colspan="1">255</td><td rowspan="1" colspan="1">259</td><td rowspan="1" colspan="1">282</td></tr><tr><td rowspan="1" colspan="9">
                        <bold>Percentage of standard length</bold>
                      </td></tr><tr><td rowspan="1" colspan="1">Pelvic fin base</td><td rowspan="1" colspan="1">3.8</td><td rowspan="1" colspan="1">3.7</td><td rowspan="1" colspan="1">3.3–3.8</td><td rowspan="1" colspan="1">3.3</td><td rowspan="1" colspan="1">3.8</td><td rowspan="1" colspan="1">3.8</td><td rowspan="1" colspan="1">3.8</td><td rowspan="1" colspan="1">3.8</td></tr><tr><td rowspan="1" colspan="1">Pelvic fin ‘spine’ length</td><td rowspan="1" colspan="1">6.0</td><td rowspan="1" colspan="1">5.8</td><td rowspan="1" colspan="1">5.4–6.4</td><td rowspan="1" colspan="1">5.4</td><td rowspan="1" colspan="1">5.4</td><td rowspan="1" colspan="1">6.4</td><td rowspan="1" colspan="1">6</td><td rowspan="1" colspan="1">5.9</td></tr><tr><td rowspan="1" colspan="1">Pelvic fin length</td><td rowspan="1" colspan="1">16.1</td><td rowspan="1" colspan="1">15.3</td><td rowspan="1" colspan="1">15–16.1</td><td rowspan="1" colspan="1">15</td><td rowspan="1" colspan="1">15.2</td><td rowspan="1" colspan="1">15.3</td><td rowspan="1" colspan="1">16.1</td><td rowspan="1" colspan="1">15</td></tr><tr><td rowspan="1" colspan="1">Pectoral fin base</td><td rowspan="1" colspan="1">3.2</td><td rowspan="1" colspan="1">3.1</td><td rowspan="1" colspan="1">3–3.2</td><td rowspan="1" colspan="1">3</td><td rowspan="1" colspan="1">3</td><td rowspan="1" colspan="1">3.1</td><td rowspan="1" colspan="1">3.2</td><td rowspan="1" colspan="1">3</td></tr><tr><td rowspan="1" colspan="1">Pectoral fin 1 length</td><td rowspan="1" colspan="1">16.4</td><td rowspan="1" colspan="1">15.6</td><td rowspan="1" colspan="1">14.7–16.8</td><td rowspan="1" colspan="1">14.7</td><td rowspan="1" colspan="1">16.8</td><td rowspan="1" colspan="1">15.6</td><td rowspan="1" colspan="1">16.4</td><td rowspan="1" colspan="1">14.7</td></tr><tr><td rowspan="1" colspan="1">Pectoral fin 2 length</td><td rowspan="1" colspan="1">17.1</td><td rowspan="1" colspan="1">16.4</td><td rowspan="1" colspan="1">15.3–17.2</td><td rowspan="1" colspan="1">15.3</td><td rowspan="1" colspan="1">17.2</td><td rowspan="1" colspan="1">16.9</td><td rowspan="1" colspan="1">17.1</td><td rowspan="1" colspan="1">15.4</td></tr><tr><td rowspan="1" colspan="1">Dorsal fin base</td><td rowspan="1" colspan="1">11.5</td><td rowspan="1" colspan="1">11.3</td><td rowspan="1" colspan="1">10.5–12.1</td><td rowspan="1" colspan="1">10.5</td><td rowspan="1" colspan="1">11.6</td><td rowspan="1" colspan="1">12.1</td><td rowspan="1" colspan="1">11.5</td><td rowspan="1" colspan="1">10.6</td></tr><tr><td rowspan="1" colspan="1">Length of anterior part of dorsal fin erected</td><td rowspan="1" colspan="1">17.7</td><td rowspan="1" colspan="1">17.6</td><td rowspan="1" colspan="1">16.9–17.8</td><td rowspan="1" colspan="1">17.8</td><td rowspan="1" colspan="1">17.8</td><td rowspan="1" colspan="1">17.8</td><td rowspan="1" colspan="1">17.7</td><td rowspan="1" colspan="1">16.9</td></tr><tr><td rowspan="1" colspan="1">Length of anterior part of dorsal fin depressed</td><td rowspan="1" colspan="1">19.8</td><td rowspan="1" colspan="1">19.1</td><td rowspan="1" colspan="1">18.2–19.8</td><td rowspan="1" colspan="1">18.7</td><td rowspan="1" colspan="1">19.5</td><td rowspan="1" colspan="1">19.3</td><td rowspan="1" colspan="1">19.8</td><td rowspan="1" colspan="1">18.2</td></tr><tr><td rowspan="1" colspan="1">Length of posterior part of dorsal fin erected</td><td rowspan="1" colspan="1">5.8</td><td rowspan="1" colspan="1">5.2</td><td rowspan="1" colspan="1">4.8–5.8</td><td rowspan="1" colspan="1">5.6</td><td rowspan="1" colspan="1">4.8</td><td rowspan="1" colspan="1">5</td><td rowspan="1" colspan="1">5.8</td><td rowspan="1" colspan="1">4.8</td></tr><tr><td rowspan="1" colspan="1">Anal fin base</td><td rowspan="1" colspan="1">13.1</td><td rowspan="1" colspan="1">12.7</td><td rowspan="1" colspan="1">11.3–13.1</td><td rowspan="1" colspan="1">11.3</td><td rowspan="1" colspan="1">13.1</td><td rowspan="1" colspan="1">13.1</td><td rowspan="1" colspan="1">13.1</td><td rowspan="1" colspan="1">12.8</td></tr><tr><td rowspan="1" colspan="1">Length of anterior part of the anal fin</td><td rowspan="1" colspan="1">12.4</td><td rowspan="1" colspan="1">11.9</td><td rowspan="1" colspan="1">11.6–12.4</td><td rowspan="1" colspan="1">11.6</td><td rowspan="1" colspan="1">11.9</td><td rowspan="1" colspan="1">11.7</td><td rowspan="1" colspan="1">12.4</td><td rowspan="1" colspan="1">12.1</td></tr><tr><td rowspan="1" colspan="1">Adipose fin base</td><td rowspan="1" colspan="1">5.5</td><td rowspan="1" colspan="1">5</td><td rowspan="1" colspan="1">4.2–5.5</td><td rowspan="1" colspan="1">5.3</td><td rowspan="1" colspan="1">4.2</td><td rowspan="1" colspan="1">4.7</td><td rowspan="1" colspan="1">5.5</td><td rowspan="1" colspan="1">5.2</td></tr><tr><td rowspan="1" colspan="1">Caudal fin length</td><td rowspan="1" colspan="1">24.4</td><td rowspan="1" colspan="1">23</td><td rowspan="1" colspan="1">21.1–24.4</td><td rowspan="1" colspan="1">21.1</td><td rowspan="1" colspan="1">23.5</td><td rowspan="1" colspan="1">22.6</td><td rowspan="1" colspan="1">24.4</td><td rowspan="1" colspan="1">23.5</td></tr><tr><td rowspan="1" colspan="1">Caudal peduncle depth</td><td rowspan="1" colspan="1">7.5</td><td rowspan="1" colspan="1">7.3</td><td rowspan="1" colspan="1">7.1–7.5</td><td rowspan="1" colspan="1">7.2</td><td rowspan="1" colspan="1">7.1</td><td rowspan="1" colspan="1">7.3</td><td rowspan="1" colspan="1">7.5</td><td rowspan="1" colspan="1">7.2</td></tr><tr><td rowspan="1" colspan="1">Caudal peduncle length</td><td rowspan="1" colspan="1">11.5</td><td rowspan="1" colspan="1">12.4</td><td rowspan="1" colspan="1">11.5–13.7</td><td rowspan="1" colspan="1">13.7</td><td rowspan="1" colspan="1">12</td><td rowspan="1" colspan="1">11.9</td><td rowspan="1" colspan="1">11.5</td><td rowspan="1" colspan="1">12.8</td></tr><tr><td rowspan="1" colspan="1">Length from posterior part of adipose fin to caudal fin base</td><td rowspan="1" colspan="1">17.8</td><td rowspan="1" colspan="1">19</td><td rowspan="1" colspan="1">17.8–20.6</td><td rowspan="1" colspan="1">20.6</td><td rowspan="1" colspan="1">18.3</td><td rowspan="1" colspan="1">19</td><td rowspan="1" colspan="1">17.8</td><td rowspan="1" colspan="1">19.2</td></tr><tr><td rowspan="1" colspan="1">Dorsal head length</td><td rowspan="1" colspan="1">14.4</td><td rowspan="1" colspan="1">13.8</td><td rowspan="1" colspan="1">12.8–14.5</td><td rowspan="1" colspan="1">13.8</td><td rowspan="1" colspan="1">12.8</td><td rowspan="1" colspan="1">14.5</td><td rowspan="1" colspan="1">14.4</td><td rowspan="1" colspan="1">13.4</td></tr><tr><td rowspan="1" colspan="1">Prepelvic length</td><td rowspan="1" colspan="1">48.8</td><td rowspan="1" colspan="1">49.2</td><td rowspan="1" colspan="1">47.9–51</td><td rowspan="1" colspan="1">51</td><td rowspan="1" colspan="1">47.9</td><td rowspan="1" colspan="1">48.3</td><td rowspan="1" colspan="1">48.8</td><td rowspan="1" colspan="1">49.9</td></tr><tr><td rowspan="1" colspan="1">Preanal length</td><td rowspan="1" colspan="1">77.8</td><td rowspan="1" colspan="1">76.5</td><td rowspan="1" colspan="1">75.6–77.8</td><td rowspan="1" colspan="1">76.7</td><td rowspan="1" colspan="1">75.6</td><td rowspan="1" colspan="1">75.7</td><td rowspan="1" colspan="1">77.8</td><td rowspan="1" colspan="1">77</td></tr><tr><td rowspan="1" colspan="1">Predorsal length</td><td rowspan="1" colspan="1">48.4</td><td rowspan="1" colspan="1">47.1</td><td rowspan="1" colspan="1">45.6–48.4</td><td rowspan="1" colspan="1">46.5</td><td rowspan="1" colspan="1">45.6</td><td rowspan="1" colspan="1">48.1</td><td rowspan="1" colspan="1">48.4</td><td rowspan="1" colspan="1">46.9</td></tr><tr><td rowspan="1" colspan="1">Body depth</td><td rowspan="1" colspan="1">23.2</td><td rowspan="1" colspan="1">23.6</td><td rowspan="1" colspan="1">21.5–25.1</td><td rowspan="1" colspan="1">23.7</td><td rowspan="1" colspan="1">25.1</td><td rowspan="1" colspan="1">24.3</td><td rowspan="1" colspan="1">23.2</td><td rowspan="1" colspan="1">21.5</td></tr><tr><td rowspan="1" colspan="1">Postdorsal length</td><td rowspan="1" colspan="1">44.5</td><td rowspan="1" colspan="1">44.3</td><td rowspan="1" colspan="1">42.8–46.2</td><td rowspan="1" colspan="1">44.8</td><td rowspan="1" colspan="1">43</td><td rowspan="1" colspan="1">46.2</td><td rowspan="1" colspan="1">44.5</td><td rowspan="1" colspan="1">42.8</td></tr><tr><td rowspan="1" colspan="1">Head length</td><td rowspan="1" colspan="1">20.3</td><td rowspan="1" colspan="1">19.6</td><td rowspan="1" colspan="1">18.7–20.4</td><td rowspan="1" colspan="1">19.2</td><td rowspan="1" colspan="1">19</td><td rowspan="1" colspan="1">20</td><td rowspan="1" colspan="1">20</td><td rowspan="1" colspan="1">19.4</td></tr><tr><td rowspan="1" colspan="1">Total length</td><td rowspan="1" colspan="1">122.2</td><td rowspan="1" colspan="1">120</td><td rowspan="1" colspan="1">118.5–122.2</td><td rowspan="1" colspan="1">118.5</td><td rowspan="1" colspan="1">118.7</td><td rowspan="1" colspan="1">120.6</td><td rowspan="1" colspan="1">122.2</td><td rowspan="1" colspan="1">119.9</td></tr><tr><td rowspan="1" colspan="1">
                        <bold>Head length (mm)</bold>
                      </td><td rowspan="1" colspan="1">52.4</td><td rowspan="1" colspan="1">53.1</td><td rowspan="1" colspan="1">50–56.2</td><td rowspan="1" colspan="1">50</td><td rowspan="1" colspan="1">56.2</td><td rowspan="1" colspan="1">51.9</td><td rowspan="1" colspan="1">52.4</td><td rowspan="1" colspan="1">54.8</td></tr><tr><td rowspan="1" colspan="9">
                        <bold>Percentage of head length</bold>
                      </td></tr><tr><td rowspan="1" colspan="1">Snout length</td><td rowspan="1" colspan="1">23.7</td><td rowspan="1" colspan="1">23.2</td><td rowspan="1" colspan="1">21.9–24</td><td rowspan="1" colspan="1">23.4</td><td rowspan="1" colspan="1">21.9</td><td rowspan="1" colspan="1">24</td><td rowspan="1" colspan="1">23.7</td><td rowspan="1" colspan="1">23.1</td></tr><tr><td rowspan="1" colspan="1">Eye diameter</td><td rowspan="1" colspan="1">22.3</td><td rowspan="1" colspan="1">21.8</td><td rowspan="1" colspan="1">21.2–22.3</td><td rowspan="1" colspan="1">22</td><td rowspan="1" colspan="1">21.6</td><td rowspan="1" colspan="1">21.9</td><td rowspan="1" colspan="1">22.3</td><td rowspan="1" colspan="1">21.2</td></tr><tr><td rowspan="1" colspan="1">Eye cavity</td><td rowspan="1" colspan="1">25.6</td><td rowspan="1" colspan="1">25.6</td><td rowspan="1" colspan="1">25.1–26.4</td><td rowspan="1" colspan="1">26.4</td><td rowspan="1" colspan="1">25.1</td><td rowspan="1" colspan="1">25.4</td><td rowspan="1" colspan="1">25.6</td><td rowspan="1" colspan="1">25.6</td></tr><tr><td rowspan="1" colspan="1">Eye height</td><td rowspan="1" colspan="1">22.2</td><td rowspan="1" colspan="1">22.2</td><td rowspan="1" colspan="1">20.8–23.3</td><td rowspan="1" colspan="1">23.3</td><td rowspan="1" colspan="1">22.1</td><td rowspan="1" colspan="1">22.5</td><td rowspan="1" colspan="1">22.2</td><td rowspan="1" colspan="1">20.8</td></tr><tr><td rowspan="1" colspan="1">Eye socket</td><td rowspan="1" colspan="1">2.7</td><td rowspan="1" colspan="1">3.8</td><td rowspan="1" colspan="1">2.7–5.2</td><td rowspan="1" colspan="1">3.7</td><td rowspan="1" colspan="1">3.6</td><td rowspan="1" colspan="1">4</td><td rowspan="1" colspan="1">2.7</td><td rowspan="1" colspan="1">5.2</td></tr><tr><td rowspan="1" colspan="1">Postorbital length</td><td rowspan="1" colspan="1">52.7</td><td rowspan="1" colspan="1">53</td><td rowspan="1" colspan="1">52.1–54.2</td><td rowspan="1" colspan="1">52.1</td><td rowspan="1" colspan="1">54.2</td><td rowspan="1" colspan="1">53.9</td><td rowspan="1" colspan="1">52.7</td><td rowspan="1" colspan="1">52.1</td></tr><tr><td rowspan="1" colspan="1">Head depth</td><td rowspan="1" colspan="1">66.4</td><td rowspan="1" colspan="1">67.5</td><td rowspan="1" colspan="1">63.6–70.8</td><td rowspan="1" colspan="1">70.8</td><td rowspan="1" colspan="1">70.4</td><td rowspan="1" colspan="1">63.6</td><td rowspan="1" colspan="1">66.4</td><td rowspan="1" colspan="1">66.3</td></tr><tr><td rowspan="1" colspan="1">Mouth width</td><td rowspan="1" colspan="1">8.9</td><td rowspan="1" colspan="1">9.2</td><td rowspan="1" colspan="1">8.9–9.7</td><td rowspan="1" colspan="1">9</td><td rowspan="1" colspan="1">9.7</td><td rowspan="1" colspan="1">9.3</td><td rowspan="1" colspan="1">8.9</td><td rowspan="1" colspan="1">9.2</td></tr><tr><td rowspan="1" colspan="1">Upper jaw length</td><td rowspan="1" colspan="1">29.3</td><td rowspan="1" colspan="1">28.5</td><td rowspan="1" colspan="1">27.1–29.3</td><td rowspan="1" colspan="1">28.6</td><td rowspan="1" colspan="1">28.5</td><td rowspan="1" colspan="1">28.9</td><td rowspan="1" colspan="1">29.3</td><td rowspan="1" colspan="1">27.1</td></tr><tr><td rowspan="1" colspan="1">Lower jaw length</td><td rowspan="1" colspan="1">41.6</td><td rowspan="1" colspan="1">40.1</td><td rowspan="1" colspan="1">37.1–41.6</td><td rowspan="1" colspan="1">37.1</td><td rowspan="1" colspan="1">40.5</td><td rowspan="1" colspan="1">40.8</td><td rowspan="1" colspan="1">41.6</td><td rowspan="1" colspan="1">40.8</td></tr><tr><td rowspan="1" colspan="1">Length of maxilla</td><td rowspan="1" colspan="1">18.5</td><td rowspan="1" colspan="1">19.9</td><td rowspan="1" colspan="1">18.3–21</td><td rowspan="1" colspan="1">21</td><td rowspan="1" colspan="1">20.9</td><td rowspan="1" colspan="1">20.7</td><td rowspan="1" colspan="1">18.5</td><td rowspan="1" colspan="1">18.3</td></tr><tr><td rowspan="1" colspan="1">Snout depth</td><td rowspan="1" colspan="1">7.5</td><td rowspan="1" colspan="1">8.1</td><td rowspan="1" colspan="1">6.5–9.9</td><td rowspan="1" colspan="1">7.3</td><td rowspan="1" colspan="1">9.5</td><td rowspan="1" colspan="1">6.5</td><td rowspan="1" colspan="1">7.5</td><td rowspan="1" colspan="1">9.9</td></tr><tr><td rowspan="1" colspan="1">Snout width</td><td rowspan="1" colspan="1">17.6</td><td rowspan="1" colspan="1">16.5</td><td rowspan="1" colspan="1">15.7–17.6</td><td rowspan="1" colspan="1">16.8</td><td rowspan="1" colspan="1">15.9</td><td rowspan="1" colspan="1">16.6</td><td rowspan="1" colspan="1">17.6</td><td rowspan="1" colspan="1">15.7</td></tr><tr><td rowspan="1" colspan="1">Head width</td><td rowspan="1" colspan="1">49.2</td><td rowspan="1" colspan="1">48</td><td rowspan="1" colspan="1">45.5–50</td><td rowspan="1" colspan="1">47.8</td><td rowspan="1" colspan="1">50</td><td rowspan="1" colspan="1">45.5</td><td rowspan="1" colspan="1">49.2</td><td rowspan="1" colspan="1">47.4</td></tr><tr><td rowspan="1" colspan="1">Interorbital width</td><td rowspan="1" colspan="1">27.9</td><td rowspan="1" colspan="1">27.5</td><td rowspan="1" colspan="1">26.5–28.6</td><td rowspan="1" colspan="1">26.5</td><td rowspan="1" colspan="1">28.6</td><td rowspan="1" colspan="1">26.6</td><td rowspan="1" colspan="1">27.9</td><td rowspan="1" colspan="1">28</td></tr><tr><td rowspan="1" colspan="1">Internarial width</td><td rowspan="1" colspan="1">13.6</td><td rowspan="1" colspan="1">12.9</td><td rowspan="1" colspan="1">12.1–13.6</td><td rowspan="1" colspan="1">12.6</td><td rowspan="1" colspan="1">13.3</td><td rowspan="1" colspan="1">12.1</td><td rowspan="1" colspan="1">13.6</td><td rowspan="1" colspan="1">13.1</td></tr><tr><td rowspan="1" colspan="1">Lower jaw length</td><td rowspan="1" colspan="1">7.8</td><td rowspan="1" colspan="1">7.5</td><td rowspan="1" colspan="1">6.5–8.4</td><td rowspan="1" colspan="1">7.7</td><td rowspan="1" colspan="1">8.4</td><td rowspan="1" colspan="1">6.5</td><td rowspan="1" colspan="1">7.8</td><td rowspan="1" colspan="1">7.1</td></tr><tr><td rowspan="1" colspan="1">Lower jaw width</td><td rowspan="1" colspan="1">24.5</td><td rowspan="1" colspan="1">23.1</td><td rowspan="1" colspan="1">22.1–24.5</td><td rowspan="1" colspan="1">22.5</td><td rowspan="1" colspan="1">23.3</td><td rowspan="1" colspan="1">22.9</td><td rowspan="1" colspan="1">24.5</td><td rowspan="1" colspan="1">22.1</td></tr><tr><td rowspan="1" colspan="1">Middle gill raker length</td><td rowspan="1" colspan="1">13.7</td><td rowspan="1" colspan="1">13.1</td><td rowspan="1" colspan="1">11.5–14.3</td><td rowspan="1" colspan="1">11.5</td><td rowspan="1" colspan="1">12.9</td><td rowspan="1" colspan="1">14.3</td><td rowspan="1" colspan="1">13.7</td><td rowspan="1" colspan="1">na</td></tr><tr><td rowspan="1" colspan="1">Longest gill raker length</td><td rowspan="1" colspan="1">15.6</td><td rowspan="1" colspan="1">14.7</td><td rowspan="1" colspan="1">13.2–16.4</td><td rowspan="1" colspan="1">13.7</td><td rowspan="1" colspan="1">13.2</td><td rowspan="1" colspan="1">16.4</td><td rowspan="1" colspan="1">15.6</td><td rowspan="1" colspan="1">na</td></tr><tr><td rowspan="1" colspan="1">Upper arch length</td><td rowspan="1" colspan="1">18</td><td rowspan="1" colspan="1">17.8</td><td rowspan="1" colspan="1">17.3–18.6</td><td rowspan="1" colspan="1">17.4</td><td rowspan="1" colspan="1">17.3</td><td rowspan="1" colspan="1">18.6</td><td rowspan="1" colspan="1">18</td><td rowspan="1" colspan="1">na</td></tr><tr><td rowspan="1" colspan="1">Lower arch length</td><td rowspan="1" colspan="1">35.6</td><td rowspan="1" colspan="1">34.7</td><td rowspan="1" colspan="1">33.8–35.6</td><td rowspan="1" colspan="1">34.9</td><td rowspan="1" colspan="1">34.4</td><td rowspan="1" colspan="1">33.8</td><td rowspan="1" colspan="1">35.6</td><td rowspan="1" colspan="1">na</td></tr></tbody></table></table-wrap><table-wrap id="T5" position="float" orientation="portrait"><label>Table 5.</label><caption><p>Morphological and meristic data of <italic><tp:taxon-name><tp:taxon-name-part taxon-name-part-type="genus" reg="Coregonus">Coregonus</tp:taxon-name-part><tp:taxon-name-part taxon-name-part-type="species" reg="nobilis">nobilis</tp:taxon-name-part></tp:taxon-name></italic> from Lake Lucerne, <named-content xmlns:xlink="http://www.w3.org/1999/xlink" content-type="dwc:institutional_code" xlink:title="Museum d’Histoire Naturelle, Genève" xlink:href="http://grbio.org/institution/museum-dhistoire-naturelle-6" xlink:type="simple">MHNG</named-content>-656.056 neotype, historical specimen; syntypes of historical specimens <italic>N</italic> = 2, non-types of contemporary specimens <italic>N</italic> = 21. The neotype is included in the range and mean of the historical specimens.</p></caption><table id="TID0EHXFK" rules="all"><tbody><tr><th rowspan="1" colspan="1">Species</th><th rowspan="1" colspan="9">
                        <italic>
                          <tp:taxon-name><tp:taxon-name-part taxon-name-part-type="genus" reg="Coregonus">Coregonus</tp:taxon-name-part><tp:taxon-name-part taxon-name-part-type="species" reg="nobilis">nobilis</tp:taxon-name-part></tp:taxon-name>
                        </italic>
                      </th></tr><tr><th rowspan="3" colspan="1">Morphological characters</th><th rowspan="3" colspan="1">Neotype</th><th rowspan="1" colspan="2">Neotype + syntypes</th><th rowspan="1" colspan="6">non-types</th></tr><tr><th rowspan="1" colspan="2">Ntotal = 3 *</th><th rowspan="1" colspan="2">Ntotal = 21</th><th rowspan="1" colspan="2">Nfemales = 9</th><th rowspan="1" colspan="2">Nmales = 12</th></tr><tr><th rowspan="1" colspan="1">mean</th><th rowspan="1" colspan="1">range</th><th rowspan="1" colspan="1">mean</th><th rowspan="1" colspan="1">range</th><th rowspan="1" colspan="1">mean</th><th rowspan="1" colspan="1">range</th><th rowspan="1" colspan="1">mean</th><th rowspan="1" colspan="1">range</th></tr><tr><td rowspan="1" colspan="1">
                        <bold>Standard length (mm)</bold>
                      </td><td rowspan="1" colspan="1">207</td><td rowspan="1" colspan="1">236</td><td rowspan="1" colspan="1">207–254</td><td rowspan="1" colspan="1">280.4</td><td rowspan="1" colspan="1">253–315</td><td rowspan="1" colspan="1">276.3</td><td rowspan="1" colspan="1">253–313</td><td rowspan="1" colspan="1">283.5</td><td rowspan="1" colspan="1">264–315</td></tr><tr><td rowspan="1" colspan="10">
                        <bold>Percentage of standard length</bold>
                      </td></tr><tr><td rowspan="1" colspan="1">Pelvic fin base</td><td rowspan="1" colspan="1">3.9</td><td rowspan="1" colspan="1">3.8</td><td rowspan="1" colspan="1">3.5–4</td><td rowspan="1" colspan="1">3.9</td><td rowspan="1" colspan="1">3.2–4.5</td><td rowspan="1" colspan="1">3.7</td><td rowspan="1" colspan="1">3.2–4.5</td><td rowspan="1" colspan="1">4</td><td rowspan="1" colspan="1">3.6–4.5</td></tr><tr><td rowspan="1" colspan="1">Pelvic fin ‘spine’ length</td><td rowspan="1" colspan="1">6.4</td><td rowspan="1" colspan="1">6.3</td><td rowspan="1" colspan="1">5.9–6.5</td><td rowspan="1" colspan="1">6</td><td rowspan="1" colspan="1">4–7.2</td><td rowspan="1" colspan="1">5.7</td><td rowspan="1" colspan="1">4–6.5</td><td rowspan="1" colspan="1">6.2</td><td rowspan="1" colspan="1">5.2–7.2</td></tr><tr><td rowspan="1" colspan="1">Pelvic fin length</td><td rowspan="1" colspan="1">17.5</td><td rowspan="1" colspan="1">16.3</td><td rowspan="1" colspan="1">15.4–17.5</td><td rowspan="1" colspan="1">15.2</td><td rowspan="1" colspan="1">14.1–16.5</td><td rowspan="1" colspan="1">15.2</td><td rowspan="1" colspan="1">14.1–16.2</td><td rowspan="1" colspan="1">15.2</td><td rowspan="1" colspan="1">14.4–16.5</td></tr><tr><td rowspan="1" colspan="1">Pectoral fin base</td><td rowspan="1" colspan="1">3.7</td><td rowspan="1" colspan="1">3.4</td><td rowspan="1" colspan="1">3–3.7</td><td rowspan="1" colspan="1">3.3</td><td rowspan="1" colspan="1">3–3.6</td><td rowspan="1" colspan="1">3.3</td><td rowspan="1" colspan="1">3–3.5</td><td rowspan="1" colspan="1">3.3</td><td rowspan="1" colspan="1">3.1–3.6</td></tr><tr><td rowspan="1" colspan="1">Pectoral fin 1 length</td><td rowspan="1" colspan="1">19.2</td><td rowspan="1" colspan="1">18</td><td rowspan="1" colspan="1">16.9–19.2</td><td rowspan="1" colspan="1">15.8</td><td rowspan="1" colspan="1">14.9–16.7</td><td rowspan="1" colspan="1">16.1</td><td rowspan="1" colspan="1">15.3–16.6</td><td rowspan="1" colspan="1">15.6</td><td rowspan="1" colspan="1">14.9–16.7</td></tr><tr><td rowspan="1" colspan="1">Pectoral fin 2 length</td><td rowspan="1" colspan="1">20</td><td rowspan="1" colspan="1">18.3</td><td rowspan="1" colspan="1">17.2–20</td><td rowspan="1" colspan="1">16.6</td><td rowspan="1" colspan="1">15.5–17.6</td><td rowspan="1" colspan="1">16.8</td><td rowspan="1" colspan="1">15.6–17.5</td><td rowspan="1" colspan="1">16.4</td><td rowspan="1" colspan="1">15.5–17.6</td></tr><tr><td rowspan="1" colspan="1">Dorsal fin base</td><td rowspan="1" colspan="1">10.2</td><td rowspan="1" colspan="1">10.7</td><td rowspan="1" colspan="1">10.2–11.2</td><td rowspan="1" colspan="1">11.2</td><td rowspan="1" colspan="1">10.3–12.6</td><td rowspan="1" colspan="1">10.8</td><td rowspan="1" colspan="1">10.3–11.2</td><td rowspan="1" colspan="1">11.4</td><td rowspan="1" colspan="1">10.3–12.6</td></tr><tr><td rowspan="1" colspan="1">Length of anterior part of dorsal fin erected</td><td rowspan="1" colspan="1">18.3</td><td rowspan="1" colspan="1">17.5</td><td rowspan="1" colspan="1">16.7–18.3</td><td rowspan="1" colspan="1">16.3</td><td rowspan="1" colspan="1">15.3–17.2</td><td rowspan="1" colspan="1">16.3</td><td rowspan="1" colspan="1">15.4–17.1</td><td rowspan="1" colspan="1">16.3</td><td rowspan="1" colspan="1">15.3–17.2</td></tr><tr><td rowspan="1" colspan="1">Length of anterior part of dorsal fin depressed</td><td rowspan="1" colspan="1">19.4</td><td rowspan="1" colspan="1">18.6</td><td rowspan="1" colspan="1">18.1–19.4</td><td rowspan="1" colspan="1">17.8</td><td rowspan="1" colspan="1">16.7–18.8</td><td rowspan="1" colspan="1">17.7</td><td rowspan="1" colspan="1">16.7–18.8</td><td rowspan="1" colspan="1">17.8</td><td rowspan="1" colspan="1">16.9–18.6</td></tr><tr><td rowspan="1" colspan="1">Length of posterior part of dorsal fin erected</td><td rowspan="1" colspan="1">6.1</td><td rowspan="1" colspan="1">5.6</td><td rowspan="1" colspan="1">5.3–6.1</td><td rowspan="1" colspan="1">5.2</td><td rowspan="1" colspan="1">4.7–5.9</td><td rowspan="1" colspan="1">5.3</td><td rowspan="1" colspan="1">4.9–5.9</td><td rowspan="1" colspan="1">5.1</td><td rowspan="1" colspan="1">4.7–5.9</td></tr><tr><td rowspan="1" colspan="1">Anal fin base</td><td rowspan="1" colspan="1">12.3</td><td rowspan="1" colspan="1">10.9</td><td rowspan="1" colspan="1">9.7–12.3</td><td rowspan="1" colspan="1">12.1</td><td rowspan="1" colspan="1">10.9–14.2</td><td rowspan="1" colspan="1">11.8</td><td rowspan="1" colspan="1">10.9–13.3</td><td rowspan="1" colspan="1">12.4</td><td rowspan="1" colspan="1">11.3–14.2</td></tr><tr><td rowspan="1" colspan="1">Length of anterior part of the anal fin</td><td rowspan="1" colspan="1">13.1</td><td rowspan="1" colspan="1">10.9</td><td rowspan="1" colspan="1">9.2–13.1</td><td rowspan="1" colspan="1">11.1</td><td rowspan="1" colspan="1">10–12.6</td><td rowspan="1" colspan="1">11.1</td><td rowspan="1" colspan="1">10.1–12.6</td><td rowspan="1" colspan="1">11.1</td><td rowspan="1" colspan="1">10–11.9</td></tr><tr><td rowspan="1" colspan="1">Adipose fin base</td><td rowspan="1" colspan="1">6.5</td><td rowspan="1" colspan="1">5.5</td><td rowspan="1" colspan="1">5–6.5</td><td rowspan="1" colspan="1">5.3</td><td rowspan="1" colspan="1">4.5–6.5</td><td rowspan="1" colspan="1">5.4</td><td rowspan="1" colspan="1">4.8–6.5</td><td rowspan="1" colspan="1">5.3</td><td rowspan="1" colspan="1">4.5–6.3</td></tr><tr><td rowspan="1" colspan="1">Caudal fin length</td><td rowspan="1" colspan="1">na</td><td rowspan="1" colspan="1">na</td><td rowspan="1" colspan="1">na</td><td rowspan="1" colspan="1">22.3</td><td rowspan="1" colspan="1">20.1–23.8</td><td rowspan="1" colspan="1">22.1</td><td rowspan="1" colspan="1">20.1–23.8</td><td rowspan="1" colspan="1">22.5</td><td rowspan="1" colspan="1">21.4–23.7</td></tr><tr><td rowspan="1" colspan="1">Caudal peduncle depth</td><td rowspan="1" colspan="1">7.1</td><td rowspan="1" colspan="1">7.2</td><td rowspan="1" colspan="1">7.1–7.4</td><td rowspan="1" colspan="1">6.8</td><td rowspan="1" colspan="1">6.3–7.6</td><td rowspan="1" colspan="1">6.8</td><td rowspan="1" colspan="1">6.3–7.1</td><td rowspan="1" colspan="1">6.9</td><td rowspan="1" colspan="1">6.5–7.6</td></tr><tr><td rowspan="1" colspan="1">Caudal peduncle length</td><td rowspan="1" colspan="1">12.4</td><td rowspan="1" colspan="1">13.9</td><td rowspan="1" colspan="1">12.4–15.3</td><td rowspan="1" colspan="1">13.2</td><td rowspan="1" colspan="1">11.6–14.5</td><td rowspan="1" colspan="1">13.1</td><td rowspan="1" colspan="1">12.3–14.2</td><td rowspan="1" colspan="1">13.2</td><td rowspan="1" colspan="1">11.6–14.5</td></tr><tr><td rowspan="1" colspan="1">Length from posterior part of adipose fin to caudal fin base</td><td rowspan="1" colspan="1">20.9</td><td rowspan="1" colspan="1">20.5</td><td rowspan="1" colspan="1">19.8–20.9</td><td rowspan="1" colspan="1">18.8</td><td rowspan="1" colspan="1">17–20.5</td><td rowspan="1" colspan="1">18.8</td><td rowspan="1" colspan="1">17–19.9</td><td rowspan="1" colspan="1">18.9</td><td rowspan="1" colspan="1">17–20.5</td></tr><tr><td rowspan="1" colspan="1">Dorsal head length</td><td rowspan="1" colspan="1">16.2</td><td rowspan="1" colspan="1">14.8</td><td rowspan="1" colspan="1">13.9–16.2</td><td rowspan="1" colspan="1">13.6</td><td rowspan="1" colspan="1">12.8–14.9</td><td rowspan="1" colspan="1">13.4</td><td rowspan="1" colspan="1">12.9–14.3</td><td rowspan="1" colspan="1">13.7</td><td rowspan="1" colspan="1">12.8–14.9</td></tr><tr><td rowspan="1" colspan="1">Prepelvic length</td><td rowspan="1" colspan="1">52.4</td><td rowspan="1" colspan="1">50.3</td><td rowspan="1" colspan="1">48.8–52.4</td><td rowspan="1" colspan="1">50.5</td><td rowspan="1" colspan="1">47.9–52</td><td rowspan="1" colspan="1">50.9</td><td rowspan="1" colspan="1">48.9–52</td><td rowspan="1" colspan="1">50.1</td><td rowspan="1" colspan="1">47.9–51.6</td></tr><tr><td rowspan="1" colspan="1">Preanal length</td><td rowspan="1" colspan="1">76.8</td><td rowspan="1" colspan="1">76.8</td><td rowspan="1" colspan="1">76.1–77.6</td><td rowspan="1" colspan="1">76.5</td><td rowspan="1" colspan="1">74.2–78.5</td><td rowspan="1" colspan="1">76.9</td><td rowspan="1" colspan="1">75.1–78.5</td><td rowspan="1" colspan="1">76.3</td><td rowspan="1" colspan="1">74.2–77.6</td></tr><tr><td rowspan="1" colspan="1">Predorsal length</td><td rowspan="1" colspan="1">46.7</td><td rowspan="1" colspan="1">46.8</td><td rowspan="1" colspan="1">46–47.6</td><td rowspan="1" colspan="1">45.8</td><td rowspan="1" colspan="1">43.3–48.5</td><td rowspan="1" colspan="1">46</td><td rowspan="1" colspan="1">43.3–48.5</td><td rowspan="1" colspan="1">45.6</td><td rowspan="1" colspan="1">43.8–46.7</td></tr><tr><td rowspan="1" colspan="1">Body depth</td><td rowspan="1" colspan="1">22.4</td><td rowspan="1" colspan="1">22.5</td><td rowspan="1" colspan="1">22.3–23</td><td rowspan="1" colspan="1">23.8</td><td rowspan="1" colspan="1">20.7–25.5</td><td rowspan="1" colspan="1">24.1</td><td rowspan="1" colspan="1">21.7–25.5</td><td rowspan="1" colspan="1">23.6</td><td rowspan="1" colspan="1">20.7–25.5</td></tr><tr><td rowspan="1" colspan="1">Postdorsal length</td><td rowspan="1" colspan="1">42.9</td><td rowspan="1" colspan="1">45.8</td><td rowspan="1" colspan="1">42.9–47.3</td><td rowspan="1" colspan="1">44.9</td><td rowspan="1" colspan="1">42.6–48.2</td><td rowspan="1" colspan="1">44.9</td><td rowspan="1" colspan="1">43.5–46.4</td><td rowspan="1" colspan="1">44.9</td><td rowspan="1" colspan="1">42.6–48.2</td></tr><tr><td rowspan="1" colspan="1">Head length</td><td rowspan="1" colspan="1">22.4</td><td rowspan="1" colspan="1">20.7</td><td rowspan="1" colspan="1">19.6–22.4</td><td rowspan="1" colspan="1">19.8</td><td rowspan="1" colspan="1">18.5–21.9</td><td rowspan="1" colspan="1">19.7</td><td rowspan="1" colspan="1">18.5–20.6</td><td rowspan="1" colspan="1">19.9</td><td rowspan="1" colspan="1">18.8–21.9</td></tr><tr><td rowspan="1" colspan="1">Total length</td><td rowspan="1" colspan="1">na</td><td rowspan="1" colspan="1">na</td><td rowspan="1" colspan="1">na</td><td rowspan="1" colspan="1">119</td><td rowspan="1" colspan="1">113.7–122.1</td><td rowspan="1" colspan="1">118.7</td><td rowspan="1" colspan="1">113.7–122.1</td><td rowspan="1" colspan="1">119.2</td><td rowspan="1" colspan="1">116.8–121.2</td></tr><tr><td rowspan="1" colspan="1">
                        <bold>Head length (mm)</bold>
                      </td><td rowspan="1" colspan="1">46.3</td><td rowspan="1" colspan="1">48.6</td><td rowspan="1" colspan="1">46.3–51</td><td rowspan="1" colspan="1">55.5</td><td rowspan="1" colspan="1">49.1–59.8</td><td rowspan="1" colspan="1">54.3</td><td rowspan="1" colspan="1">49.1–57.9</td><td rowspan="1" colspan="1">56.3</td><td rowspan="1" colspan="1">53.5–59.8</td></tr><tr><td rowspan="1" colspan="10">
                        <bold>Percentage of head length</bold>
                      </td></tr><tr><td rowspan="1" colspan="1">Snout length</td><td rowspan="1" colspan="1">21.3</td><td rowspan="1" colspan="1">20.6</td><td rowspan="1" colspan="1">19.9–21.3</td><td rowspan="1" colspan="1">23.2</td><td rowspan="1" colspan="1">20.8–25.6</td><td rowspan="1" colspan="1">22.9</td><td rowspan="1" colspan="1">20.8–25.6</td><td rowspan="1" colspan="1">23.3</td><td rowspan="1" colspan="1">21.2–25.1</td></tr><tr><td rowspan="1" colspan="1">Eye diameter</td><td rowspan="1" colspan="1">25.6</td><td rowspan="1" colspan="1">24.2</td><td rowspan="1" colspan="1">23.5–25.6</td><td rowspan="1" colspan="1">21.8</td><td rowspan="1" colspan="1">20.2–23.1</td><td rowspan="1" colspan="1">22.2</td><td rowspan="1" colspan="1">21.2–23.1</td><td rowspan="1" colspan="1">21.5</td><td rowspan="1" colspan="1">20.2–22.7</td></tr><tr><td rowspan="1" colspan="1">Eye cavity</td><td rowspan="1" colspan="1">31.1</td><td rowspan="1" colspan="1">29.1</td><td rowspan="1" colspan="1">27.6–31.1</td><td rowspan="1" colspan="1">26</td><td rowspan="1" colspan="1">24.2–28</td><td rowspan="1" colspan="1">26.4</td><td rowspan="1" colspan="1">24.8–28</td><td rowspan="1" colspan="1">25.8</td><td rowspan="1" colspan="1">24.2–27.8</td></tr><tr><td rowspan="1" colspan="1">Eye height</td><td rowspan="1" colspan="1">25.8</td><td rowspan="1" colspan="1">25.9</td><td rowspan="1" colspan="1">25.4–26.5</td><td rowspan="1" colspan="1">22.3</td><td rowspan="1" colspan="1">20.7–24</td><td rowspan="1" colspan="1">22.4</td><td rowspan="1" colspan="1">21.1–23.2</td><td rowspan="1" colspan="1">22.3</td><td rowspan="1" colspan="1">20.7–24</td></tr><tr><td rowspan="1" colspan="1">Eye socket</td><td rowspan="1" colspan="1">4.6</td><td rowspan="1" colspan="1">4.7</td><td rowspan="1" colspan="1">4.6–5</td><td rowspan="1" colspan="1">4.2</td><td rowspan="1" colspan="1">3–5.3</td><td rowspan="1" colspan="1">4.5</td><td rowspan="1" colspan="1">3.4–5.3</td><td rowspan="1" colspan="1">3.9</td><td rowspan="1" colspan="1">3–5</td></tr><tr><td rowspan="1" colspan="1">Postorbital length</td><td rowspan="1" colspan="1">49.5</td><td rowspan="1" colspan="1">51.6</td><td rowspan="1" colspan="1">49.5–53.1</td><td rowspan="1" colspan="1">52.6</td><td rowspan="1" colspan="1">50.4–55.3</td><td rowspan="1" colspan="1">52.7</td><td rowspan="1" colspan="1">50.4–54.7</td><td rowspan="1" colspan="1">52.5</td><td rowspan="1" colspan="1">51.3–55.3</td></tr><tr><td rowspan="1" colspan="1">Head depth</td><td rowspan="1" colspan="1">73.3</td><td rowspan="1" colspan="1">75.2</td><td rowspan="1" colspan="1">73.3–76.6</td><td rowspan="1" colspan="1">71.2</td><td rowspan="1" colspan="1">65.9–77.8</td><td rowspan="1" colspan="1">72.3</td><td rowspan="1" colspan="1">68.8–77.8</td><td rowspan="1" colspan="1">70.5</td><td rowspan="1" colspan="1">65.9–74.6</td></tr><tr><td rowspan="1" colspan="1">Mouth width</td><td rowspan="1" colspan="1">10.8</td><td rowspan="1" colspan="1">11</td><td rowspan="1" colspan="1">10.8–11.1</td><td rowspan="1" colspan="1">9.6</td><td rowspan="1" colspan="1">7.9–11.2</td><td rowspan="1" colspan="1">9.5</td><td rowspan="1" colspan="1">7.9–10.5</td><td rowspan="1" colspan="1">9.7</td><td rowspan="1" colspan="1">8.7–11.2</td></tr><tr><td rowspan="1" colspan="1">Upper jaw length</td><td rowspan="1" colspan="1">30.4</td><td rowspan="1" colspan="1">29.8</td><td rowspan="1" colspan="1">28.5–30.4</td><td rowspan="1" colspan="1">29.5</td><td rowspan="1" colspan="1">26.3–32</td><td rowspan="1" colspan="1">29.8</td><td rowspan="1" colspan="1">26.3–32</td><td rowspan="1" colspan="1">29.3</td><td rowspan="1" colspan="1">27.6–31.4</td></tr><tr><td rowspan="1" colspan="1">Lower jaw length</td><td rowspan="1" colspan="1">47.9</td><td rowspan="1" colspan="1">45.2</td><td rowspan="1" colspan="1">43.6–47.9</td><td rowspan="1" colspan="1">40</td><td rowspan="1" colspan="1">36.6–42.2</td><td rowspan="1" colspan="1">40.3</td><td rowspan="1" colspan="1">37.7–42.2</td><td rowspan="1" colspan="1">39.7</td><td rowspan="1" colspan="1">36.6–42</td></tr><tr><td rowspan="1" colspan="1">Length of maxilla</td><td rowspan="1" colspan="1">23.9</td><td rowspan="1" colspan="1">23.6</td><td rowspan="1" colspan="1">22.8–24</td><td rowspan="1" colspan="1">21</td><td rowspan="1" colspan="1">18.3–24.3</td><td rowspan="1" colspan="1">21.2</td><td rowspan="1" colspan="1">18.3–22.9</td><td rowspan="1" colspan="1">20.9</td><td rowspan="1" colspan="1">18.9–24.3</td></tr><tr><td rowspan="1" colspan="1">Snout depth</td><td rowspan="1" colspan="1">8.2</td><td rowspan="1" colspan="1">8.8</td><td rowspan="1" colspan="1">8.2–9.7</td><td rowspan="1" colspan="1">10.5</td><td rowspan="1" colspan="1">7.9–12.4</td><td rowspan="1" colspan="1">10.2</td><td rowspan="1" colspan="1">7.9–11.7</td><td rowspan="1" colspan="1">10.8</td><td rowspan="1" colspan="1">8.9–12.4</td></tr><tr><td rowspan="1" colspan="1">Snout width</td><td rowspan="1" colspan="1">16.2</td><td rowspan="1" colspan="1">17</td><td rowspan="1" colspan="1">16.2–18.3</td><td rowspan="1" colspan="1">17.2</td><td rowspan="1" colspan="1">15.1–18.8</td><td rowspan="1" colspan="1">17.5</td><td rowspan="1" colspan="1">15.4–18.2</td><td rowspan="1" colspan="1">17</td><td rowspan="1" colspan="1">15.1–18.8</td></tr><tr><td rowspan="1" colspan="1">Head width</td><td rowspan="1" colspan="1">44.8</td><td rowspan="1" colspan="1">46.1</td><td rowspan="1" colspan="1">44.8–48.2</td><td rowspan="1" colspan="1">50.6</td><td rowspan="1" colspan="1">46.2–55</td><td rowspan="1" colspan="1">50.9</td><td rowspan="1" colspan="1">47.1–55</td><td rowspan="1" colspan="1">50.4</td><td rowspan="1" colspan="1">46.2–52.7</td></tr><tr><td rowspan="1" colspan="1">Interorbital width</td><td rowspan="1" colspan="1">27.1</td><td rowspan="1" colspan="1">28.2</td><td rowspan="1" colspan="1">27–30.4</td><td rowspan="1" colspan="1">28.4</td><td rowspan="1" colspan="1">25.3–31.6</td><td rowspan="1" colspan="1">28.5</td><td rowspan="1" colspan="1">25.3–31.6</td><td rowspan="1" colspan="1">28.3</td><td rowspan="1" colspan="1">26.6–31.1</td></tr><tr><td rowspan="1" colspan="1">Internarial width</td><td rowspan="1" colspan="1">11.8</td><td rowspan="1" colspan="1">12.6</td><td rowspan="1" colspan="1">11.8–13.7</td><td rowspan="1" colspan="1">12.3</td><td rowspan="1" colspan="1">10.1–15</td><td rowspan="1" colspan="1">12.6</td><td rowspan="1" colspan="1">10.8–15</td><td rowspan="1" colspan="1">12.1</td><td rowspan="1" colspan="1">10.1–13.3</td></tr><tr><td rowspan="1" colspan="1">Lower jaw length</td><td rowspan="1" colspan="1">10</td><td rowspan="1" colspan="1">9</td><td rowspan="1" colspan="1">8.3–10</td><td rowspan="1" colspan="1">9</td><td rowspan="1" colspan="1">7.8–10.2</td><td rowspan="1" colspan="1">8.8</td><td rowspan="1" colspan="1">8–9.5</td><td rowspan="1" colspan="1">9.1</td><td rowspan="1" colspan="1">7.8–10.2</td></tr><tr><td rowspan="1" colspan="1">Lower jaw width</td><td rowspan="1" colspan="1">24.8</td><td rowspan="1" colspan="1">24.5</td><td rowspan="1" colspan="1">22.3–26.3</td><td rowspan="1" colspan="1">24.3</td><td rowspan="1" colspan="1">18.7–27.2</td><td rowspan="1" colspan="1">24.5</td><td rowspan="1" colspan="1">18.7–27.2</td><td rowspan="1" colspan="1">24.1</td><td rowspan="1" colspan="1">20.6–25.9</td></tr><tr><td rowspan="1" colspan="1">Middle gill raker length</td><td rowspan="1" colspan="1">14.8</td><td rowspan="1" colspan="1">14.8</td><td rowspan="1" colspan="1">na</td><td rowspan="1" colspan="1">13.4</td><td rowspan="1" colspan="1">10.2–16.6</td><td rowspan="1" colspan="1">13.1</td><td rowspan="1" colspan="1">10.2–16.6</td><td rowspan="1" colspan="1">13.6</td><td rowspan="1" colspan="1">12.3–15.1</td></tr><tr><td rowspan="1" colspan="1">Longest gill raker length</td><td rowspan="1" colspan="1">15</td><td rowspan="1" colspan="1">15</td><td rowspan="1" colspan="1">na</td><td rowspan="1" colspan="1">14.2</td><td rowspan="1" colspan="1">10.6–17</td><td rowspan="1" colspan="1">14.2</td><td rowspan="1" colspan="1">10.6–17</td><td rowspan="1" colspan="1">14.2</td><td rowspan="1" colspan="1">12.6–15.4</td></tr><tr><td rowspan="1" colspan="1">Upper arch length</td><td rowspan="1" colspan="1">na</td><td rowspan="1" colspan="1">na</td><td rowspan="1" colspan="1">na</td><td rowspan="1" colspan="1">18.7</td><td rowspan="1" colspan="1">16.4–20.5</td><td rowspan="1" colspan="1">18.9</td><td rowspan="1" colspan="1">16.8–20.5</td><td rowspan="1" colspan="1">18.6</td><td rowspan="1" colspan="1">16.4–19.7</td></tr><tr><td rowspan="1" colspan="1">Lower arch length</td><td rowspan="1" colspan="1">na</td><td rowspan="1" colspan="1">na</td><td rowspan="1" colspan="1">na</td><td rowspan="1" colspan="1">34.2</td><td rowspan="1" colspan="1">31.7–39.3</td><td rowspan="1" colspan="1">34.4</td><td rowspan="1" colspan="1">31.7–39.3</td><td rowspan="1" colspan="1">33.9</td><td rowspan="1" colspan="1">32.6–36.4</td></tr></tbody></table><table-wrap-foot><fn><p>* N=2 for <abbrev xmlns:xlink="http://www.w3.org/1999/xlink" xlink:title="Pectoral fin 1 length" id="ABBRID0EA3BK" xlink:type="simple">PecF1</abbrev> and N=1 for <abbrev xmlns:xlink="http://www.w3.org/1999/xlink" xlink:title="Middle gill raker length" id="ABBRID0EE3BK" xlink:type="simple">MGR</abbrev>, <abbrev xmlns:xlink="http://www.w3.org/1999/xlink" xlink:title="Longest gill raker length" id="ABBRID0EI3BK" xlink:type="simple">LGR</abbrev>.</p></fn></table-wrap-foot></table-wrap><table-wrap id="T6" position="float" orientation="portrait"><label>Table 6.</label><caption><p>Morphological and meristic data of <italic><tp:taxon-name><tp:taxon-name-part taxon-name-part-type="genus" reg="Coregonus">Coregonus</tp:taxon-name-part><tp:taxon-name-part taxon-name-part-type="species" reg="muelleri">muelleri</tp:taxon-name-part></tp:taxon-name></italic> from Lake Lucerne, <named-content xmlns:xlink="http://www.w3.org/1999/xlink" content-type="dwc:institutional_code" xlink:title="Naturhistorisches Museum Bern" xlink:href="http://grbio.org/institution/naturhistorisches-museum-bern-0" xlink:type="simple">NMBE</named-content>-1078123 holotype, contemporary specimen; paratypes of contemporary specimens <italic>N</italic> = 29 and paratype material of historical specimens <italic>N</italic> = 8. For males and both sexes the holotype is included in the range and mean of the contemporary specimens.</p></caption><table id="TID0ET6HK" rules="all"><tbody><tr><th rowspan="1" colspan="1">Species</th><th rowspan="1" colspan="9">
                        <italic>
                          <tp:taxon-name><tp:taxon-name-part taxon-name-part-type="genus" reg="Coregonus">Coregonus</tp:taxon-name-part><tp:taxon-name-part taxon-name-part-type="species" reg="muelleri">muelleri</tp:taxon-name-part></tp:taxon-name>
                        </italic>
                      </th></tr><tr><th rowspan="4" colspan="1">Morphological characters</th><th rowspan="1" colspan="1"/><th rowspan="1" colspan="6">Contemporary specimens</th><th rowspan="1" colspan="2">Historical specimens</th></tr><tr><th rowspan="3" colspan="1">Holotype</th><th rowspan="1" colspan="2">Holotype + Paratypes</th><th rowspan="1" colspan="2">Paratypes</th><th rowspan="1" colspan="2">Holotype + Paratypes</th><th rowspan="1" colspan="2">Paratypes</th></tr><tr><th rowspan="1" colspan="2">Ntotal = 30 *</th><th rowspan="1" colspan="2">Nfemales = 9 **</th><th rowspan="1" colspan="2">Nmales = 21 ***</th><th rowspan="1" colspan="2">Ntotal= 8 ****</th></tr><tr><th rowspan="1" colspan="1">mean</th><th rowspan="1" colspan="1">range</th><th rowspan="1" colspan="1">mean</th><th rowspan="1" colspan="1">range</th><th rowspan="1" colspan="1">mean</th><th rowspan="1" colspan="1">range</th><th rowspan="1" colspan="1">mean</th><th rowspan="1" colspan="1">range</th></tr><tr><td rowspan="1" colspan="1">
                        <bold>Standard length (mm)</bold>
                      </td><td rowspan="1" colspan="1">180</td><td rowspan="1" colspan="1">180.7</td><td rowspan="1" colspan="1">158–198</td><td rowspan="1" colspan="1">180.1</td><td rowspan="1" colspan="1">161–197</td><td rowspan="1" colspan="1">181</td><td rowspan="1" colspan="1">158–198</td><td rowspan="1" colspan="1">180.2</td><td rowspan="1" colspan="1">159–193</td></tr><tr><td rowspan="1" colspan="10">
                        <bold>Percentage of standard length</bold>
                      </td></tr><tr><td rowspan="1" colspan="1">Pelvic fin base</td><td rowspan="1" colspan="1">3.6</td><td rowspan="1" colspan="1">3.6</td><td rowspan="1" colspan="1">3–4.1</td><td rowspan="1" colspan="1">3.7</td><td rowspan="1" colspan="1">3.3–4.1</td><td rowspan="1" colspan="1">3.6</td><td rowspan="1" colspan="1">3–3.9</td><td rowspan="1" colspan="1">3.5</td><td rowspan="1" colspan="1">3.2–4</td></tr><tr><td rowspan="1" colspan="1">Pelvic fin ‘spine’ length</td><td rowspan="1" colspan="1">7.2</td><td rowspan="1" colspan="1">6.7</td><td rowspan="1" colspan="1">5.3–8.1</td><td rowspan="1" colspan="1">6.8</td><td rowspan="1" colspan="1">5.3–8.1</td><td rowspan="1" colspan="1">6.6</td><td rowspan="1" colspan="1">5.5–7.2</td><td rowspan="1" colspan="1">5.9</td><td rowspan="1" colspan="1">4.8–6.6</td></tr><tr><td rowspan="1" colspan="1">Pelvic fin length</td><td rowspan="1" colspan="1">15.6</td><td rowspan="1" colspan="1">15.9</td><td rowspan="1" colspan="1">14.6–16.8</td><td rowspan="1" colspan="1">16.2</td><td rowspan="1" colspan="1">15–16.6</td><td rowspan="1" colspan="1">15.7</td><td rowspan="1" colspan="1">14.6–16.8</td><td rowspan="1" colspan="1">16.4</td><td rowspan="1" colspan="1">14.2–18.9</td></tr><tr><td rowspan="1" colspan="1">Pectoral fin base</td><td rowspan="1" colspan="1">3.4</td><td rowspan="1" colspan="1">3</td><td rowspan="1" colspan="1">2.7–3.5</td><td rowspan="1" colspan="1">3</td><td rowspan="1" colspan="1">2.7–3.3</td><td rowspan="1" colspan="1">3.1</td><td rowspan="1" colspan="1">2.8–3.5</td><td rowspan="1" colspan="1">3</td><td rowspan="1" colspan="1">2.4–3.6</td></tr><tr><td rowspan="1" colspan="1">Pectoral fin 1 length</td><td rowspan="1" colspan="1">16.8</td><td rowspan="1" colspan="1">16.4</td><td rowspan="1" colspan="1">15–18</td><td rowspan="1" colspan="1">16.7</td><td rowspan="1" colspan="1">15.8–18</td><td rowspan="1" colspan="1">16.2</td><td rowspan="1" colspan="1">15–16.9</td><td rowspan="1" colspan="1">16.7</td><td rowspan="1" colspan="1">15.3–18.8</td></tr><tr><td rowspan="1" colspan="1">Pectoral fin 2 length</td><td rowspan="1" colspan="1">17.8</td><td rowspan="1" colspan="1">17.1</td><td rowspan="1" colspan="1">16–18.8</td><td rowspan="1" colspan="1">17.3</td><td rowspan="1" colspan="1">16.6–18.8</td><td rowspan="1" colspan="1">17.1</td><td rowspan="1" colspan="1">16–17.9</td><td rowspan="1" colspan="1">17.5</td><td rowspan="1" colspan="1">15.9–20</td></tr><tr><td rowspan="1" colspan="1">Dorsal fin base</td><td rowspan="1" colspan="1">10.8</td><td rowspan="1" colspan="1">11</td><td rowspan="1" colspan="1">9.2–12.7</td><td rowspan="1" colspan="1">11.2</td><td rowspan="1" colspan="1">10.1–12</td><td rowspan="1" colspan="1">11</td><td rowspan="1" colspan="1">9.2–12.7</td><td rowspan="1" colspan="1">10.6</td><td rowspan="1" colspan="1">9.3–11.6</td></tr><tr><td rowspan="1" colspan="1">Length of anterior part of dorsal fin erected</td><td rowspan="1" colspan="1">18.6</td><td rowspan="1" colspan="1">18.1</td><td rowspan="1" colspan="1">16.4–20.3</td><td rowspan="1" colspan="1">18.8</td><td rowspan="1" colspan="1">17.7–20.3</td><td rowspan="1" colspan="1">17.8</td><td rowspan="1" colspan="1">16.4–19.8</td><td rowspan="1" colspan="1">18.4</td><td rowspan="1" colspan="1">17.1–20.2</td></tr><tr><td rowspan="1" colspan="1">Length of anterior part of dorsal fin depress</td><td rowspan="1" colspan="1">e19.6</td><td rowspan="1" colspan="1">19.2</td><td rowspan="1" colspan="1">17.3–21.1</td><td rowspan="1" colspan="1">19.7</td><td rowspan="1" colspan="1">18.7–21.1</td><td rowspan="1" colspan="1">19</td><td rowspan="1" colspan="1">17.3–20.7</td><td rowspan="1" colspan="1">19.5</td><td rowspan="1" colspan="1">17.9–21.1</td></tr><tr><td rowspan="1" colspan="1">Length of posterior part of dorsal fin erected</td><td rowspan="1" colspan="1">6.1</td><td rowspan="1" colspan="1">5.6</td><td rowspan="1" colspan="1">4.5–6.5</td><td rowspan="1" colspan="1">5.5</td><td rowspan="1" colspan="1">4.5–6.1</td><td rowspan="1" colspan="1">5.6</td><td rowspan="1" colspan="1">4.9–6.5</td><td rowspan="1" colspan="1">6.2</td><td rowspan="1" colspan="1">5.4–7.1</td></tr><tr><td rowspan="1" colspan="1">Anal fin base</td><td rowspan="1" colspan="1">13.8</td><td rowspan="1" colspan="1">13</td><td rowspan="1" colspan="1">11.2–14.8</td><td rowspan="1" colspan="1">13.1</td><td rowspan="1" colspan="1">11.6–13.7</td><td rowspan="1" colspan="1">12.9</td><td rowspan="1" colspan="1">11.2–14.8</td><td rowspan="1" colspan="1">12</td><td rowspan="1" colspan="1">11.2–13</td></tr><tr><td rowspan="1" colspan="1">Length of anterior part of the anal fin</td><td rowspan="1" colspan="1">12.4</td><td rowspan="1" colspan="1">12</td><td rowspan="1" colspan="1">10.5–13</td><td rowspan="1" colspan="1">12.3</td><td rowspan="1" colspan="1">11.2–13</td><td rowspan="1" colspan="1">11.8</td><td rowspan="1" colspan="1">10.5–12.7</td><td rowspan="1" colspan="1">12</td><td rowspan="1" colspan="1">10.9–13.3</td></tr><tr><td rowspan="1" colspan="1">Adipose fin base</td><td rowspan="1" colspan="1">5.8</td><td rowspan="1" colspan="1">6</td><td rowspan="1" colspan="1">4.6–8.5</td><td rowspan="1" colspan="1">5.9</td><td rowspan="1" colspan="1">5–7.2</td><td rowspan="1" colspan="1">6.1</td><td rowspan="1" colspan="1">4.6–8.5</td><td rowspan="1" colspan="1">6.7</td><td rowspan="1" colspan="1">5.3–8.6</td></tr><tr><td rowspan="1" colspan="1">Caudal fin length</td><td rowspan="1" colspan="1">23.9</td><td rowspan="1" colspan="1">23.9</td><td rowspan="1" colspan="1">22–26.4</td><td rowspan="1" colspan="1">24.7</td><td rowspan="1" colspan="1">23.1–26.4</td><td rowspan="1" colspan="1">23.6</td><td rowspan="1" colspan="1">22–25.6</td><td rowspan="1" colspan="1">23.5</td><td rowspan="1" colspan="1">21–25.4</td></tr><tr><td rowspan="1" colspan="1">Caudal peduncle depth</td><td rowspan="1" colspan="1">7.2</td><td rowspan="1" colspan="1">6.9</td><td rowspan="1" colspan="1">6.3–7.4</td><td rowspan="1" colspan="1">6.9</td><td rowspan="1" colspan="1">6.4–7.4</td><td rowspan="1" colspan="1">6.9</td><td rowspan="1" colspan="1">6.3–7.3</td><td rowspan="1" colspan="1">6.5</td><td rowspan="1" colspan="1">6.1–6.8</td></tr><tr><td rowspan="1" colspan="1">Caudal peduncle length</td><td rowspan="1" colspan="1">13.3</td><td rowspan="1" colspan="1">12.8</td><td rowspan="1" colspan="1">10.8–14.3</td><td rowspan="1" colspan="1">12.7</td><td rowspan="1" colspan="1">10.8–14.2</td><td rowspan="1" colspan="1">12.8</td><td rowspan="1" colspan="1">10.9–14.3</td><td rowspan="1" colspan="1">13.8</td><td rowspan="1" colspan="1">13.4–15.1</td></tr><tr><td rowspan="1" colspan="1">Length from posterior part of adipose fin to caudal fin base</td><td rowspan="1" colspan="1">19.2</td><td rowspan="1" colspan="1">19.4</td><td rowspan="1" colspan="1">17.5–21.1</td><td rowspan="1" colspan="1">19.1</td><td rowspan="1" colspan="1">17.5–20.6</td><td rowspan="1" colspan="1">19.5</td><td rowspan="1" colspan="1">18–21.1</td><td rowspan="1" colspan="1">20.3</td><td rowspan="1" colspan="1">17.7–21.6</td></tr><tr><td rowspan="1" colspan="1">Dorsal head length</td><td rowspan="1" colspan="1">15.5</td><td rowspan="1" colspan="1">15.7</td><td rowspan="1" colspan="1">14.4–17</td><td rowspan="1" colspan="1">15.8</td><td rowspan="1" colspan="1">14.8–17</td><td rowspan="1" colspan="1">15.7</td><td rowspan="1" colspan="1">14.4–16.4</td><td rowspan="1" colspan="1">16</td><td rowspan="1" colspan="1">14.8–17.9</td></tr><tr><td rowspan="1" colspan="1">Prepelvic length</td><td rowspan="1" colspan="1">51.1</td><td rowspan="1" colspan="1">51.3</td><td rowspan="1" colspan="1">48.2–54.4</td><td rowspan="1" colspan="1">52</td><td rowspan="1" colspan="1">50.6–54.4</td><td rowspan="1" colspan="1">51</td><td rowspan="1" colspan="1">48.2–53.3</td><td rowspan="1" colspan="1">52.4</td><td rowspan="1" colspan="1">49.4–55.3</td></tr><tr><td rowspan="1" colspan="1">Preanal length</td><td rowspan="1" colspan="1">76.1</td><td rowspan="1" colspan="1">76.9</td><td rowspan="1" colspan="1">74–80.1</td><td rowspan="1" colspan="1">76.4</td><td rowspan="1" colspan="1">74–77.4</td><td rowspan="1" colspan="1">77.1</td><td rowspan="1" colspan="1">74.7–80.1</td><td rowspan="1" colspan="1">76.6</td><td rowspan="1" colspan="1">75.7–79.4</td></tr><tr><td rowspan="1" colspan="1">Predorsal length</td><td rowspan="1" colspan="1">47.6</td><td rowspan="1" colspan="1">46.7</td><td rowspan="1" colspan="1">41.9–49.6</td><td rowspan="1" colspan="1">46.1</td><td rowspan="1" colspan="1">41.9–48.2</td><td rowspan="1" colspan="1">46.9</td><td rowspan="1" colspan="1">44.7–49.6</td><td rowspan="1" colspan="1">47.3</td><td rowspan="1" colspan="1">44.8–51.5</td></tr><tr><td rowspan="1" colspan="1">Body depth</td><td rowspan="1" colspan="1">22</td><td rowspan="1" colspan="1">21.9</td><td rowspan="1" colspan="1">19.8–24.9</td><td rowspan="1" colspan="1">23.3</td><td rowspan="1" colspan="1">21–24.9</td><td rowspan="1" colspan="1">21.3</td><td rowspan="1" colspan="1">19.8–24</td><td rowspan="1" colspan="1">22.5</td><td rowspan="1" colspan="1">20–24.7</td></tr><tr><td rowspan="1" colspan="1">Postdorsal length</td><td rowspan="1" colspan="1">44.8</td><td rowspan="1" colspan="1">44.3</td><td rowspan="1" colspan="1">41.6–47.5</td><td rowspan="1" colspan="1">43.9</td><td rowspan="1" colspan="1">41.6–45.6</td><td rowspan="1" colspan="1">44.5</td><td rowspan="1" colspan="1">42.5–47.5</td><td rowspan="1" colspan="1">43.6</td><td rowspan="1" colspan="1">39.6–45.8</td></tr><tr><td rowspan="1" colspan="1">Head length</td><td rowspan="1" colspan="1">21.6</td><td rowspan="1" colspan="1">22</td><td rowspan="1" colspan="1">20.3–23.5</td><td rowspan="1" colspan="1">22.3</td><td rowspan="1" colspan="1">21.3–23.5</td><td rowspan="1" colspan="1">21.9</td><td rowspan="1" colspan="1">20.3–23.3</td><td rowspan="1" colspan="1">22.2</td><td rowspan="1" colspan="1">20.9–25.1</td></tr><tr><td rowspan="1" colspan="1">Total length</td><td rowspan="1" colspan="1">123.3</td><td rowspan="1" colspan="1">122.1</td><td rowspan="1" colspan="1">119.1–124.8</td><td rowspan="1" colspan="1">122.2</td><td rowspan="1" colspan="1">119.8–124.8</td><td rowspan="1" colspan="1">122</td><td rowspan="1" colspan="1">119.1–124.7</td><td rowspan="1" colspan="1">121.1</td><td rowspan="1" colspan="1">119.1–123.6</td></tr><tr><td rowspan="1" colspan="1">
                        <bold>Head length (mm)</bold>
                      </td><td rowspan="1" colspan="1">38.9</td><td rowspan="1" colspan="1">39.8</td><td rowspan="1" colspan="1">36.3–44.2</td><td rowspan="1" colspan="1">40.1</td><td rowspan="1" colspan="1">37.4–44.2</td><td rowspan="1" colspan="1">39.6</td><td rowspan="1" colspan="1">36.3–42.1</td><td rowspan="1" colspan="1">39.9</td><td rowspan="1" colspan="1">36.7–46.7</td></tr><tr><td rowspan="1" colspan="10">
                        <bold>Percentage of head length</bold>
                      </td></tr><tr><td rowspan="1" colspan="1">Snout length</td><td rowspan="1" colspan="1">22</td><td rowspan="1" colspan="1">22.8</td><td rowspan="1" colspan="1">20.1–25.3</td><td rowspan="1" colspan="1">22.6</td><td rowspan="1" colspan="1">20.8–23.7</td><td rowspan="1" colspan="1">22.9</td><td rowspan="1" colspan="1">20.1–25.3</td><td rowspan="1" colspan="1">21.3</td><td rowspan="1" colspan="1">20–22.6</td></tr><tr><td rowspan="1" colspan="1">Eye diameter</td><td rowspan="1" colspan="1">26</td><td rowspan="1" colspan="1">24.1</td><td rowspan="1" colspan="1">22.2–26</td><td rowspan="1" colspan="1">24</td><td rowspan="1" colspan="1">22.2–25.6</td><td rowspan="1" colspan="1">24.2</td><td rowspan="1" colspan="1">22.7–26</td><td rowspan="1" colspan="1">24.3</td><td rowspan="1" colspan="1">23.2–26.6</td></tr><tr><td rowspan="1" colspan="1">Eye cavity</td><td rowspan="1" colspan="1">28.8</td><td rowspan="1" colspan="1">27.7</td><td rowspan="1" colspan="1">26.4–31.1</td><td rowspan="1" colspan="1">27.8</td><td rowspan="1" colspan="1">26.5–31.1</td><td rowspan="1" colspan="1">27.6</td><td rowspan="1" colspan="1">26.4–29.3</td><td rowspan="1" colspan="1">29.2</td><td rowspan="1" colspan="1">27–31.9</td></tr><tr><td rowspan="1" colspan="1">Eye height</td><td rowspan="1" colspan="1">26.1</td><td rowspan="1" colspan="1">24.3</td><td rowspan="1" colspan="1">22.3–26.2</td><td rowspan="1" colspan="1">24.2</td><td rowspan="1" colspan="1">22.8–25.1</td><td rowspan="1" colspan="1">24.3</td><td rowspan="1" colspan="1">22.3–26.2</td><td rowspan="1" colspan="1">25.3</td><td rowspan="1" colspan="1">23.5–28.3</td></tr><tr><td rowspan="1" colspan="1">Eye socket</td><td rowspan="1" colspan="1">2.8</td><td rowspan="1" colspan="1">3</td><td rowspan="1" colspan="1">1.9–4.6</td><td rowspan="1" colspan="1">2.9</td><td rowspan="1" colspan="1">1.9–3.7</td><td rowspan="1" colspan="1">3</td><td rowspan="1" colspan="1">2.3–4.6</td><td rowspan="1" colspan="1">4</td><td rowspan="1" colspan="1">2.8–5.7</td></tr><tr><td rowspan="1" colspan="1">Postorbital length</td><td rowspan="1" colspan="1">49.9</td><td rowspan="1" colspan="1">50.6</td><td rowspan="1" colspan="1">48.8–52.6</td><td rowspan="1" colspan="1">50.8</td><td rowspan="1" colspan="1">49.8–52.2</td><td rowspan="1" colspan="1">50.5</td><td rowspan="1" colspan="1">48.8–52.6</td><td rowspan="1" colspan="1">49.9</td><td rowspan="1" colspan="1">47.4–51.9</td></tr><tr><td rowspan="1" colspan="1">Head depth</td><td rowspan="1" colspan="1">64.9</td><td rowspan="1" colspan="1">63.7</td><td rowspan="1" colspan="1">59.6–70.8</td><td rowspan="1" colspan="1">63.5</td><td rowspan="1" colspan="1">61.2–65.7</td><td rowspan="1" colspan="1">63.8</td><td rowspan="1" colspan="1">59.6–70.8</td><td rowspan="1" colspan="1">65.2</td><td rowspan="1" colspan="1">61.8–69.7</td></tr><tr><td rowspan="1" colspan="1">Mouth width</td><td rowspan="1" colspan="1">9.3</td><td rowspan="1" colspan="1">9.2</td><td rowspan="1" colspan="1">7.6–10.1</td><td rowspan="1" colspan="1">9.1</td><td rowspan="1" colspan="1">8.5–9.9</td><td rowspan="1" colspan="1">9.2</td><td rowspan="1" colspan="1">7.6–10.1</td><td rowspan="1" colspan="1">10.2</td><td rowspan="1" colspan="1">8.9–11.8</td></tr><tr><td rowspan="1" colspan="1">Upper jaw length</td><td rowspan="1" colspan="1">30</td><td rowspan="1" colspan="1">28.8</td><td rowspan="1" colspan="1">20.7–31.5</td><td rowspan="1" colspan="1">29.6</td><td rowspan="1" colspan="1">28.4–31.3</td><td rowspan="1" colspan="1">28.4</td><td rowspan="1" colspan="1">20.7–31.5</td><td rowspan="1" colspan="1">31</td><td rowspan="1" colspan="1">28.4–35.9</td></tr><tr><td rowspan="1" colspan="1">Lower jaw length</td><td rowspan="1" colspan="1">41.4</td><td rowspan="1" colspan="1">42.7</td><td rowspan="1" colspan="1">40.3–45.8</td><td rowspan="1" colspan="1">43.6</td><td rowspan="1" colspan="1">41.4–45.8</td><td rowspan="1" colspan="1">42.3</td><td rowspan="1" colspan="1">40.3–44.9</td><td rowspan="1" colspan="1">43.6</td><td rowspan="1" colspan="1">39.5–47</td></tr><tr><td rowspan="1" colspan="1">Length of maxilla</td><td rowspan="1" colspan="1">21.7</td><td rowspan="1" colspan="1">21.4</td><td rowspan="1" colspan="1">19.4–24</td><td rowspan="1" colspan="1">22.1</td><td rowspan="1" colspan="1">20.9–23.7</td><td rowspan="1" colspan="1">21.2</td><td rowspan="1" colspan="1">19.4–24</td><td rowspan="1" colspan="1">22.9</td><td rowspan="1" colspan="1">21.3–26.2</td></tr><tr><td rowspan="1" colspan="1">Snout depth</td><td rowspan="1" colspan="1">8.2</td><td rowspan="1" colspan="1">7</td><td rowspan="1" colspan="1">4.9–8.7</td><td rowspan="1" colspan="1">7.1</td><td rowspan="1" colspan="1">5.6–8.7</td><td rowspan="1" colspan="1">7</td><td rowspan="1" colspan="1">4.9–8.3</td><td rowspan="1" colspan="1">7.7</td><td rowspan="1" colspan="1">7–8.5</td></tr><tr><td rowspan="1" colspan="1">Snout width</td><td rowspan="1" colspan="1">17.8</td><td rowspan="1" colspan="1">16.9</td><td rowspan="1" colspan="1">14.2–19.2</td><td rowspan="1" colspan="1">16.6</td><td rowspan="1" colspan="1">14.2–17.9</td><td rowspan="1" colspan="1">17</td><td rowspan="1" colspan="1">15.4–19.2</td><td rowspan="1" colspan="1">16.5</td><td rowspan="1" colspan="1">14.3–17.4</td></tr><tr><td rowspan="1" colspan="1">Head width</td><td rowspan="1" colspan="1">45</td><td rowspan="1" colspan="1">43.8</td><td rowspan="1" colspan="1">37.2–48.7</td><td rowspan="1" colspan="1">43.8</td><td rowspan="1" colspan="1">41.9–47.1</td><td rowspan="1" colspan="1">43.7</td><td rowspan="1" colspan="1">37.2–48.7</td><td rowspan="1" colspan="1">44.5</td><td rowspan="1" colspan="1">41.2–47.8</td></tr><tr><td rowspan="1" colspan="1">Interorbital width</td><td rowspan="1" colspan="1">26.7</td><td rowspan="1" colspan="1">26</td><td rowspan="1" colspan="1">23.8–29.2</td><td rowspan="1" colspan="1">26</td><td rowspan="1" colspan="1">24.1–27.2</td><td rowspan="1" colspan="1">26.1</td><td rowspan="1" colspan="1">23.8–29.2</td><td rowspan="1" colspan="1">24.6</td><td rowspan="1" colspan="1">22.6–26</td></tr><tr><td rowspan="1" colspan="1">Internarial width</td><td rowspan="1" colspan="1">10</td><td rowspan="1" colspan="1">11</td><td rowspan="1" colspan="1">9.6–12.3</td><td rowspan="1" colspan="1">11.3</td><td rowspan="1" colspan="1">10–12.3</td><td rowspan="1" colspan="1">10.9</td><td rowspan="1" colspan="1">9.6–12</td><td rowspan="1" colspan="1">12.2</td><td rowspan="1" colspan="1">11.3–13.8</td></tr><tr><td rowspan="1" colspan="1">Lower jaw length</td><td rowspan="1" colspan="1">7.6</td><td rowspan="1" colspan="1">7.3</td><td rowspan="1" colspan="1">5.9–8.7</td><td rowspan="1" colspan="1">7.1</td><td rowspan="1" colspan="1">6.4–7.9</td><td rowspan="1" colspan="1">7.4</td><td rowspan="1" colspan="1">5.9–8.7</td><td rowspan="1" colspan="1">8.6</td><td rowspan="1" colspan="1">7.5–10</td></tr><tr><td rowspan="1" colspan="1">Lower jaw width</td><td rowspan="1" colspan="1">22.4</td><td rowspan="1" colspan="1">21.3</td><td rowspan="1" colspan="1">18.5–23.3</td><td rowspan="1" colspan="1">21.4</td><td rowspan="1" colspan="1">19.2–23</td><td rowspan="1" colspan="1">21.2</td><td rowspan="1" colspan="1">18.5–23.3</td><td rowspan="1" colspan="1">22.8</td><td rowspan="1" colspan="1">21–24.7</td></tr><tr><td rowspan="1" colspan="1">Middle gill raker length</td><td rowspan="1" colspan="1">13.5</td><td rowspan="1" colspan="1">13.5</td><td rowspan="1" colspan="1">9.6–15.9</td><td rowspan="1" colspan="1">13.4</td><td rowspan="1" colspan="1">12.4–14</td><td rowspan="1" colspan="1">13.6</td><td rowspan="1" colspan="1">9.6–15.9</td><td rowspan="1" colspan="1">12.8</td><td rowspan="1" colspan="1">11.2–15</td></tr><tr><td rowspan="1" colspan="1">Longest gill raker length</td><td rowspan="1" colspan="1">15.1</td><td rowspan="1" colspan="1">14.5</td><td rowspan="1" colspan="1">12.5–16.7</td><td rowspan="1" colspan="1">14.4</td><td rowspan="1" colspan="1">13.5–15.9</td><td rowspan="1" colspan="1">14.5</td><td rowspan="1" colspan="1">12.5–16.7</td><td rowspan="1" colspan="1">14.1</td><td rowspan="1" colspan="1">11.2–15.6</td></tr><tr><td rowspan="1" colspan="1">Upper arch length</td><td rowspan="1" colspan="1">21.6</td><td rowspan="1" colspan="1">19.1</td><td rowspan="1" colspan="1">15.9–22.3</td><td rowspan="1" colspan="1">19.4</td><td rowspan="1" colspan="1">16–22</td><td rowspan="1" colspan="1">19</td><td rowspan="1" colspan="1">15.9–22.3</td><td rowspan="1" colspan="1">na</td><td rowspan="1" colspan="1">na</td></tr><tr><td rowspan="1" colspan="1">Lower arch length</td><td rowspan="1" colspan="1">33.6</td><td rowspan="1" colspan="1">33.4</td><td rowspan="1" colspan="1">26.2–38.7</td><td rowspan="1" colspan="1">33</td><td rowspan="1" colspan="1">27.2–37.5</td><td rowspan="1" colspan="1">33.5</td><td rowspan="1" colspan="1">26.2–38.7</td><td rowspan="1" colspan="1">na</td><td rowspan="1" colspan="1">na</td></tr></tbody></table><table-wrap-foot><fn><p>* N=27 for <abbrev xmlns:xlink="http://www.w3.org/1999/xlink" xlink:title="Middle gill raker length" id="ABBRID0E4WDK" xlink:type="simple">MGR</abbrev>, <abbrev xmlns:xlink="http://www.w3.org/1999/xlink" xlink:title="Longest gill raker length" id="ABBRID0EBXDK" xlink:type="simple">LGR</abbrev>, <abbrev xmlns:xlink="http://www.w3.org/1999/xlink" xlink:title="Upper arch length" id="ABBRID0EFXDK" xlink:type="simple">UA</abbrev>, <abbrev xmlns:xlink="http://www.w3.org/1999/xlink" xlink:title="Lower arch length" id="ABBRID0EJXDK" xlink:type="simple">LA</abbrev>; ** N=7 for <abbrev xmlns:xlink="http://www.w3.org/1999/xlink" xlink:title="Middle gill raker length" id="ABBRID0ENXDK" xlink:type="simple">MGR</abbrev>, <abbrev xmlns:xlink="http://www.w3.org/1999/xlink" xlink:title="Longest gill raker length" id="ABBRID0ERXDK" xlink:type="simple">LGR</abbrev>, <abbrev xmlns:xlink="http://www.w3.org/1999/xlink" xlink:title="Upper arch length" id="ABBRID0EVXDK" xlink:type="simple">UA</abbrev>, <abbrev xmlns:xlink="http://www.w3.org/1999/xlink" xlink:title="Lower arch length" id="ABBRID0EZXDK" xlink:type="simple">LA</abbrev>; *** N=20 for <abbrev xmlns:xlink="http://www.w3.org/1999/xlink" xlink:title="Middle gill raker length" id="ABBRID0E4XDK" xlink:type="simple">MGR</abbrev>, <abbrev xmlns:xlink="http://www.w3.org/1999/xlink" xlink:title="Longest gill raker length" id="ABBRID0EBYDK" xlink:type="simple">LGR</abbrev>, <abbrev xmlns:xlink="http://www.w3.org/1999/xlink" xlink:title="Upper arch length" id="ABBRID0EFYDK" xlink:type="simple">UA</abbrev>, <abbrev xmlns:xlink="http://www.w3.org/1999/xlink" xlink:title="Lower arch length" id="ABBRID0EJYDK" xlink:type="simple">LA</abbrev>; **** N=6 for <abbrev xmlns:xlink="http://www.w3.org/1999/xlink" xlink:title="Caudal fin length" id="ABBRID0ENYDK" xlink:type="simple">CF</abbrev>, <abbrev xmlns:xlink="http://www.w3.org/1999/xlink" xlink:title="Total length" id="ABBRID0ERYDK" xlink:type="simple">TL</abbrev>; N=5 for <abbrev xmlns:xlink="http://www.w3.org/1999/xlink" xlink:title="Middle gill raker length" id="ABBRID0EVYDK" xlink:type="simple">MGR</abbrev>, <abbrev xmlns:xlink="http://www.w3.org/1999/xlink" xlink:title="Longest gill raker length" id="ABBRID0EZYDK" xlink:type="simple">LGR</abbrev>.</p></fn></table-wrap-foot></table-wrap></tp:treatment-sec><ref-list><ref id="B63"><mixed-citation xmlns:xlink="http://www.w3.org/1999/xlink" xlink:type="simple"><person-group><name name-style="western"><surname>Steinmann</surname><given-names>P</given-names></name></person-group> (<year>1950</year>) <article-title>Monographie der schweizerischen Koregonen. Beitrag zum Problem der Entstehung neuer Arten. Spezieller Teil.</article-title><source>Schweizerische Zeitung für Hydrologie</source><volume>12</volume>: <fpage>340</fpage>–<lpage>491</lpage>. <ext-link xlink:type="simple" ext-link-type="doi" xlink:href="10.1007/BF02489885">https://doi.org/10.1007/BF02489885</ext-link></mixed-citation></ref><ref id="B69"><mixed-citation xmlns:xlink="http://www.w3.org/1999/xlink" xlink:type="simple"><person-group><name name-style="western"><surname>Vonlanthen</surname><given-names>P</given-names></name><name name-style="western"><surname>Bittner</surname><given-names>D</given-names></name><name name-style="western"><surname>Hudson</surname><given-names>A</given-names></name><name name-style="western"><surname>Young</surname><given-names>KA</given-names></name><name name-style="western"><surname>Müller</surname><given-names>R</given-names></name><name name-style="western"><surname>Lundsgaard-Hansen</surname><given-names>B</given-names></name><name name-style="western"><surname>Roy</surname><given-names>D</given-names></name><name name-style="western"><surname>Di Piazza</surname><given-names>S</given-names></name><name name-style="western"><surname>Largiader</surname><given-names>CR</given-names></name><name name-style="western"><surname>Seehausen</surname><given-names>O</given-names></name></person-group> (<year>2012</year>) <article-title>Eutrophication causes speciation reversal in whitefish adaptive radiations.</article-title><source>Nature</source><volume>482</volume>(<issue>7385</issue>): <fpage>357</fpage>–<lpage>363</lpage>. <ext-link xlink:type="simple" ext-link-type="doi" xlink:href="10.1038/nature10824">https://doi.org/10.1038/nature10824</ext-link></mixed-citation></ref><ref id="B67"><mixed-citation xmlns:xlink="http://www.w3.org/1999/xlink" xlink:type="simple"><person-group><name name-style="western"><surname>Vonlanthen</surname><given-names>P</given-names></name><name name-style="western"><surname>Périat</surname><given-names>G</given-names></name></person-group> (<year>2017</year>) <source>Standardisierte Befischung Sarnersee – Resultate der Erhebungen vom September 2017. Aquabios GmbH.</source><publisher-name>Auftraggeber: Kanton Obwalden</publisher-name>, <publisher-loc>Amt für Landwirtschaft und Umwelt, Abteilung Umwelt</publisher-loc>, <size units="page">50 pp</size>.</mixed-citation></ref><ref id="B33"><mixed-citation xmlns:xlink="http://www.w3.org/1999/xlink" xlink:type="simple"><person-group><name name-style="western"><surname>Hudson</surname><given-names>AG</given-names></name><name name-style="western"><surname>Vonlanthen</surname><given-names>P</given-names></name><name name-style="western"><surname>Seehausen</surname><given-names>O</given-names></name></person-group> (<year>2011</year>) <article-title>Rapid parallel adaptive radiation from a single hybridogenic ancestral population.</article-title><source>Proceedings of the Royal Society B: Biological Sciences</source><volume>278</volume>(<issue>1702</issue>): <fpage>58</fpage>–<lpage>66</lpage>. <ext-link xlink:type="simple" ext-link-type="doi" xlink:href="10.1098/rspb.2010.0925">https://doi.org/10.1098/rspb.2010.0925</ext-link></mixed-citation></ref><ref id="B54"><mixed-citation xmlns:xlink="http://www.w3.org/1999/xlink" xlink:type="simple"><person-group><name name-style="western"><surname>Pfiffner</surname><given-names>AO</given-names></name></person-group> (<year>2021</year>) <source>The structural landscape of Central Switzerland. In: Reynard E (Ed.) Landscapes and Landforms of Switzerland.</source><publisher-name>Springer</publisher-name>, <publisher-loc>Berlin</publisher-loc>, <size units="page">429 pp</size>. <ext-link xlink:type="simple" ext-link-type="doi" xlink:href="10.1007/978-3-030-43203-4_11">https://doi.org/10.1007/978-3-030-43203-4_11</ext-link></mixed-citation></ref></ref-list></tp:taxon-treatment>
