# Supplementary material for: ﻿A taxonomic revision of ten whitefish species from the lakes Lucerne, Sarnen, Sempach and Zug, Switzerland, with descriptions of seven new species (Teleostei, Coregonidae)
Source: Zookeys. 2023 Feb 2;1144:95–169. doi: 10.3897/zookeys.1144.67747 (PMC10209427; doi:10.3897/zookeys.1144.67747)
Supplement: XML Treatment for Coregonus obliterus [file zookeys.1144.67747-treatment9.xml]

<!DOCTYPE tp:taxon-treatment
  PUBLIC "-//TaxonX//DTD Taxonomic Treatment Publishing DTD v0 20100105//EN" "tax-treatment-NSO.dtd">
<tp:taxon-treatment xmlns:tp="http://www.plazi.org/taxpub"><tp:treatment-meta><kwd-group><label>Taxon classification</label><kwd>
                  <named-content content-type="kingdom">Animalia</named-content>
                </kwd><kwd>
                  <named-content content-type="order">Salmoniformes</named-content>
                </kwd><kwd>
                  <named-content content-type="family">Coregonidae</named-content>
                </kwd></kwd-group><mixed-citation publication-type="journal"><person-group><name><surname>Selz</surname><given-names>Oliver M.</given-names></name><name><surname>Seehausen</surname><given-names>Ole</given-names></name></person-group><article-title>﻿A taxonomic revision of ten whitefish species from the lakes Lucerne, Sarnen, Sempach and Zug, Switzerland, with descriptions of seven new species (<tp:taxon-name><tp:taxon-name-part taxon-name-part-type="subclass">Teleostei</tp:taxon-name-part></tp:taxon-name>, <tp:taxon-name><tp:taxon-name-part taxon-name-part-type="family">Coregonidae</tp:taxon-name-part></tp:taxon-name>)</article-title><source>Zookeys</source><day>02</day><month>02</month><year>2023</year><volume>1144</volume><fpage>95</fpage><lpage>169</lpage><pub-id pub-id-type="doi">10.3897/zookeys.1144.67747</pub-id></mixed-citation></tp:treatment-meta><tp:nomenclature><label>﻿</label><tp:taxon-name>
                <object-id xmlns:xlink="http://www.w3.org/1999/xlink" content-type="arpha" xlink:type="simple">9BEBB939-1F48-5C8D-A3FA-B204E567730D</object-id>
                <tp:taxon-name-part taxon-name-part-type="genus" reg="Coregonus">Coregonus</tp:taxon-name-part>
                <tp:taxon-name-part taxon-name-part-type="species" reg="obliterus">obliterus</tp:taxon-name-part>
                <object-id xmlns:xlink="http://www.w3.org/1999/xlink" content-type="zoobank" xlink:type="simple">https://zoobank.org/F466C3E4-459C-41C7-9940-29A33293FED0</object-id>
              </tp:taxon-name><tp:taxon-status xmlns:xlink="http://www.w3.org/1999/xlink" xlink:type="simple">sp. nov.</tp:taxon-status><xref ref-type="fig" rid="F11">Figs 11</xref><xref ref-type="fig" rid="F14">, 14</xref><xref ref-type="table" rid="T8">, Tables 8</xref><xref ref-type="table" rid="T10">, 10</xref><xref ref-type="table" rid="T11">, 11</xref><xref ref-type="table" rid="T12">, 12</xref><xref ref-type="table" rid="T13">, 13</xref><xref ref-type="table" rid="T14">, 14</xref><tp:nomenclature-citation-list><tp:nomenclature-citation><tp:taxon-name>
                    <tp:taxon-name-part taxon-name-part-type="genus" reg="Coregonus">Coregonus</tp:taxon-name-part>
                  </tp:taxon-name><comment>sp. ‘Albock’: <xref ref-type="bibr" rid="B21">Fatio 1885</xref>.</comment></tp:nomenclature-citation><tp:nomenclature-citation><tp:taxon-name>
                    <tp:taxon-name-part taxon-name-part-type="genus" reg="Coregonus">Coregonus</tp:taxon-name-part>
                  </tp:taxon-name><comment>sp. ‘Albeli-Albock’: <xref ref-type="bibr" rid="B22">Fatio 1890</xref> (see also synonymy of <tp:taxon-name><tp:taxon-name-part taxon-name-part-type="genus" reg="Coregonus">C.</tp:taxon-name-part><tp:taxon-name-part taxon-name-part-type="species" reg="zugensis">zugensis</tp:taxon-name-part></tp:taxon-name>).</comment></tp:nomenclature-citation><tp:nomenclature-citation><tp:taxon-name>
                    <tp:taxon-name-part taxon-name-part-type="genus" reg="Coregonus">Coregonus</tp:taxon-name-part>
                    <tp:taxon-name-part taxon-name-part-type="species" reg="lavaretus">lavaretus</tp:taxon-name-part>
                  </tp:taxon-name><comment>nat. <italic>riusensis</italic>, oekot. <italic>primigenius nanus</italic>: <xref ref-type="bibr" rid="B63">Steinmann 1950</xref> (see also synonymy of <tp:taxon-name><tp:taxon-name-part taxon-name-part-type="genus" reg="Coregonus">C.</tp:taxon-name-part><tp:taxon-name-part taxon-name-part-type="species" reg="muelleri">muelleri</tp:taxon-name-part></tp:taxon-name> and <tp:taxon-name><tp:taxon-name-part taxon-name-part-type="genus" reg="Coregonus">C.</tp:taxon-name-part><tp:taxon-name-part taxon-name-part-type="species" reg="sarnensis">sarnensis</tp:taxon-name-part></tp:taxon-name>).</comment></tp:nomenclature-citation><tp:nomenclature-citation><tp:taxon-name>
                    <tp:taxon-name-part taxon-name-part-type="genus" reg="Coregonus">Coregonus</tp:taxon-name-part>
                    <tp:taxon-name-part taxon-name-part-type="species" reg="wartmanni">wartmanni</tp:taxon-name-part>
                    <tp:taxon-name-part taxon-name-part-type="subspecies" reg="compactus">compactus</tp:taxon-name-part>
                  </tp:taxon-name><comment>: <xref ref-type="bibr" rid="B22">Fatio 1890</xref> (see also synonymy of <tp:taxon-name><tp:taxon-name-part taxon-name-part-type="genus" reg="Coregonus">C.</tp:taxon-name-part><tp:taxon-name-part taxon-name-part-type="species" reg="zugensis">zugensis</tp:taxon-name-part></tp:taxon-name>).</comment></tp:nomenclature-citation></tp:nomenclature-citation-list></tp:nomenclature><tp:treatment-sec sec-type="material" id="SECID0ELJHM"><title>Material examined.</title><p><bold><italic>Holotype</italic>.</bold> Historical specimen (year 1937): <named-content xmlns:xlink="http://www.w3.org/1999/xlink" content-type="dwc:institutional_code" xlink:title="Naturhistorisches Museum Bern" xlink:href="http://grbio.org/institution/naturhistorisches-museum-bern-0" xlink:type="simple">NMBE</named-content>-1076268 (EAWAG-284-1), 281 mm <abbrev xmlns:xlink="http://www.w3.org/1999/xlink" xlink:title="Standard length" id="ABBRID0E1JHM" xlink:type="simple">SL</abbrev>, sex male; Switzerland: Lake Zug. <bold><italic>Paratypes</italic>.</bold> All from Switzerland, Lake Zug: Historical specimens (years 1937, 1939): <named-content xmlns:xlink="http://www.w3.org/1999/xlink" content-type="dwc:institutional_code" xlink:title="Naturhistorisches Museum Bern" xlink:href="http://grbio.org/institution/naturhistorisches-museum-bern-0" xlink:type="simple">NMBE</named-content>-1076268 (EAWAG-284-2, EAWAG-284-4), <named-content xmlns:xlink="http://www.w3.org/1999/xlink" content-type="dwc:institutional_code" xlink:title="Naturhistorisches Museum Bern" xlink:href="http://grbio.org/institution/naturhistorisches-museum-bern-0" xlink:type="simple">NMBE</named-content>-1076271, <named-content xmlns:xlink="http://www.w3.org/1999/xlink" content-type="dwc:institutional_code" xlink:title="Naturhistorisches Museum Bern" xlink:href="http://grbio.org/institution/naturhistorisches-museum-bern-0" xlink:type="simple">NMBE</named-content>-1076276, <named-content xmlns:xlink="http://www.w3.org/1999/xlink" content-type="dwc:institutional_code" xlink:title="Naturhistorisches Museum Bern" xlink:href="http://grbio.org/institution/naturhistorisches-museum-bern-0" xlink:type="simple">NMBE</named-content>-1076906 (EAWAG-956-1, EAWAG-956-2), <italic>N</italic> = 6, 250–288 mm <abbrev xmlns:xlink="http://www.w3.org/1999/xlink" xlink:title="Standard length" id="ABBRID0EUKHM" xlink:type="simple">SL</abbrev>.</p><fig id="F11" position="float" orientation="portrait"><object-id xmlns:xlink="http://www.w3.org/1999/xlink" content-type="doi" xlink:type="simple">10.3897/zookeys.1144.67747.figure11</object-id><object-id xmlns:xlink="http://www.w3.org/1999/xlink" content-type="arpha" xlink:type="simple">7E5A5224-C9E7-556A-A947-D646E2847D9A</object-id><label>Figure 11.</label><caption><p><italic><tp:taxon-name><tp:taxon-name-part taxon-name-part-type="genus" reg="Coregonus">Coregonus</tp:taxon-name-part><tp:taxon-name-part taxon-name-part-type="species" reg="obliterus">obliterus</tp:taxon-name-part></tp:taxon-name></italic>, Lake Zug, Switzerland <bold>A</bold> holotype, <named-content xmlns:xlink="http://www.w3.org/1999/xlink" content-type="dwc:institutional_code" xlink:title="Naturhistorisches Museum Bern" xlink:href="http://grbio.org/institution/naturhistorisches-museum-bern-0" xlink:type="simple">NMBE</named-content>-1076268, 281mm <abbrev xmlns:xlink="http://www.w3.org/1999/xlink" xlink:title="Standard length" id="ABBRID0ERLHM" xlink:type="simple">SL</abbrev>, male, preserved specimen <bold>B</bold> paratype, <named-content xmlns:xlink="http://www.w3.org/1999/xlink" content-type="dwc:institutional_code" xlink:title="Naturhistorisches Museum Bern" xlink:href="http://grbio.org/institution/naturhistorisches-museum-bern-0" xlink:type="simple">NMBE</named-content>-1076268, 276 mm <abbrev xmlns:xlink="http://www.w3.org/1999/xlink" xlink:title="Standard length" id="ABBRID0E2LHM" xlink:type="simple">SL</abbrev>, female, preserved specimen. Scale bars: 1 cm.</p></caption><graphic xmlns:xlink="http://www.w3.org/1999/xlink" xlink:href="zookeys-1144-095_article-67747__-g011.jpg" position="float" orientation="portrait" xlink:type="simple" id="oo_804006.jpg"><uri content-type="original_file" xlink:type="simple">https://binary.pensoft.net/fig/804006</uri></graphic></fig></tp:treatment-sec><tp:treatment-sec sec-type="diagnosis" id="SECID0EEMHM"><title>Diagnosis.</title><p><italic><tp:taxon-name><tp:taxon-name-part taxon-name-part-type="genus" reg="Coregonus">Coregonus</tp:taxon-name-part><tp:taxon-name-part taxon-name-part-type="species" reg="obliterus">obliterus</tp:taxon-name-part></tp:taxon-name></italic> is a small whitefish species with moderate pigmentation of all fins and body; elongated slender body (body depth: 22.7–26.1% <abbrev xmlns:xlink="http://www.w3.org/1999/xlink" xlink:title="Standard length" id="ABBRID0EVMHM" xlink:type="simple">SL</abbrev>, mean = 24.3); short mouth (length of maxilla: 17–21.7% <abbrev xmlns:xlink="http://www.w3.org/1999/xlink" xlink:title="Head length" id="ABBRID0EZMHM" xlink:type="simple">HL</abbrev>, mean = 19.6); pronounced rostral plate; very large eye (eye diameter: 21.5–24.7% <abbrev xmlns:xlink="http://www.w3.org/1999/xlink" xlink:title="Head length" id="ABBRID0E4MHM" xlink:type="simple">HL</abbrev>, mean = 23.2) with a subtle triangular (seldom roundish) eye socket; few and very short gill rakers (longest gill raker: 7.6–10.6% <abbrev xmlns:xlink="http://www.w3.org/1999/xlink" xlink:title="Head length" id="ABBRID0EBNHM" xlink:type="simple">HL</abbrev>, mean = 8.8; total gill raker number: 21–26).</p></tp:treatment-sec><tp:treatment-sec sec-type="description" id="SECID0EFNHM"><title>Description.</title><p><bold><italic>Shape</italic></bold>: Body elongated and slender. Greatest body depth anterior of the dorsal fin. Ventral profile and dorsal profile similar and slightly arched. Dorsal and ventral profile from tip of snout to interorbital mostly straight and then slightly convex to dorsal and pelvic fin origin respectively. Head long. Snout often 40–50° angle to the body axis anterior of the eye, such that the profile from the tip of the snout to the vertical projection where the anterior part of the eye crosses the dorsal profile is straight and afterwards slightly convex. Snout moderately long and tip of snout quite deep with a strongly pronounced rostral plate. Mouth short and terminal to sub-terminal. Very large eye with a subtle sickle cell-shaped (seldom roundish) eye-socket. Pectoral fin short and tapered. Caudal peduncle moderately stout. <bold><italic>Meristics</italic></bold>: Few and very short gill rakers. <bold><italic>Colour</italic></bold>: Pigmentation of fins and body moderate in preserved specimens. All fins moderately pigmented at the median to distal parts of the fin. Operculum with one black spot on the lower margin of the pre-operculum. Preserved specimens are brownish in colouration.</p></tp:treatment-sec><tp:treatment-sec sec-type="Differential diagnosis" id="SECID0E2NHM"><title>Differential diagnosis.</title><p>The differential diagnoses against the historical specimens of <italic><tp:taxon-name><tp:taxon-name-part taxon-name-part-type="genus" reg="Coregonus">C.</tp:taxon-name-part><tp:taxon-name-part taxon-name-part-type="species" reg="supersum">supersum</tp:taxon-name-part></tp:taxon-name></italic> and <italic><tp:taxon-name><tp:taxon-name-part taxon-name-part-type="genus" reg="Coregonus">C.</tp:taxon-name-part><tp:taxon-name-part taxon-name-part-type="species" reg="zugensis">zugensis</tp:taxon-name-part></tp:taxon-name></italic> from Lake Zug are given under those species’ accounts.</p></tp:treatment-sec><tp:treatment-sec sec-type="distribution" id="SECID0EXOHM"><title>Distribution and notes on biology.</title><p><italic><tp:taxon-name><tp:taxon-name-part taxon-name-part-type="genus" reg="Coregonus">Coregonus</tp:taxon-name-part><tp:taxon-name-part taxon-name-part-type="species" reg="obliterus">obliterus</tp:taxon-name-part></tp:taxon-name></italic> occurred in Lake Zug and is extinct today (this is discussed in more detail in the Suppl. material <xref ref-type="supplementary-material" rid="S1">1</xref>: paragraph 4). <xref ref-type="bibr" rid="B21">Fatio (1885)</xref> mentions three whitefish species for lake Zug, ‘Balchen’, ‘Albock’, and ‘Albeli’, but later <xref ref-type="bibr" rid="B22">Fatio (1890)</xref> only mentions two whitefish species for Lake Zug, namely the ‘Balchen’ (<tp:taxon-name><tp:taxon-name-part taxon-name-part-type="genus" reg="Coregonus">Coregonus</tp:taxon-name-part><tp:taxon-name-part taxon-name-part-type="species" reg="schinzii">schinzii</tp:taxon-name-part><tp:taxon-name-part taxon-name-part-type="subspecies" reg="helveticus">helveticus</tp:taxon-name-part><tp:taxon-name-part taxon-name-part-type="infraspecific-rank">var.</tp:taxon-name-part><tp:taxon-name-part taxon-name-part-type="variety" reg="zugensis">zugensis</tp:taxon-name-part></tp:taxon-name>) and the ‘Albeli-Albock’ (<italic><tp:taxon-name><tp:taxon-name-part taxon-name-part-type="genus" reg="Coregonus">Coregonus</tp:taxon-name-part><tp:taxon-name-part taxon-name-part-type="species" reg="wartmanni">wartmanni</tp:taxon-name-part><tp:taxon-name-part taxon-name-part-type="subspecies" reg="compactus">compactus</tp:taxon-name-part></tp:taxon-name></italic>). Interestingly, <xref ref-type="bibr" rid="B71">Wagler (1937)</xref> noted two species to be present in Lake Zug with a remark that a third species may exist, but that it’s status is uncertain. <xref ref-type="bibr" rid="B22">Fatio (1890)</xref> does mention that fishermen have suggested that among the ‘Albeli-Albock’ there are individuals that are smaller and spawn later in the year, which they refer to as ‘Albeli’, when compared to the individuals they refer to as ‘Albock’ that are slightly larger and spawn earlier in the year. However, the specimens that <xref ref-type="bibr" rid="B22">Fatio (1890)</xref> could examine did not warrant this distinction and thus he suggested to group the two entities under the name ‘Albeli-Albock’. <xref ref-type="bibr" rid="B22">Fatio (1890)</xref> suggest the the ‘Albeli-Albock’ spawn in mid-September to mid-October in Lake Zug at depths of 150–180 metres. In the table <xref ref-type="bibr" rid="B21">Fatio (1885</xref>: table 1) states that the ‘Albeli’, <italic><tp:taxon-name><tp:taxon-name-part taxon-name-part-type="genus" reg="Coregonus">C.</tp:taxon-name-part><tp:taxon-name-part taxon-name-part-type="species" reg="zugensis">zugensis</tp:taxon-name-part></tp:taxon-name></italic>, spawns in the deeper parts of the lake (‘fond’ in French) and that the ‘Albock’, <italic><tp:taxon-name><tp:taxon-name-part taxon-name-part-type="genus" reg="Coregonus">C.</tp:taxon-name-part><tp:taxon-name-part taxon-name-part-type="species" reg="obliterus">obliterus</tp:taxon-name-part></tp:taxon-name></italic>, spawns in even deeper waters of the lake (‘grand fond’ in French). Based on the findings that Lake Zug did harbour three species of whitefish and taking into account the spawning table and notes referring to the table in <xref ref-type="bibr" rid="B21">Fatio (1885)</xref> and the reports by local fishermen from that time period (<xref ref-type="bibr" rid="B21">Fatio 1885</xref>, <xref ref-type="bibr" rid="B22">1890</xref>) we suggest that this spawning period and depth should be accounted for ‘Albock’, <italic><tp:taxon-name><tp:taxon-name-part taxon-name-part-type="genus" reg="Coregonus">C.</tp:taxon-name-part><tp:taxon-name-part taxon-name-part-type="species" reg="obliterus">obliterus</tp:taxon-name-part></tp:taxon-name></italic>. It seems based on the phenotype of <italic><tp:taxon-name><tp:taxon-name-part taxon-name-part-type="genus" reg="Coregonus">C.</tp:taxon-name-part><tp:taxon-name-part taxon-name-part-type="species" reg="obliterus">obliterus</tp:taxon-name-part></tp:taxon-name></italic> including the spawning time and depth and the few and short gill rakers of this species, that this species must have occupied a similar ecological niche as is known for two whitefish species from two other lakes in Switzerland. <italic><tp:taxon-name><tp:taxon-name-part taxon-name-part-type="genus" reg="Coregonus">C.</tp:taxon-name-part><tp:taxon-name-part taxon-name-part-type="species" reg="gutturosus">gutturosus</tp:taxon-name-part></tp:taxon-name></italic> (today extinct) from Lake Constance and <italic><tp:taxon-name><tp:taxon-name-part taxon-name-part-type="genus" reg="Coregonus">C.</tp:taxon-name-part><tp:taxon-name-part taxon-name-part-type="species" reg="profundus">profundus</tp:taxon-name-part></tp:taxon-name></italic> from Lake Thun share many ecological and morphological characters with <italic><tp:taxon-name><tp:taxon-name-part taxon-name-part-type="genus" reg="Coregonus">C.</tp:taxon-name-part><tp:taxon-name-part taxon-name-part-type="species" reg="obliterus">obliterus</tp:taxon-name-part></tp:taxon-name></italic>. More is known about the biology of these two species; <italic><tp:taxon-name><tp:taxon-name-part taxon-name-part-type="genus" reg="Coregonus">C.</tp:taxon-name-part><tp:taxon-name-part taxon-name-part-type="species" reg="gutturosus">gutturosus</tp:taxon-name-part></tp:taxon-name></italic> was (extinct today) and <italic><tp:taxon-name><tp:taxon-name-part taxon-name-part-type="genus" reg="Coregonus">C.</tp:taxon-name-part><tp:taxon-name-part taxon-name-part-type="species" reg="profundus">profundus</tp:taxon-name-part></tp:taxon-name></italic> is a profundal specialist feeding predominantly on benthic prey items and living and spawning in great water depths.</p></tp:treatment-sec><tp:treatment-sec sec-type="etymology" id="SECID0E2UHM"><title>Etymology.</title><p>The name in Latin <italic>obliterus</italic> means ‘erased from memory’ or ‘forgotten’. The name highlights that this species was forgotten for more than a century in the scientific literature. An adjective.</p></tp:treatment-sec><tp:treatment-sec sec-type="Common name" id="SECID0EDVHM"><title>Common name.</title><p>We suggest the German name Zugeralbock.</p></tp:treatment-sec><tp:treatment-sec><!--Section generated to contain objects referenced in tp:taxon-treatment.--><fig id="F14" position="float" orientation="portrait"><object-id xmlns:xlink="http://www.w3.org/1999/xlink" content-type="doi" xlink:type="simple">10.3897/zookeys.1144.67747.figure14</object-id><object-id xmlns:xlink="http://www.w3.org/1999/xlink" content-type="arpha" xlink:type="simple">5B0367E2-96FB-55C7-BC7F-B348117F5F6C</object-id><label>Figure 14.</label><caption><p>Illustrations of specimens of each species of <italic><tp:taxon-name><tp:taxon-name-part taxon-name-part-type="genus" reg="Coregonus">Coregonus</tp:taxon-name-part></tp:taxon-name></italic> from Lake Lucerne and Sarnen. Illustrations of Lake Lucerne species are based on several individuals. Illustration of <italic><tp:taxon-name><tp:taxon-name-part taxon-name-part-type="genus" reg="Coregonus">C.</tp:taxon-name-part><tp:taxon-name-part taxon-name-part-type="species" reg="sarnensis">sarnensis</tp:taxon-name-part></tp:taxon-name></italic> is based on <named-content xmlns:xlink="http://www.w3.org/1999/xlink" content-type="dwc:institutional_code" xlink:title="Naturhistorisches Museum Bern" xlink:href="http://grbio.org/institution/naturhistorisches-museum-bern-0" xlink:type="simple">NMBE</named-content>-1078159, 230 mm, male. Scale bar for <italic><tp:taxon-name><tp:taxon-name-part taxon-name-part-type="genus" reg="Coregonus">C.</tp:taxon-name-part><tp:taxon-name-part taxon-name-part-type="species" reg="sarnensis">sarnensis</tp:taxon-name-part></tp:taxon-name></italic>: 1 cm.</p></caption><graphic xmlns:xlink="http://www.w3.org/1999/xlink" xlink:href="zookeys-1144-095_article-67747__-g014.jpg" position="float" orientation="portrait" xlink:type="simple" id="oo_804009.jpg"><uri content-type="original_file" xlink:type="simple">https://binary.pensoft.net/fig/804009</uri></graphic></fig><table-wrap id="T8" position="float" orientation="portrait"><label>Table 8.</label><caption><p>Morphological and meristic data of historical specimen<italic>s</italic> of <italic><tp:taxon-name><tp:taxon-name-part taxon-name-part-type="genus" reg="Coregonus">Coregonus</tp:taxon-name-part><tp:taxon-name-part taxon-name-part-type="species" reg="supersum">supersum</tp:taxon-name-part></tp:taxon-name></italic>, <italic><tp:taxon-name><tp:taxon-name-part taxon-name-part-type="genus" reg="Coregonus">C.</tp:taxon-name-part><tp:taxon-name-part taxon-name-part-type="species" reg="obliterus">obliterus</tp:taxon-name-part></tp:taxon-name></italic> and <italic><tp:taxon-name><tp:taxon-name-part taxon-name-part-type="genus" reg="Coregonus">C.</tp:taxon-name-part><tp:taxon-name-part taxon-name-part-type="species" reg="zugensis">zugensis</tp:taxon-name-part></tp:taxon-name></italic> from Lake Zug and of <italic><tp:taxon-name><tp:taxon-name-part taxon-name-part-type="genus" reg="Coregonus">C.</tp:taxon-name-part><tp:taxon-name-part taxon-name-part-type="species" reg="suidteri">suidteri</tp:taxon-name-part></tp:taxon-name></italic> from Lake Sempach. <italic><tp:taxon-name><tp:taxon-name-part taxon-name-part-type="genus" reg="Coregonus">Coregonus</tp:taxon-name-part><tp:taxon-name-part taxon-name-part-type="species" reg="supersum">supersum</tp:taxon-name-part></tp:taxon-name></italic>, <named-content xmlns:xlink="http://www.w3.org/1999/xlink" content-type="dwc:institutional_code" xlink:title="Naturhistorisches Museum Bern" xlink:href="http://grbio.org/institution/naturhistorisches-museum-bern-0" xlink:type="simple">NMBE</named-content>-1076275, holotype; paratypes <italic>N</italic> = 5. <italic><tp:taxon-name><tp:taxon-name-part taxon-name-part-type="genus" reg="Coregonus">C.</tp:taxon-name-part><tp:taxon-name-part taxon-name-part-type="species" reg="obliterus">obliterus</tp:taxon-name-part></tp:taxon-name></italic>, <named-content xmlns:xlink="http://www.w3.org/1999/xlink" content-type="dwc:institutional_code" xlink:title="Naturhistorisches Museum Bern" xlink:href="http://grbio.org/institution/naturhistorisches-museum-bern-0" xlink:type="simple">NMBE</named-content>-1076268, holotype; paratypes <italic>N</italic> = 6. <italic><tp:taxon-name><tp:taxon-name-part taxon-name-part-type="genus" reg="Coregonus">C.</tp:taxon-name-part><tp:taxon-name-part taxon-name-part-type="species" reg="zugensis">zugensis</tp:taxon-name-part></tp:taxon-name></italic>, syntypes <italic>N</italic> = 12. <italic><tp:taxon-name><tp:taxon-name-part taxon-name-part-type="genus" reg="Coregonus">C.</tp:taxon-name-part><tp:taxon-name-part taxon-name-part-type="species" reg="suidteri">suidteri</tp:taxon-name-part></tp:taxon-name></italic>, syntypes, <italic>N</italic> = 2.</p></caption><table id="TID0E6EEM" rules="all"><tbody><tr><th rowspan="1" colspan="1">Lake</th><th rowspan="1" colspan="9">Zug</th><th rowspan="1" colspan="2">Sempach</th></tr><tr><th rowspan="3" colspan="1">Species</th><th rowspan="1" colspan="3">
                        <italic>
                          <tp:taxon-name><tp:taxon-name-part taxon-name-part-type="genus" reg="Coregonus">Coregonus</tp:taxon-name-part><tp:taxon-name-part taxon-name-part-type="species" reg="supersum">supersum</tp:taxon-name-part></tp:taxon-name>
                        </italic>
                      </th><th rowspan="1" colspan="3">
                        <italic>
                          <tp:taxon-name><tp:taxon-name-part taxon-name-part-type="genus" reg="Coregonus">Coregonus</tp:taxon-name-part><tp:taxon-name-part taxon-name-part-type="species" reg="obliterus">obliterus</tp:taxon-name-part></tp:taxon-name>
                        </italic>
                      </th><th rowspan="1" colspan="3">
                        <italic>
                          <tp:taxon-name><tp:taxon-name-part taxon-name-part-type="genus" reg="Coregonus">Coregonus</tp:taxon-name-part><tp:taxon-name-part taxon-name-part-type="species" reg="zugensis">zugensis</tp:taxon-name-part></tp:taxon-name>
                        </italic>
                      </th><th rowspan="1" colspan="2">
                        <italic>
                          <tp:taxon-name><tp:taxon-name-part taxon-name-part-type="genus" reg="Coregonus">Coregonus</tp:taxon-name-part><tp:taxon-name-part taxon-name-part-type="species" reg="suidteri">suidteri</tp:taxon-name-part></tp:taxon-name>
                        </italic>
                      </th></tr><tr><th rowspan="3" colspan="1">Holotype</th><th rowspan="1" colspan="2">Holotype + Paratypes</th><th rowspan="3" colspan="1">Holotype</th><th rowspan="1" colspan="2">Holotype + Paratypes</th><th rowspan="3" colspan="1">Lectotype</th><th rowspan="1" colspan="2">Lectotype + Paralectotypes</th><th rowspan="1" colspan="2">Syntypes</th></tr><tr><th rowspan="1" colspan="2">Ntotal = 6 *</th><th rowspan="1" colspan="2">Ntotal = 7 **</th><th rowspan="1" colspan="2">Ntotal= 12 ***</th><th rowspan="1" colspan="2">Ntotal= 2</th></tr><tr><th rowspan="1" colspan="1">Morphological characters</th><th rowspan="1" colspan="1">mean</th><th rowspan="1" colspan="1">range</th><th rowspan="1" colspan="1">mean</th><th rowspan="1" colspan="1">range</th><th rowspan="1" colspan="1">mean</th><th rowspan="1" colspan="1">range</th><th rowspan="1" colspan="1"><named-content xmlns:xlink="http://www.w3.org/1999/xlink" content-type="dwc:institutional_code" xlink:title="Museum d’Histoire Naturelle, Genève" xlink:href="http://grbio.org/institution/museum-dhistoire-naturelle-6" xlink:type="simple">MHNG</named-content>-715.089</th><th rowspan="1" colspan="1"><named-content xmlns:xlink="http://www.w3.org/1999/xlink" content-type="dwc:institutional_code" xlink:title="Museum d’Histoire Naturelle, Genève" xlink:href="http://grbio.org/institution/museum-dhistoire-naturelle-6" xlink:type="simple">MHNG</named-content>-816.026</th></tr><tr><td rowspan="1" colspan="1">
                        <bold>Standard length (mm)</bold>
                      </td><td rowspan="1" colspan="1">288</td><td rowspan="1" colspan="1">299</td><td rowspan="1" colspan="1">263.5–411</td><td rowspan="1" colspan="1">282</td><td rowspan="1" colspan="1">272.9</td><td rowspan="1" colspan="1">250–288</td><td rowspan="1" colspan="1">205</td><td rowspan="1" colspan="1">198.5</td><td rowspan="1" colspan="1">174–236</td><td rowspan="1" colspan="1">311</td><td rowspan="1" colspan="1">312</td></tr><tr><td rowspan="1" colspan="12">
                        <bold>Percentage of standard length</bold>
                      </td></tr><tr><td rowspan="1" colspan="1">Pelvic fin base</td><td rowspan="1" colspan="1">4.3</td><td rowspan="1" colspan="1">3.9</td><td rowspan="1" colspan="1">3.6–4.3</td><td rowspan="1" colspan="1">3.9</td><td rowspan="1" colspan="1">3.5</td><td rowspan="1" colspan="1">3–4</td><td rowspan="1" colspan="1">3.9</td><td rowspan="1" colspan="1">3.8</td><td rowspan="1" colspan="1">2.8–4.5</td><td rowspan="1" colspan="1">5</td><td rowspan="1" colspan="1">4.6</td></tr><tr><td rowspan="1" colspan="1">Pelvic fin ‘spine’ length</td><td rowspan="1" colspan="1">6.3</td><td rowspan="1" colspan="1">6.4</td><td rowspan="1" colspan="1">5.6–6.9</td><td rowspan="1" colspan="1">4.9</td><td rowspan="1" colspan="1">5.4</td><td rowspan="1" colspan="1">4.8–6.5</td><td rowspan="1" colspan="1">6.7</td><td rowspan="1" colspan="1">6.4</td><td rowspan="1" colspan="1">4.9–7.5</td><td rowspan="1" colspan="1">7</td><td rowspan="1" colspan="1">4.6</td></tr><tr><td rowspan="1" colspan="1">Pelvic fin length</td><td rowspan="1" colspan="1">17.2</td><td rowspan="1" colspan="1">15.8</td><td rowspan="1" colspan="1">14.6–17.9</td><td rowspan="1" colspan="1">16.1</td><td rowspan="1" colspan="1">16.3</td><td rowspan="1" colspan="1">15.4–17.7</td><td rowspan="1" colspan="1">16.5</td><td rowspan="1" colspan="1">17.2</td><td rowspan="1" colspan="1">15.7–19</td><td rowspan="1" colspan="1">18.9</td><td rowspan="1" colspan="1">16.2</td></tr><tr><td rowspan="1" colspan="1">Pectoral fin base</td><td rowspan="1" colspan="1">2.8</td><td rowspan="1" colspan="1">3.2</td><td rowspan="1" colspan="1">2.8–3.7</td><td rowspan="1" colspan="1">3.3</td><td rowspan="1" colspan="1">3.4</td><td rowspan="1" colspan="1">2.9–4</td><td rowspan="1" colspan="1">3.4</td><td rowspan="1" colspan="1">3.6</td><td rowspan="1" colspan="1">2.5–4.2</td><td rowspan="1" colspan="1">3.9</td><td rowspan="1" colspan="1">3.5</td></tr><tr><td rowspan="1" colspan="1">Pectoral fin 1 length</td><td rowspan="1" colspan="1">14.8</td><td rowspan="1" colspan="1">15.3</td><td rowspan="1" colspan="1">13.3–17.7</td><td rowspan="1" colspan="1">14.8</td><td rowspan="1" colspan="1">15.2</td><td rowspan="1" colspan="1">14.6–17</td><td rowspan="1" colspan="1">17.2</td><td rowspan="1" colspan="1">17</td><td rowspan="1" colspan="1">10.5–19.2</td><td rowspan="1" colspan="1">17.5</td><td rowspan="1" colspan="1">15.2</td></tr><tr><td rowspan="1" colspan="1">Pectoral fin 2 length</td><td rowspan="1" colspan="1">15.9</td><td rowspan="1" colspan="1">16.2</td><td rowspan="1" colspan="1">14.2–18.3</td><td rowspan="1" colspan="1">16.4</td><td rowspan="1" colspan="1">16.4</td><td rowspan="1" colspan="1">15.7–18</td><td rowspan="1" colspan="1">18.4</td><td rowspan="1" colspan="1">18.5</td><td rowspan="1" colspan="1">13.8–20.9</td><td rowspan="1" colspan="1">18.8</td><td rowspan="1" colspan="1">15.9</td></tr><tr><td rowspan="1" colspan="1">Dorsal fin base</td><td rowspan="1" colspan="1">11.6</td><td rowspan="1" colspan="1">12.1</td><td rowspan="1" colspan="1">10–14.5</td><td rowspan="1" colspan="1">10.8</td><td rowspan="1" colspan="1">11.8</td><td rowspan="1" colspan="1">10.8–13.7</td><td rowspan="1" colspan="1">10.7</td><td rowspan="1" colspan="1">11</td><td rowspan="1" colspan="1">9.5–12.8</td><td rowspan="1" colspan="1">11.3</td><td rowspan="1" colspan="1">11.7</td></tr><tr><td rowspan="1" colspan="1">Length of anterior part of dorsal fin erected</td><td rowspan="1" colspan="1">18.1</td><td rowspan="1" colspan="1">17.4</td><td rowspan="1" colspan="1">15.2–19.6</td><td rowspan="1" colspan="1">15.6</td><td rowspan="1" colspan="1">17.3</td><td rowspan="1" colspan="1">15.6–18.8</td><td rowspan="1" colspan="1">17.6</td><td rowspan="1" colspan="1">18.5</td><td rowspan="1" colspan="1">16.8–20.2</td><td rowspan="1" colspan="1">19.1</td><td rowspan="1" colspan="1">18.3</td></tr><tr><td rowspan="1" colspan="1">Length of anterior part of dorsal fin depressed</td><td rowspan="1" colspan="1">19</td><td rowspan="1" colspan="1">18.9</td><td rowspan="1" colspan="1">16.4–21.3</td><td rowspan="1" colspan="1">16.7</td><td rowspan="1" colspan="1">18.5</td><td rowspan="1" colspan="1">16.7–20.1</td><td rowspan="1" colspan="1">18.4</td><td rowspan="1" colspan="1">19.7</td><td rowspan="1" colspan="1">18.4–21.8</td><td rowspan="1" colspan="1">20.6</td><td rowspan="1" colspan="1">19.5</td></tr><tr><td rowspan="1" colspan="1">Length of posterior part of dorsal fin erected</td><td rowspan="1" colspan="1">4.5</td><td rowspan="1" colspan="1">5.2</td><td rowspan="1" colspan="1">4.4–6.2</td><td rowspan="1" colspan="1">5.1</td><td rowspan="1" colspan="1">5.4</td><td rowspan="1" colspan="1">4.7–6.1</td><td rowspan="1" colspan="1">6.2</td><td rowspan="1" colspan="1">6</td><td rowspan="1" colspan="1">5.5–7.2</td><td rowspan="1" colspan="1">7.3</td><td rowspan="1" colspan="1">5.8</td></tr><tr><td rowspan="1" colspan="1">Anal fin base</td><td rowspan="1" colspan="1">11</td><td rowspan="1" colspan="1">11.5</td><td rowspan="1" colspan="1">10.8–12</td><td rowspan="1" colspan="1">11.2</td><td rowspan="1" colspan="1">11.7</td><td rowspan="1" colspan="1">10.9–12.8</td><td rowspan="1" colspan="1">11.3</td><td rowspan="1" colspan="1">12.2</td><td rowspan="1" colspan="1">9.4–14.3</td><td rowspan="1" colspan="1">11.4</td><td rowspan="1" colspan="1">12.5</td></tr><tr><td rowspan="1" colspan="1">Length of anterior part of the anal fin</td><td rowspan="1" colspan="1">11.3</td><td rowspan="1" colspan="1">11.8</td><td rowspan="1" colspan="1">11.3–12.8</td><td rowspan="1" colspan="1">12.2</td><td rowspan="1" colspan="1">12.2</td><td rowspan="1" colspan="1">11.7–13</td><td rowspan="1" colspan="1">11.2</td><td rowspan="1" colspan="1">12.5</td><td rowspan="1" colspan="1">11.2–13.7</td><td rowspan="1" colspan="1">14.2</td><td rowspan="1" colspan="1">12.4</td></tr><tr><td rowspan="1" colspan="1">Adipose fin base</td><td rowspan="1" colspan="1">5.1</td><td rowspan="1" colspan="1">5.4</td><td rowspan="1" colspan="1">5–5.6</td><td rowspan="1" colspan="1">5.4</td><td rowspan="1" colspan="1">4.5</td><td rowspan="1" colspan="1">3–5.4</td><td rowspan="1" colspan="1">7.3</td><td rowspan="1" colspan="1">6</td><td rowspan="1" colspan="1">4.8–7.3</td><td rowspan="1" colspan="1">5</td><td rowspan="1" colspan="1">3.9</td></tr><tr><td rowspan="1" colspan="1">Caudal fin length</td><td rowspan="1" colspan="1">20.9</td><td rowspan="1" colspan="1">19.4</td><td rowspan="1" colspan="1">15.8–21.7</td><td rowspan="1" colspan="1">21.7</td><td rowspan="1" colspan="1">22.2</td><td rowspan="1" colspan="1">21.2–24.1</td><td rowspan="1" colspan="1">na</td><td rowspan="1" colspan="1">23</td><td rowspan="1" colspan="1">19.9–27.2</td><td rowspan="1" colspan="1">na</td><td rowspan="1" colspan="1">na</td></tr><tr><td rowspan="1" colspan="1">Caudal peduncle depth</td><td rowspan="1" colspan="1">7.2</td><td rowspan="1" colspan="1">7.2</td><td rowspan="1" colspan="1">6.7–8.1</td><td rowspan="1" colspan="1">6.7</td><td rowspan="1" colspan="1">7</td><td rowspan="1" colspan="1">6.6–7.4</td><td rowspan="1" colspan="1">7.2</td><td rowspan="1" colspan="1">7.2</td><td rowspan="1" colspan="1">6.4–8</td><td rowspan="1" colspan="1">8.7</td><td rowspan="1" colspan="1">7.8</td></tr><tr><td rowspan="1" colspan="1">Caudal peduncle length</td><td rowspan="1" colspan="1">14.4</td><td rowspan="1" colspan="1">13.1</td><td rowspan="1" colspan="1">12.2–14.4</td><td rowspan="1" colspan="1">12.9</td><td rowspan="1" colspan="1">13.7</td><td rowspan="1" colspan="1">12.1–16.4</td><td rowspan="1" colspan="1">13.1</td><td rowspan="1" colspan="1">13.8</td><td rowspan="1" colspan="1">12.5–14.8</td><td rowspan="1" colspan="1">13.3</td><td rowspan="1" colspan="1">13.5</td></tr><tr><td rowspan="1" colspan="1">Length from posterior part of adipose fin to caudal fin base</td><td rowspan="1" colspan="1">17.2</td><td rowspan="1" colspan="1">18.4</td><td rowspan="1" colspan="1">17.2–19.7</td><td rowspan="1" colspan="1">17.9</td><td rowspan="1" colspan="1">18.1</td><td rowspan="1" colspan="1">15.8–19.4</td><td rowspan="1" colspan="1">19.1</td><td rowspan="1" colspan="1">19.5</td><td rowspan="1" colspan="1">18.2–21.2</td><td rowspan="1" colspan="1">15.6</td><td rowspan="1" colspan="1">13.7</td></tr><tr><td rowspan="1" colspan="1">Dorsal head length</td><td rowspan="1" colspan="1">13.6</td><td rowspan="1" colspan="1">14.4</td><td rowspan="1" colspan="1">13.6–15.4</td><td rowspan="1" colspan="1">14.8</td><td rowspan="1" colspan="1">15.1</td><td rowspan="1" colspan="1">14.1–15.9</td><td rowspan="1" colspan="1">15.1</td><td rowspan="1" colspan="1">15.7</td><td rowspan="1" colspan="1">14.9–16.8</td><td rowspan="1" colspan="1">15.7</td><td rowspan="1" colspan="1">14.2</td></tr><tr><td rowspan="1" colspan="1">Prepelvic length</td><td rowspan="1" colspan="1">49.2</td><td rowspan="1" colspan="1">50.2</td><td rowspan="1" colspan="1">47.4–54.5</td><td rowspan="1" colspan="1">51.1</td><td rowspan="1" colspan="1">51</td><td rowspan="1" colspan="1">48.9–54.7</td><td rowspan="1" colspan="1">50.5</td><td rowspan="1" colspan="1">51.7</td><td rowspan="1" colspan="1">47.8–56.5</td><td rowspan="1" colspan="1">56.4</td><td rowspan="1" colspan="1">49.8</td></tr><tr><td rowspan="1" colspan="1">Preanal length</td><td rowspan="1" colspan="1">78.6</td><td rowspan="1" colspan="1">78.3</td><td rowspan="1" colspan="1">75.9–80.1</td><td rowspan="1" colspan="1">77.2</td><td rowspan="1" colspan="1">77.4</td><td rowspan="1" colspan="1">74.6–80.8</td><td rowspan="1" colspan="1">77.6</td><td rowspan="1" colspan="1">76.6</td><td rowspan="1" colspan="1">72.4–78.2</td><td rowspan="1" colspan="1">79.7</td><td rowspan="1" colspan="1">78.2</td></tr><tr><td rowspan="1" colspan="1">Predorsal length</td><td rowspan="1" colspan="1">48</td><td rowspan="1" colspan="1">47.3</td><td rowspan="1" colspan="1">46.4–48.6</td><td rowspan="1" colspan="1">48.6</td><td rowspan="1" colspan="1">47</td><td rowspan="1" colspan="1">44.1–48.6</td><td rowspan="1" colspan="1">46.7</td><td rowspan="1" colspan="1">47.4</td><td rowspan="1" colspan="1">45.4–50.2</td><td rowspan="1" colspan="1">50.2</td><td rowspan="1" colspan="1">49.5</td></tr><tr><td rowspan="1" colspan="1">Body depth</td><td rowspan="1" colspan="1">24.3</td><td rowspan="1" colspan="1">24.4</td><td rowspan="1" colspan="1">23.2–26.6</td><td rowspan="1" colspan="1">22.7</td><td rowspan="1" colspan="1">24.3</td><td rowspan="1" colspan="1">22.7–26.1</td><td rowspan="1" colspan="1">23</td><td rowspan="1" colspan="1">24</td><td rowspan="1" colspan="1">22.5–25.9</td><td rowspan="1" colspan="1">29</td><td rowspan="1" colspan="1">25.4</td></tr><tr><td rowspan="1" colspan="1">Postdorsal length</td><td rowspan="1" colspan="1">43.7</td><td rowspan="1" colspan="1">43.6</td><td rowspan="1" colspan="1">41.3–45.3</td><td rowspan="1" colspan="1">43.7</td><td rowspan="1" colspan="1">44.4</td><td rowspan="1" colspan="1">41.2–51.2</td><td rowspan="1" colspan="1">44.1</td><td rowspan="1" colspan="1">43.7</td><td rowspan="1" colspan="1">42.5–45.3</td><td rowspan="1" colspan="1">42.8</td><td rowspan="1" colspan="1">39.5</td></tr><tr><td rowspan="1" colspan="1">Head length</td><td rowspan="1" colspan="1">20.5</td><td rowspan="1" colspan="1">20.9</td><td rowspan="1" colspan="1">19.8–21.8</td><td rowspan="1" colspan="1">21.7</td><td rowspan="1" colspan="1">21.5</td><td rowspan="1" colspan="1">20.4–22.4</td><td rowspan="1" colspan="1">21.3</td><td rowspan="1" colspan="1">22</td><td rowspan="1" colspan="1">21.3–23.5</td><td rowspan="1" colspan="1">22</td><td rowspan="1" colspan="1">20</td></tr><tr><td rowspan="1" colspan="1">Total length</td><td rowspan="1" colspan="1">120</td><td rowspan="1" colspan="1">116.5</td><td rowspan="1" colspan="1">109.9–120</td><td rowspan="1" colspan="1">122</td><td rowspan="1" colspan="1">119.8</td><td rowspan="1" colspan="1">115.5–122</td><td rowspan="1" colspan="1">na</td><td rowspan="1" colspan="1">121.4</td><td rowspan="1" colspan="1">116.2–126</td><td rowspan="1" colspan="1">120</td><td rowspan="1" colspan="1">114</td></tr><tr><td rowspan="1" colspan="1">
                        <bold>Head length (mm)</bold>
                      </td><td rowspan="1" colspan="1">59.2</td><td rowspan="1" colspan="1">62.5</td><td rowspan="1" colspan="1">52.3–86.8</td><td rowspan="1" colspan="1">61.2</td><td rowspan="1" colspan="1">58.6</td><td rowspan="1" colspan="1">55.2–61.2</td><td rowspan="1" colspan="1">43.7</td><td rowspan="1" colspan="1">43.8</td><td rowspan="1" colspan="1">38.3–53.6</td><td rowspan="1" colspan="1">69.3</td><td rowspan="1" colspan="1">63.1</td></tr><tr><td rowspan="1" colspan="12">
                        <bold>Percentage of head length</bold>
                      </td></tr><tr><td rowspan="1" colspan="1">Snout length</td><td rowspan="1" colspan="1">20.3</td><td rowspan="1" colspan="1">21</td><td rowspan="1" colspan="1">19.6–22.7</td><td rowspan="1" colspan="1">21.4</td><td rowspan="1" colspan="1">21.3</td><td rowspan="1" colspan="1">18.8–22.8</td><td rowspan="1" colspan="1">19.4</td><td rowspan="1" colspan="1">21.4</td><td rowspan="1" colspan="1">19.4–23.8</td><td rowspan="1" colspan="1">21.5</td><td rowspan="1" colspan="1">20.8</td></tr><tr><td rowspan="1" colspan="1">Eye diameter</td><td rowspan="1" colspan="1">19</td><td rowspan="1" colspan="1">19.9</td><td rowspan="1" colspan="1">18.2–21.7</td><td rowspan="1" colspan="1">24.7</td><td rowspan="1" colspan="1">23.2</td><td rowspan="1" colspan="1">21.5–24.7</td><td rowspan="1" colspan="1">22.3</td><td rowspan="1" colspan="1">22.9</td><td rowspan="1" colspan="1">19.7–25.3</td><td rowspan="1" colspan="1">21.9</td><td rowspan="1" colspan="1">23.9</td></tr><tr><td rowspan="1" colspan="1">Eye cavity</td><td rowspan="1" colspan="1">24.1</td><td rowspan="1" colspan="1">25.2</td><td rowspan="1" colspan="1">23.1–27.2</td><td rowspan="1" colspan="1">28.8</td><td rowspan="1" colspan="1">28.9</td><td rowspan="1" colspan="1">27.9–31</td><td rowspan="1" colspan="1">26.8</td><td rowspan="1" colspan="1">27.4</td><td rowspan="1" colspan="1">24.5–29</td><td rowspan="1" colspan="1">29.6</td><td rowspan="1" colspan="1">30</td></tr><tr><td rowspan="1" colspan="1">Eye height</td><td rowspan="1" colspan="1">19.4</td><td rowspan="1" colspan="1">20.9</td><td rowspan="1" colspan="1">19.4–22.2</td><td rowspan="1" colspan="1">24.5</td><td rowspan="1" colspan="1">23.9</td><td rowspan="1" colspan="1">23–25.2</td><td rowspan="1" colspan="1">23.6</td><td rowspan="1" colspan="1">23.9</td><td rowspan="1" colspan="1">21.7–26.7</td><td rowspan="1" colspan="1">23.6</td><td rowspan="1" colspan="1">23.7</td></tr><tr><td rowspan="1" colspan="1">Eye socket</td><td rowspan="1" colspan="1">5</td><td rowspan="1" colspan="1">4.5</td><td rowspan="1" colspan="1">2.6–5.1</td><td rowspan="1" colspan="1">2</td><td rowspan="1" colspan="1">4.5</td><td rowspan="1" colspan="1">2–6.5</td><td rowspan="1" colspan="1">3.9</td><td rowspan="1" colspan="1">3.8</td><td rowspan="1" colspan="1">1.6–5.9</td><td rowspan="1" colspan="1">6.5</td><td rowspan="1" colspan="1">4.5</td></tr><tr><td rowspan="1" colspan="1">Postorbital length</td><td rowspan="1" colspan="1">54.5</td><td rowspan="1" colspan="1">54.1</td><td rowspan="1" colspan="1">52.7–54.6</td><td rowspan="1" colspan="1">53.1</td><td rowspan="1" colspan="1">52.4</td><td rowspan="1" colspan="1">49.2–54.6</td><td rowspan="1" colspan="1">52.7</td><td rowspan="1" colspan="1">51.5</td><td rowspan="1" colspan="1">49.1–54.1</td><td rowspan="1" colspan="1">50.9</td><td rowspan="1" colspan="1">51.7</td></tr><tr><td rowspan="1" colspan="1">Head depth</td><td rowspan="1" colspan="1">65.9</td><td rowspan="1" colspan="1">70.3</td><td rowspan="1" colspan="1">65.2–81.9</td><td rowspan="1" colspan="1">68.4</td><td rowspan="1" colspan="1">70.4</td><td rowspan="1" colspan="1">65–74.7</td><td rowspan="1" colspan="1">71.4</td><td rowspan="1" colspan="1">69.3</td><td rowspan="1" colspan="1">64.6–73.6</td><td rowspan="1" colspan="1">78.7</td><td rowspan="1" colspan="1">74</td></tr><tr><td rowspan="1" colspan="1">Mouth width</td><td rowspan="1" colspan="1">9.2</td><td rowspan="1" colspan="1">9.3</td><td rowspan="1" colspan="1">8.4–10.5</td><td rowspan="1" colspan="1">8.9</td><td rowspan="1" colspan="1">9.4</td><td rowspan="1" colspan="1">8.7–10.5</td><td rowspan="1" colspan="1">9</td><td rowspan="1" colspan="1">9.5</td><td rowspan="1" colspan="1">6.7–11.3</td><td rowspan="1" colspan="1">11.1</td><td rowspan="1" colspan="1">10.3</td></tr><tr><td rowspan="1" colspan="1">Upper jaw length</td><td rowspan="1" colspan="1">25.7</td><td rowspan="1" colspan="1">26.5</td><td rowspan="1" colspan="1">24.3–28</td><td rowspan="1" colspan="1">27.3</td><td rowspan="1" colspan="1">26.6</td><td rowspan="1" colspan="1">22.4–28.7</td><td rowspan="1" colspan="1">26.7</td><td rowspan="1" colspan="1">30.4</td><td rowspan="1" colspan="1">26.7–33.3</td><td rowspan="1" colspan="1">30.1</td><td rowspan="1" colspan="1">27.8</td></tr><tr><td rowspan="1" colspan="1">Lower jaw length</td><td rowspan="1" colspan="1">36.5</td><td rowspan="1" colspan="1">37.9</td><td rowspan="1" colspan="1">36.3–41.6</td><td rowspan="1" colspan="1">39.5</td><td rowspan="1" colspan="1">38.5</td><td rowspan="1" colspan="1">37.1–42</td><td rowspan="1" colspan="1">43</td><td rowspan="1" colspan="1">42</td><td rowspan="1" colspan="1">38.4–44.6</td><td rowspan="1" colspan="1">41.5</td><td rowspan="1" colspan="1">42.2</td></tr><tr><td rowspan="1" colspan="1">Length of maxilla</td><td rowspan="1" colspan="1">18.5</td><td rowspan="1" colspan="1">18.8</td><td rowspan="1" colspan="1">17.8–21.3</td><td rowspan="1" colspan="1">18.4</td><td rowspan="1" colspan="1">19.6</td><td rowspan="1" colspan="1">17–21.7</td><td rowspan="1" colspan="1">20.2</td><td rowspan="1" colspan="1">22.9</td><td rowspan="1" colspan="1">20.2–25.4</td><td rowspan="1" colspan="1">21.3</td><td rowspan="1" colspan="1">23</td></tr><tr><td rowspan="1" colspan="1">Snout depth</td><td rowspan="1" colspan="1">10.5</td><td rowspan="1" colspan="1">10.6</td><td rowspan="1" colspan="1">9.2–12</td><td rowspan="1" colspan="1">9.1</td><td rowspan="1" colspan="1">10.1</td><td rowspan="1" colspan="1">8–13</td><td rowspan="1" colspan="1">6.6</td><td rowspan="1" colspan="1">8</td><td rowspan="1" colspan="1">6.6–9.2</td><td rowspan="1" colspan="1">10.2</td><td rowspan="1" colspan="1">9.9</td></tr><tr><td rowspan="1" colspan="1">Snout width</td><td rowspan="1" colspan="1">13.3</td><td rowspan="1" colspan="1">15.1</td><td rowspan="1" colspan="1">13.3–16.4</td><td rowspan="1" colspan="1">13.8</td><td rowspan="1" colspan="1">14.3</td><td rowspan="1" colspan="1">13.4–15.2</td><td rowspan="1" colspan="1">16.3</td><td rowspan="1" colspan="1">15.5</td><td rowspan="1" colspan="1">13.7–17.1</td><td rowspan="1" colspan="1">17</td><td rowspan="1" colspan="1">15.6</td></tr><tr><td rowspan="1" colspan="1">Head width</td><td rowspan="1" colspan="1">47.1</td><td rowspan="1" colspan="1">48.5</td><td rowspan="1" colspan="1">44.1–51.6</td><td rowspan="1" colspan="1">44.1</td><td rowspan="1" colspan="1">45.9</td><td rowspan="1" colspan="1">42.9–47.7</td><td rowspan="1" colspan="1">44.7</td><td rowspan="1" colspan="1">46</td><td rowspan="1" colspan="1">43.2–49</td><td rowspan="1" colspan="1">49.1</td><td rowspan="1" colspan="1">46.1</td></tr><tr><td rowspan="1" colspan="1">Interorbital width</td><td rowspan="1" colspan="1">26.9</td><td rowspan="1" colspan="1">27.5</td><td rowspan="1" colspan="1">25.8–29.7</td><td rowspan="1" colspan="1">28</td><td rowspan="1" colspan="1">28.4</td><td rowspan="1" colspan="1">26.4–29.7</td><td rowspan="1" colspan="1">24.2</td><td rowspan="1" colspan="1">25.3</td><td rowspan="1" colspan="1">23.3–27.1</td><td rowspan="1" colspan="1">25.4</td><td rowspan="1" colspan="1">19.7</td></tr><tr><td rowspan="1" colspan="1">Internarial width</td><td rowspan="1" colspan="1">11.6</td><td rowspan="1" colspan="1">12</td><td rowspan="1" colspan="1">10.7–13.9</td><td rowspan="1" colspan="1">14.1</td><td rowspan="1" colspan="1">13.2</td><td rowspan="1" colspan="1">10.7–14.1</td><td rowspan="1" colspan="1">12.2</td><td rowspan="1" colspan="1">11.9</td><td rowspan="1" colspan="1">10–13.5</td><td rowspan="1" colspan="1">15.4</td><td rowspan="1" colspan="1">13.8</td></tr><tr><td rowspan="1" colspan="1">Lower jaw length</td><td rowspan="1" colspan="1">7.7</td><td rowspan="1" colspan="1">8.1</td><td rowspan="1" colspan="1">7.2–9.2</td><td rowspan="1" colspan="1">6.9</td><td rowspan="1" colspan="1">8</td><td rowspan="1" colspan="1">6.9–8.8</td><td rowspan="1" colspan="1">8.6</td><td rowspan="1" colspan="1">8.4</td><td rowspan="1" colspan="1">7.4–9</td><td rowspan="1" colspan="1">12.3</td><td rowspan="1" colspan="1">11.7</td></tr><tr><td rowspan="1" colspan="1">Lower jaw width</td><td rowspan="1" colspan="1">22</td><td rowspan="1" colspan="1">23.1</td><td rowspan="1" colspan="1">20.5–25.6</td><td rowspan="1" colspan="1">22.4</td><td rowspan="1" colspan="1">23.4</td><td rowspan="1" colspan="1">21.8–25.1</td><td rowspan="1" colspan="1">20.1</td><td rowspan="1" colspan="1">22.9</td><td rowspan="1" colspan="1">20.1–25.6</td><td rowspan="1" colspan="1">24.6</td><td rowspan="1" colspan="1">24.2</td></tr><tr><td rowspan="1" colspan="1">Middle gill raker length</td><td rowspan="1" colspan="1">7.5</td><td rowspan="1" colspan="1">8.4</td><td rowspan="1" colspan="1">6.8–11.3</td><td rowspan="1" colspan="1">7.9</td><td rowspan="1" colspan="1">7.8</td><td rowspan="1" colspan="1">5.3–10.6</td><td rowspan="1" colspan="1">na</td><td rowspan="1" colspan="1">12.6</td><td rowspan="1" colspan="1">10.2–15</td><td rowspan="1" colspan="1">8.9</td><td rowspan="1" colspan="1">na</td></tr><tr><td rowspan="1" colspan="1">Longest gill raker length</td><td rowspan="1" colspan="1">10.2</td><td rowspan="1" colspan="1">10.1</td><td rowspan="1" colspan="1">8.9–12.4</td><td rowspan="1" colspan="1">8.3</td><td rowspan="1" colspan="1">8.8</td><td rowspan="1" colspan="1">7.6–10.6</td><td rowspan="1" colspan="1">na</td><td rowspan="1" colspan="1">14.3</td><td rowspan="1" colspan="1">11.2–17.7</td><td rowspan="1" colspan="1">9.1</td><td rowspan="1" colspan="1">na</td></tr><tr><td rowspan="1" colspan="1">Upper arch length</td><td rowspan="1" colspan="1">na</td><td rowspan="1" colspan="1">na</td><td rowspan="1" colspan="1">na</td><td rowspan="1" colspan="1">na</td><td rowspan="1" colspan="1">na</td><td rowspan="1" colspan="1">na</td><td rowspan="1" colspan="1">na</td><td rowspan="1" colspan="1">15.1</td><td rowspan="1" colspan="1">na</td><td rowspan="1" colspan="1">17.3</td><td rowspan="1" colspan="1">na</td></tr><tr><td rowspan="1" colspan="1">Lower arch length</td><td rowspan="1" colspan="1">na</td><td rowspan="1" colspan="1">na</td><td rowspan="1" colspan="1">na</td><td rowspan="1" colspan="1">na</td><td rowspan="1" colspan="1">na</td><td rowspan="1" colspan="1">na</td><td rowspan="1" colspan="1">na</td><td rowspan="1" colspan="1">29.7</td><td rowspan="1" colspan="1">na</td><td rowspan="1" colspan="1">30.9</td><td rowspan="1" colspan="1">na</td></tr></tbody></table><table-wrap-foot><fn><p>* N=5 for <abbrev xmlns:xlink="http://www.w3.org/1999/xlink" xlink:title="Caudal fin length" id="ABBRID0EOPFM" xlink:type="simple">CF</abbrev>, <abbrev xmlns:xlink="http://www.w3.org/1999/xlink" xlink:title="Total length" id="ABBRID0ESPFM" xlink:type="simple">TL</abbrev>, <abbrev xmlns:xlink="http://www.w3.org/1999/xlink" xlink:title="Middle gill raker length" id="ABBRID0EWPFM" xlink:type="simple">MGR</abbrev>; <abbrev xmlns:xlink="http://www.w3.org/1999/xlink" xlink:title="Longest gill raker length" id="ABBRID0E1PFM" xlink:type="simple">LGR</abbrev>, <abbrev xmlns:xlink="http://www.w3.org/1999/xlink" xlink:title="Upper arch length" id="ABBRID0E5PFM" xlink:type="simple">UA</abbrev>, <abbrev xmlns:xlink="http://www.w3.org/1999/xlink" xlink:title="Lower arch length" id="ABBRID0ECQFM" xlink:type="simple">LA</abbrev>; ** N=11 for <abbrev xmlns:xlink="http://www.w3.org/1999/xlink" xlink:title="Standard length" id="ABBRID0EGQFM" xlink:type="simple">SL</abbrev>, PELVB, PELVFS, PELVF, PECFB, PECF1, PECF2, <abbrev xmlns:xlink="http://www.w3.org/1999/xlink" xlink:title="Dorsal fin base" id="ABBRID0EKQFM" xlink:type="simple">DFB</abbrev>, <abbrev xmlns:xlink="http://www.w3.org/1999/xlink" xlink:title="Length of posterior part of dorsal fin erected" id="ABBRID0EOQFM" xlink:type="simple">DFPe</abbrev>, DFPd, <abbrev xmlns:xlink="http://www.w3.org/1999/xlink" xlink:title="Length of anterior part of dorsal fin erected" id="ABBRID0ESQFM" xlink:type="simple">DFAe</abbrev>, <abbrev xmlns:xlink="http://www.w3.org/1999/xlink" xlink:title="Anal fin base" id="ABBRID0EWQFM" xlink:type="simple">AFB</abbrev>, AFPe, <abbrev xmlns:xlink="http://www.w3.org/1999/xlink" xlink:title="Adipose fin base" id="ABBRID0E1QFM" xlink:type="simple">AdFB</abbrev>, <abbrev xmlns:xlink="http://www.w3.org/1999/xlink" xlink:title="Caudal peduncle depth" id="ABBRID0E5QFM" xlink:type="simple">CD</abbrev>, <abbrev xmlns:xlink="http://www.w3.org/1999/xlink" xlink:title="Caudal peduncle length" id="ABBRID0ECRFM" xlink:type="simple">CL</abbrev>, <abbrev xmlns:xlink="http://www.w3.org/1999/xlink" xlink:title="Length from posterior part of adipose fin to caudal fin base" id="ABBRID0EGRFM" xlink:type="simple">PAdC</abbrev>, <abbrev xmlns:xlink="http://www.w3.org/1999/xlink" xlink:title="Dorsal head length" id="ABBRID0EKRFM" xlink:type="simple">DHL</abbrev>, <abbrev xmlns:xlink="http://www.w3.org/1999/xlink" xlink:title="Prepelvic length" id="ABBRID0EORFM" xlink:type="simple">PreP</abbrev>, <abbrev xmlns:xlink="http://www.w3.org/1999/xlink" xlink:title="Preanal length" id="ABBRID0ESRFM" xlink:type="simple">PreA</abbrev>, <abbrev xmlns:xlink="http://www.w3.org/1999/xlink" xlink:title="Predorsal length" id="ABBRID0EWRFM" xlink:type="simple">PreD</abbrev>, <abbrev xmlns:xlink="http://www.w3.org/1999/xlink" xlink:title="Body depth" id="ABBRID0E1RFM" xlink:type="simple">BD</abbrev>, <abbrev xmlns:xlink="http://www.w3.org/1999/xlink" xlink:title="Postdorsal length" id="ABBRID0E5RFM" xlink:type="simple">PostD</abbrev>, <abbrev xmlns:xlink="http://www.w3.org/1999/xlink" xlink:title="Head length" id="ABBRID0ECSFM" xlink:type="simple">HL</abbrev>, <abbrev xmlns:xlink="http://www.w3.org/1999/xlink" xlink:title="Middle gill raker length" id="ABBRID0EGSFM" xlink:type="simple">MGR</abbrev>, <abbrev xmlns:xlink="http://www.w3.org/1999/xlink" xlink:title="Longest gill raker length" id="ABBRID0EKSFM" xlink:type="simple">LGR</abbrev>; N=10 for <abbrev xmlns:xlink="http://www.w3.org/1999/xlink" xlink:title="Caudal fin length" id="ABBRID0EOSFM" xlink:type="simple">CF</abbrev>; N=8 for <abbrev xmlns:xlink="http://www.w3.org/1999/xlink" xlink:title="Total length" id="ABBRID0ESSFM" xlink:type="simple">TL</abbrev>; N=1 for <abbrev xmlns:xlink="http://www.w3.org/1999/xlink" xlink:title="Upper arch length" id="ABBRID0EWSFM" xlink:type="simple">UA</abbrev>, <abbrev xmlns:xlink="http://www.w3.org/1999/xlink" xlink:title="Lower arch length" id="ABBRID0E1SFM" xlink:type="simple">LA</abbrev>; ** N=6 for <abbrev xmlns:xlink="http://www.w3.org/1999/xlink" xlink:title="Length of posterior part of dorsal fin erected" id="ABBRID0E5SFM" xlink:type="simple">DFPe</abbrev>, DFPd, AFPe, <abbrev xmlns:xlink="http://www.w3.org/1999/xlink" xlink:title="Total length" id="ABBRID0ECTFM" xlink:type="simple">TL</abbrev>, <abbrev xmlns:xlink="http://www.w3.org/1999/xlink" xlink:title="Lower jaw width" id="ABBRID0EGTFM" xlink:type="simple">LJW</abbrev>; N=5 for <abbrev xmlns:xlink="http://www.w3.org/1999/xlink" xlink:title="Caudal fin length" id="ABBRID0EKTFM" xlink:type="simple">CF</abbrev>; *** N=11 for <abbrev xmlns:xlink="http://www.w3.org/1999/xlink" xlink:title="Standard length" id="ABBRID0EOTFM" xlink:type="simple">SL</abbrev>, PELVB, PELVFS, PELVF, PECFB, PECF1, PECF2, <abbrev xmlns:xlink="http://www.w3.org/1999/xlink" xlink:title="Dorsal fin base" id="ABBRID0ESTFM" xlink:type="simple">DFB</abbrev>, <abbrev xmlns:xlink="http://www.w3.org/1999/xlink" xlink:title="Length of posterior part of dorsal fin erected" id="ABBRID0EWTFM" xlink:type="simple">DFPe</abbrev>, DFPd, <abbrev xmlns:xlink="http://www.w3.org/1999/xlink" xlink:title="Length of anterior part of dorsal fin erected" id="ABBRID0E1TFM" xlink:type="simple">DFAe</abbrev>, <abbrev xmlns:xlink="http://www.w3.org/1999/xlink" xlink:title="Anal fin base" id="ABBRID0E5TFM" xlink:type="simple">AFB</abbrev>, AFPe, <abbrev xmlns:xlink="http://www.w3.org/1999/xlink" xlink:title="Adipose fin base" id="ABBRID0ECUFM" xlink:type="simple">AdFB</abbrev>, <abbrev xmlns:xlink="http://www.w3.org/1999/xlink" xlink:title="Caudal peduncle depth" id="ABBRID0EGUFM" xlink:type="simple">CD</abbrev>, <abbrev xmlns:xlink="http://www.w3.org/1999/xlink" xlink:title="Caudal peduncle length" id="ABBRID0EKUFM" xlink:type="simple">CL</abbrev>, <abbrev xmlns:xlink="http://www.w3.org/1999/xlink" xlink:title="Length from posterior part of adipose fin to caudal fin base" id="ABBRID0EOUFM" xlink:type="simple">PAdC</abbrev>, <abbrev xmlns:xlink="http://www.w3.org/1999/xlink" xlink:title="Dorsal head length" id="ABBRID0ESUFM" xlink:type="simple">DHL</abbrev>, <abbrev xmlns:xlink="http://www.w3.org/1999/xlink" xlink:title="Prepelvic length" id="ABBRID0EWUFM" xlink:type="simple">PreP</abbrev>, <abbrev xmlns:xlink="http://www.w3.org/1999/xlink" xlink:title="Preanal length" id="ABBRID0E1UFM" xlink:type="simple">PreA</abbrev>, <abbrev xmlns:xlink="http://www.w3.org/1999/xlink" xlink:title="Predorsal length" id="ABBRID0E5UFM" xlink:type="simple">PreD</abbrev>, <abbrev xmlns:xlink="http://www.w3.org/1999/xlink" xlink:title="Body depth" id="ABBRID0ECVFM" xlink:type="simple">BD</abbrev>, <abbrev xmlns:xlink="http://www.w3.org/1999/xlink" xlink:title="Postdorsal length" id="ABBRID0EGVFM" xlink:type="simple">PostD</abbrev>, <abbrev xmlns:xlink="http://www.w3.org/1999/xlink" xlink:title="Head length" id="ABBRID0EKVFM" xlink:type="simple">HL</abbrev>, <abbrev xmlns:xlink="http://www.w3.org/1999/xlink" xlink:title="Middle gill raker length" id="ABBRID0EOVFM" xlink:type="simple">MGR</abbrev>, <abbrev xmlns:xlink="http://www.w3.org/1999/xlink" xlink:title="Longest gill raker length" id="ABBRID0ESVFM" xlink:type="simple">LGR</abbrev>; N=10 for <abbrev xmlns:xlink="http://www.w3.org/1999/xlink" xlink:title="Caudal fin length" id="ABBRID0EWVFM" xlink:type="simple">CF</abbrev>; N=8 for <abbrev xmlns:xlink="http://www.w3.org/1999/xlink" xlink:title="Total length" id="ABBRID0E1VFM" xlink:type="simple">TL</abbrev>; N=1 for <abbrev xmlns:xlink="http://www.w3.org/1999/xlink" xlink:title="Upper arch length" id="ABBRID0E5VFM" xlink:type="simple">UA</abbrev>, <abbrev xmlns:xlink="http://www.w3.org/1999/xlink" xlink:title="Lower arch length" id="ABBRID0ECWFM" xlink:type="simple">LA</abbrev>.</p></fn></table-wrap-foot></table-wrap><table-wrap id="T10" position="float" orientation="portrait"><label>Table 10.</label><caption><p>The first- and second-best ratios retrieved from the <abbrev xmlns:xlink="http://www.w3.org/1999/xlink" xlink:title="linear discriminant analysis" id="ABBRID0E1EKM" xlink:type="simple">LDA</abbrev> ratio extractor of pair-wise comparisons of all or a subset of head and body characters of the contemporary specimens from the species of lakes Lucerne and Sarnen. For some comparisons only a subset of characters could be used (a-j); the respective characters that were included are listed at the end of the table. δ is a measure of how good shape discriminates in comparison to size (i.e., the smaller the less allometry). Ratios marked with an asterisk * have very little (not more than one specimen of one species overlaps with the other species) or no overlap and were thus eligible for use in the species key and the diagnoses.</p></caption><table id="TID0EE5IM" rules="all"><tbody><tr><th rowspan="1" colspan="1">Species comparison</th><th rowspan="1" colspan="1">Best ratio</th><th rowspan="1" colspan="1">Range species 1</th><th rowspan="1" colspan="1">Range species 2</th><th rowspan="1" colspan="1">Standard distance</th><th rowspan="1" colspan="1">δ (shape vs. size)</th></tr><tr><td rowspan="2" colspan="1"><italic><tp:taxon-name><tp:taxon-name-part taxon-name-part-type="genus" reg="Coregonus">C.</tp:taxon-name-part><tp:taxon-name-part taxon-name-part-type="species" reg="litoralis">litoralis</tp:taxon-name-part></tp:taxon-name></italic> vs. <italic><tp:taxon-name><tp:taxon-name-part taxon-name-part-type="genus" reg="Coregonus">C.</tp:taxon-name-part><tp:taxon-name-part taxon-name-part-type="species" reg="intermundia">intermundia</tp:taxon-name-part></tp:taxon-name></italic> (a)</td><td rowspan="1" colspan="1"><abbrev xmlns:xlink="http://www.w3.org/1999/xlink" xlink:title="Predorsal length" id="ABBRID0EUGKM" xlink:type="simple">PreD</abbrev>/<abbrev xmlns:xlink="http://www.w3.org/1999/xlink" xlink:title="Eye diameter" id="ABBRID0EYGKM" xlink:type="simple">ED</abbrev> *</td><td rowspan="1" colspan="1">10.89–12.75</td><td rowspan="1" colspan="1">9.92–10.59</td><td rowspan="1" colspan="1">19.5</td><td rowspan="1" colspan="1">0.17</td></tr><tr><td rowspan="1" colspan="1"><abbrev xmlns:xlink="http://www.w3.org/1999/xlink" xlink:title="Snout length" id="ABBRID0ENHKM" xlink:type="simple">SN</abbrev>/M *</td><td rowspan="1" colspan="1">1.17–1.39</td><td rowspan="1" colspan="1">1.02–1.17</td><td rowspan="1" colspan="1">18.95</td><td rowspan="1" colspan="1">0.18</td></tr><tr><td rowspan="2" colspan="1"><italic><tp:taxon-name><tp:taxon-name-part taxon-name-part-type="genus" reg="Coregonus">C.</tp:taxon-name-part><tp:taxon-name-part taxon-name-part-type="species" reg="litoralis">litoralis</tp:taxon-name-part></tp:taxon-name></italic> vs. <italic><tp:taxon-name><tp:taxon-name-part taxon-name-part-type="genus" reg="Coregonus">C.</tp:taxon-name-part><tp:taxon-name-part taxon-name-part-type="species" reg="suspensus">suspensus</tp:taxon-name-part></tp:taxon-name></italic> (b)</td><td rowspan="1" colspan="1"><abbrev xmlns:xlink="http://www.w3.org/1999/xlink" xlink:title="Caudal peduncle depth" id="ABBRID0E3IKM" xlink:type="simple">CD</abbrev>/<abbrev xmlns:xlink="http://www.w3.org/1999/xlink" xlink:title="Uper jaw width" id="ABBRID0EAJKM" xlink:type="simple">UJW</abbrev> *</td><td rowspan="1" colspan="1">1.74–1.97</td><td rowspan="1" colspan="1">1.5–1.68</td><td rowspan="1" colspan="1">11.98</td><td rowspan="1" colspan="1">0.27</td></tr><tr><td rowspan="1" colspan="1"><abbrev xmlns:xlink="http://www.w3.org/1999/xlink" xlink:title="Caudal peduncle depth" id="ABBRID0EVJKM" xlink:type="simple">CD</abbrev>/<abbrev xmlns:xlink="http://www.w3.org/1999/xlink" xlink:title="Predorsal length" id="ABBRID0EZJKM" xlink:type="simple">PreD</abbrev> *</td><td rowspan="1" colspan="1">0.16–0.18</td><td rowspan="1" colspan="1">0.15–0.16</td><td rowspan="1" colspan="1">11.43</td><td rowspan="1" colspan="1">0.28</td></tr><tr><td rowspan="2" colspan="1"><italic><tp:taxon-name><tp:taxon-name-part taxon-name-part-type="genus" reg="Coregonus">C.</tp:taxon-name-part><tp:taxon-name-part taxon-name-part-type="species" reg="litoralis">litoralis</tp:taxon-name-part></tp:taxon-name></italic> vs. <italic><tp:taxon-name><tp:taxon-name-part taxon-name-part-type="genus" reg="Coregonus">C.</tp:taxon-name-part><tp:taxon-name-part taxon-name-part-type="species" reg="nobilis">nobilis</tp:taxon-name-part></tp:taxon-name></italic> (c)</td><td rowspan="1" colspan="1"><abbrev xmlns:xlink="http://www.w3.org/1999/xlink" xlink:title="Caudal peduncle depth" id="ABBRID0EILKM" xlink:type="simple">CD</abbrev>/<abbrev xmlns:xlink="http://www.w3.org/1999/xlink" xlink:title="Postdorsal length" id="ABBRID0EMLKM" xlink:type="simple">PostD</abbrev> *</td><td rowspan="1" colspan="1">0.17–0.21</td><td rowspan="1" colspan="1">0.14–0.16</td><td rowspan="1" colspan="1">54.78</td><td rowspan="1" colspan="1">0.06</td></tr><tr><td rowspan="1" colspan="1"><abbrev xmlns:xlink="http://www.w3.org/1999/xlink" xlink:title="Pectoral fin 2 length" id="ABBRID0EBMKM" xlink:type="simple">PecF2</abbrev>/<abbrev xmlns:xlink="http://www.w3.org/1999/xlink" xlink:title="Length of anterior part of dorsal fin erected" id="ABBRID0EFMKM" xlink:type="simple">DFAe</abbrev> *</td><td rowspan="1" colspan="1">0.84–0.92</td><td rowspan="1" colspan="1">0.94–1.10</td><td rowspan="1" colspan="1">54.52</td><td rowspan="1" colspan="1">0.06</td></tr><tr><td rowspan="2" colspan="1"><italic><tp:taxon-name><tp:taxon-name-part taxon-name-part-type="genus" reg="Coregonus">C.</tp:taxon-name-part><tp:taxon-name-part taxon-name-part-type="species" reg="litoralis">litoralis</tp:taxon-name-part></tp:taxon-name></italic> vs. <italic><tp:taxon-name><tp:taxon-name-part taxon-name-part-type="genus" reg="Coregonus">C.</tp:taxon-name-part><tp:taxon-name-part taxon-name-part-type="species" reg="muelleri">muelleri</tp:taxon-name-part></tp:taxon-name></italic> (d)</td><td rowspan="1" colspan="1"><abbrev xmlns:xlink="http://www.w3.org/1999/xlink" xlink:title="Caudal peduncle depth" id="ABBRID0EUNKM" xlink:type="simple">CD</abbrev>/<abbrev xmlns:xlink="http://www.w3.org/1999/xlink" xlink:title="Eye diameter" id="ABBRID0EYNKM" xlink:type="simple">ED</abbrev> *</td><td rowspan="1" colspan="1">1.87–2.25</td><td rowspan="1" colspan="1">1.12–1.43</td><td rowspan="1" colspan="1">34.61</td><td rowspan="1" colspan="1">0.24</td></tr><tr><td rowspan="1" colspan="1"><abbrev xmlns:xlink="http://www.w3.org/1999/xlink" xlink:title="Head depth" id="ABBRID0ENOKM" xlink:type="simple">HD</abbrev>/<abbrev xmlns:xlink="http://www.w3.org/1999/xlink" xlink:title="Snout width" id="ABBRID0EROKM" xlink:type="simple">SW</abbrev> *</td><td rowspan="1" colspan="1">4.45–5.55</td><td rowspan="1" colspan="1">3.45–4.45</td><td rowspan="1" colspan="1">33.84</td><td rowspan="1" colspan="1">0.25</td></tr><tr><td rowspan="1" colspan="1">
                        <bold>Species comparison</bold>
                      </td><td rowspan="1" colspan="1">
                        <bold>Best ratio</bold>
                      </td><td rowspan="1" colspan="1">
                        <bold>Range species 1</bold>
                      </td><td rowspan="1" colspan="1">
                        <bold>Range species 2</bold>
                      </td><td rowspan="1" colspan="1">
                        <bold>Standard distance</bold>
                      </td><td rowspan="1" colspan="1">δ <bold>(shape vs. size)</bold></td></tr><tr><td rowspan="1" colspan="1"><italic><tp:taxon-name><tp:taxon-name-part taxon-name-part-type="genus" reg="Coregonus">C.</tp:taxon-name-part><tp:taxon-name-part taxon-name-part-type="species" reg="intermundia">intermundia</tp:taxon-name-part></tp:taxon-name></italic> vs. <italic><tp:taxon-name><tp:taxon-name-part taxon-name-part-type="genus" reg="Coregonus">C.</tp:taxon-name-part><tp:taxon-name-part taxon-name-part-type="species" reg="suspensus">suspensus</tp:taxon-name-part></tp:taxon-name></italic> (e)</td><td rowspan="1" colspan="1"><abbrev xmlns:xlink="http://www.w3.org/1999/xlink" xlink:title="Predorsal length" id="ABBRID0EERKM" xlink:type="simple">PreD</abbrev>/<abbrev xmlns:xlink="http://www.w3.org/1999/xlink" xlink:title="Eye diameter" id="ABBRID0EIRKM" xlink:type="simple">ED</abbrev> *</td><td rowspan="1" colspan="1">9.92–10.59</td><td rowspan="1" colspan="1">10.73–11.4</td><td rowspan="1" colspan="1">14.96</td><td rowspan="1" colspan="1">0.01</td></tr><tr><td rowspan="1" colspan="1"><italic><tp:taxon-name><tp:taxon-name-part taxon-name-part-type="genus" reg="Coregonus">C.</tp:taxon-name-part><tp:taxon-name-part taxon-name-part-type="species" reg="intermundia">intermundia</tp:taxon-name-part></tp:taxon-name></italic> vs. <italic><tp:taxon-name><tp:taxon-name-part taxon-name-part-type="genus" reg="Coregonus">C.</tp:taxon-name-part><tp:taxon-name-part taxon-name-part-type="species" reg="nobilis">nobilis</tp:taxon-name-part></tp:taxon-name></italic> (f)</td><td rowspan="1" colspan="1"><abbrev xmlns:xlink="http://www.w3.org/1999/xlink" xlink:title="Caudal peduncle depth" id="ABBRID0EXSKM" xlink:type="simple">CD</abbrev>/<abbrev xmlns:xlink="http://www.w3.org/1999/xlink" xlink:title="Head width" id="ABBRID0E2SKM" xlink:type="simple">HW</abbrev> *</td><td rowspan="1" colspan="1">0.77–0.87</td><td rowspan="1" colspan="1">0.63–0.77</td><td rowspan="1" colspan="1">13.81</td><td rowspan="1" colspan="1">0.06</td></tr><tr><td rowspan="1" colspan="1"><italic><tp:taxon-name><tp:taxon-name-part taxon-name-part-type="genus" reg="Coregonus">C.</tp:taxon-name-part><tp:taxon-name-part taxon-name-part-type="species" reg="intermundia">intermundia</tp:taxon-name-part></tp:taxon-name></italic> vs. <italic><tp:taxon-name><tp:taxon-name-part taxon-name-part-type="genus" reg="Coregonus">C.</tp:taxon-name-part><tp:taxon-name-part taxon-name-part-type="species" reg="muelleri">muelleri</tp:taxon-name-part></tp:taxon-name></italic> (g)</td><td rowspan="1" colspan="1"><abbrev xmlns:xlink="http://www.w3.org/1999/xlink" xlink:title="Caudal peduncle depth" id="ABBRID0EKUKM" xlink:type="simple">CD</abbrev>/<abbrev xmlns:xlink="http://www.w3.org/1999/xlink" xlink:title="Eye diameter" id="ABBRID0EOUKM" xlink:type="simple">ED</abbrev> *</td><td rowspan="1" colspan="1">1.53–1.84</td><td rowspan="1" colspan="1">1.12–1.43</td><td rowspan="1" colspan="1">16.58</td><td rowspan="1" colspan="1">0.28</td></tr><tr><td rowspan="1" colspan="1">
                        <bold>Species comparison</bold>
                      </td><td rowspan="1" colspan="1">
                        <bold>Best ratio</bold>
                      </td><td rowspan="1" colspan="1">
                        <bold>Range species 1</bold>
                      </td><td rowspan="1" colspan="1">
                        <bold>Range species 2</bold>
                      </td><td rowspan="1" colspan="1">
                        <bold>Standard distance</bold>
                      </td><td rowspan="1" colspan="1">δ <bold>(shape vs. size)</bold></td></tr><tr><td rowspan="1" colspan="1"><italic><tp:taxon-name><tp:taxon-name-part taxon-name-part-type="genus" reg="Coregonus">C.</tp:taxon-name-part><tp:taxon-name-part taxon-name-part-type="species" reg="suspensus">suspensus</tp:taxon-name-part></tp:taxon-name></italic> vs. <italic><tp:taxon-name><tp:taxon-name-part taxon-name-part-type="genus" reg="Coregonus">C.</tp:taxon-name-part><tp:taxon-name-part taxon-name-part-type="species" reg="nobilis">nobilis</tp:taxon-name-part></tp:taxon-name></italic> (h)</td><td rowspan="1" colspan="1"><abbrev xmlns:xlink="http://www.w3.org/1999/xlink" xlink:title="Pectoral fin base" id="ABBRID0EBXKM" xlink:type="simple">PecFB</abbrev>/<abbrev xmlns:xlink="http://www.w3.org/1999/xlink" xlink:title="Caudal peduncle depth" id="ABBRID0EFXKM" xlink:type="simple">CD</abbrev> *</td><td rowspan="1" colspan="1">0.41–0.43</td><td rowspan="1" colspan="1">0.45–0.52</td><td rowspan="1" colspan="1">49.76</td><td rowspan="1" colspan="1">0.02</td></tr><tr><td rowspan="2" colspan="1"><italic><tp:taxon-name><tp:taxon-name-part taxon-name-part-type="genus" reg="Coregonus">C.</tp:taxon-name-part><tp:taxon-name-part taxon-name-part-type="species" reg="suspensus">suspensus</tp:taxon-name-part></tp:taxon-name></italic> vs. <italic><tp:taxon-name><tp:taxon-name-part taxon-name-part-type="genus" reg="Coregonus">C.</tp:taxon-name-part><tp:taxon-name-part taxon-name-part-type="species" reg="muelleri">muelleri</tp:taxon-name-part></tp:taxon-name></italic> (i)</td><td rowspan="1" colspan="1"><abbrev xmlns:xlink="http://www.w3.org/1999/xlink" xlink:title="Predorsal length" id="ABBRID0EUYKM" xlink:type="simple">PreD</abbrev>/<abbrev xmlns:xlink="http://www.w3.org/1999/xlink" xlink:title="Eye diameter" id="ABBRID0EYYKM" xlink:type="simple">ED</abbrev> *</td><td rowspan="1" colspan="1">10.73–11.4</td><td rowspan="1" colspan="1">8.17–9.63</td><td rowspan="1" colspan="1">28</td><td rowspan="1" colspan="1">0.19</td></tr><tr><td rowspan="1" colspan="1"><abbrev xmlns:xlink="http://www.w3.org/1999/xlink" xlink:title="Body depth" id="ABBRID0ENZKM" xlink:type="simple">BD</abbrev>/<abbrev xmlns:xlink="http://www.w3.org/1999/xlink" xlink:title="Lower jaw length" id="ABBRID0ERZKM" xlink:type="simple">LJ</abbrev> *</td><td rowspan="1" colspan="1">2.71–3.33</td><td rowspan="1" colspan="1">2.01–2.63</td><td rowspan="1" colspan="1">27.46</td><td rowspan="1" colspan="1">0.2</td></tr><tr><td rowspan="1" colspan="1">
                        <bold>Species comparison</bold>
                      </td><td rowspan="1" colspan="1">
                        <bold>Best ratio</bold>
                      </td><td rowspan="1" colspan="1">
                        <bold>Range species 1</bold>
                      </td><td rowspan="1" colspan="1">
                        <bold>Range species 2</bold>
                      </td><td rowspan="1" colspan="1">
                        <bold>Standard distance</bold>
                      </td><td rowspan="1" colspan="1">δ <bold>(shape vs. size)</bold></td></tr><tr><td rowspan="1" colspan="1"><italic><tp:taxon-name><tp:taxon-name-part taxon-name-part-type="genus" reg="Coregonus">C.</tp:taxon-name-part><tp:taxon-name-part taxon-name-part-type="species" reg="nobilis">nobilis</tp:taxon-name-part></tp:taxon-name></italic> vs. <italic><tp:taxon-name><tp:taxon-name-part taxon-name-part-type="genus" reg="Coregonus">C.</tp:taxon-name-part><tp:taxon-name-part taxon-name-part-type="species" reg="muelleri">muelleri</tp:taxon-name-part></tp:taxon-name></italic> (j)</td><td rowspan="1" colspan="1"><abbrev xmlns:xlink="http://www.w3.org/1999/xlink" xlink:title="Eye diameter" id="ABBRID0EE3KM" xlink:type="simple">ED</abbrev>/<abbrev xmlns:xlink="http://www.w3.org/1999/xlink" xlink:title="Head depth" id="ABBRID0EI3KM" xlink:type="simple">HD</abbrev> *</td><td rowspan="1" colspan="1">0.27–0.33</td><td rowspan="1" colspan="1">0.35–0.42</td><td rowspan="1" colspan="1">29.85</td><td rowspan="1" colspan="1">0.21</td></tr><tr><td rowspan="1" colspan="1">
                        <bold>Species comparison</bold>
                      </td><td rowspan="1" colspan="1">
                        <bold>Best ratio</bold>
                      </td><td rowspan="1" colspan="1">
                        <bold>Range species 1</bold>
                      </td><td rowspan="1" colspan="1">
                        <bold>Range species 2</bold>
                      </td><td rowspan="1" colspan="1">
                        <bold>Standard distance</bold>
                      </td><td rowspan="1" colspan="1">δ <bold>(shape vs. size)</bold></td></tr><tr><td rowspan="1" colspan="1"><italic><tp:taxon-name><tp:taxon-name-part taxon-name-part-type="genus" reg="Coregonus">C.</tp:taxon-name-part><tp:taxon-name-part taxon-name-part-type="species" reg="sarnensis">sarnensis</tp:taxon-name-part></tp:taxon-name></italic> vs. <italic><tp:taxon-name><tp:taxon-name-part taxon-name-part-type="genus" reg="Coregonus">C.</tp:taxon-name-part><tp:taxon-name-part taxon-name-part-type="species" reg="litoralis">litoralis</tp:taxon-name-part></tp:taxon-name></italic> (k)</td><td rowspan="1" colspan="1"><abbrev xmlns:xlink="http://www.w3.org/1999/xlink" xlink:title="Eye diameter" id="ABBRID0E25KM" xlink:type="simple">ED</abbrev>/<abbrev xmlns:xlink="http://www.w3.org/1999/xlink" xlink:title="Head depth" id="ABBRID0E65KM" xlink:type="simple">HD</abbrev> *</td><td rowspan="1" colspan="1">0.33–0.39</td><td rowspan="1" colspan="1">0.25–0.30</td><td rowspan="1" colspan="1">99.33</td><td rowspan="1" colspan="1">0.04</td></tr><tr><td rowspan="1" colspan="1"><italic><tp:taxon-name><tp:taxon-name-part taxon-name-part-type="genus" reg="Coregonus">C.</tp:taxon-name-part><tp:taxon-name-part taxon-name-part-type="species" reg="sarnensis">sarnensis</tp:taxon-name-part></tp:taxon-name></italic> vs. <italic><tp:taxon-name><tp:taxon-name-part taxon-name-part-type="genus" reg="Coregonus">C.</tp:taxon-name-part><tp:taxon-name-part taxon-name-part-type="species" reg="intermundia">intermundia</tp:taxon-name-part></tp:taxon-name></italic> (l)</td><td rowspan="1" colspan="1"><abbrev xmlns:xlink="http://www.w3.org/1999/xlink" xlink:title="Standard length" id="ABBRID0EOALM" xlink:type="simple">SL</abbrev>/<abbrev xmlns:xlink="http://www.w3.org/1999/xlink" xlink:title="Eye diameter" id="ABBRID0ESALM" xlink:type="simple">ED</abbrev></td><td rowspan="1" colspan="1">16.29–21.67</td><td rowspan="1" colspan="1">20.59–24.04</td><td rowspan="1" colspan="1">19.6</td><td rowspan="1" colspan="1">0.07</td></tr><tr><td rowspan="2" colspan="1"><italic><tp:taxon-name><tp:taxon-name-part taxon-name-part-type="genus" reg="Coregonus">C.</tp:taxon-name-part><tp:taxon-name-part taxon-name-part-type="species" reg="sarnensis">sarnensis</tp:taxon-name-part></tp:taxon-name></italic> vs. <italic><tp:taxon-name><tp:taxon-name-part taxon-name-part-type="genus" reg="Coregonus">C.</tp:taxon-name-part><tp:taxon-name-part taxon-name-part-type="species" reg="suspensus">suspensus</tp:taxon-name-part></tp:taxon-name></italic> (m)</td><td rowspan="1" colspan="1"><abbrev xmlns:xlink="http://www.w3.org/1999/xlink" xlink:title="Predorsal length" id="ABBRID0EACLM" xlink:type="simple">PreD</abbrev>/<abbrev xmlns:xlink="http://www.w3.org/1999/xlink" xlink:title="Eye diameter" id="ABBRID0EECLM" xlink:type="simple">ED</abbrev> *</td><td rowspan="1" colspan="1">7.42–10.21</td><td rowspan="1" colspan="1">10.73–11.40</td><td rowspan="1" colspan="1">7.24</td><td rowspan="1" colspan="1">0.17</td></tr><tr><td rowspan="1" colspan="1"><abbrev xmlns:xlink="http://www.w3.org/1999/xlink" xlink:title="Pelvic fin length" id="ABBRID0EZCLM" xlink:type="simple">PelvF</abbrev>/<abbrev xmlns:xlink="http://www.w3.org/1999/xlink" xlink:title="Preanal length" id="ABBRID0E4CLM" xlink:type="simple">PreA</abbrev> *</td><td rowspan="1" colspan="1">0.20–0.24</td><td rowspan="1" colspan="1">0.20–0.21</td><td rowspan="1" colspan="1">6.56</td><td rowspan="1" colspan="1">0.17</td></tr><tr><td rowspan="1" colspan="1"><italic><tp:taxon-name><tp:taxon-name-part taxon-name-part-type="genus" reg="Coregonus">C.</tp:taxon-name-part><tp:taxon-name-part taxon-name-part-type="species" reg="sarnensis">sarnensis</tp:taxon-name-part></tp:taxon-name></italic> vs.<italic><tp:taxon-name><tp:taxon-name-part taxon-name-part-type="genus" reg="Coregonus">C.</tp:taxon-name-part><tp:taxon-name-part taxon-name-part-type="species" reg="nobilis">nobilis</tp:taxon-name-part></tp:taxon-name></italic> (n)</td><td rowspan="1" colspan="1"><abbrev xmlns:xlink="http://www.w3.org/1999/xlink" xlink:title="Postdorsal length" id="ABBRID0EMELM" xlink:type="simple">PostD</abbrev>/<abbrev xmlns:xlink="http://www.w3.org/1999/xlink" xlink:title="Eye cavity" id="ABBRID0EQELM" xlink:type="simple">EC</abbrev> *</td><td rowspan="1" colspan="1">5.94–7.94</td><td rowspan="1" colspan="1">7.87–9.77</td><td rowspan="1" colspan="1">14.28</td><td rowspan="1" colspan="1">0.14</td></tr><tr><td rowspan="1" colspan="1">
                        <bold>Multispecies comparison</bold>
                      </td><td rowspan="1" colspan="5"/></tr><tr><td rowspan="1" colspan="1"><italic><tp:taxon-name><tp:taxon-name-part taxon-name-part-type="genus" reg="Coregonus">C.</tp:taxon-name-part><tp:taxon-name-part taxon-name-part-type="species" reg="muelleri">muelleri</tp:taxon-name-part></tp:taxon-name></italic> vs. <italic><tp:taxon-name><tp:taxon-name-part taxon-name-part-type="genus" reg="Coregonus">C.</tp:taxon-name-part><tp:taxon-name-part taxon-name-part-type="species" reg="intermundia">intermundia</tp:taxon-name-part></tp:taxon-name> + <tp:taxon-name><tp:taxon-name-part taxon-name-part-type="genus" reg="Coregonus">C.</tp:taxon-name-part><tp:taxon-name-part taxon-name-part-type="species" reg="nobilis">nobilis</tp:taxon-name-part></tp:taxon-name></italic> (o)</td><td rowspan="1" colspan="1"><abbrev xmlns:xlink="http://www.w3.org/1999/xlink" xlink:title="Total length" id="ABBRID0ETGLM" xlink:type="simple">TL</abbrev>/<abbrev xmlns:xlink="http://www.w3.org/1999/xlink" xlink:title="Eye diameter" id="ABBRID0EXGLM" xlink:type="simple">ED</abbrev> *</td><td rowspan="1" colspan="1">21.37–24.65</td><td rowspan="1" colspan="1">24.45–29.59</td><td rowspan="1" colspan="1">9.75</td><td rowspan="1" colspan="1">0.40</td></tr></tbody></table><table-wrap-foot><fn><p>(a) <abbrev xmlns:xlink="http://www.w3.org/1999/xlink" xlink:title="Pectoral fin 2 length" id="ABBRID0ELHLM" xlink:type="simple">PecF2</abbrev>, <abbrev xmlns:xlink="http://www.w3.org/1999/xlink" xlink:title="Dorsal fin base" id="ABBRID0EPHLM" xlink:type="simple">DFB</abbrev>, <abbrev xmlns:xlink="http://www.w3.org/1999/xlink" xlink:title="Length of anterior part of dorsal fin erected" id="ABBRID0ETHLM" xlink:type="simple">DFAe</abbrev>, <abbrev xmlns:xlink="http://www.w3.org/1999/xlink" xlink:title="Length of anterior part of dorsal fin depressed" id="ABBRID0EXHLM" xlink:type="simple">DFAd</abbrev>, <abbrev xmlns:xlink="http://www.w3.org/1999/xlink" xlink:title="Length of posterior part of dorsal fin erected" id="ABBRID0E2HLM" xlink:type="simple">DFPe</abbrev>, <abbrev xmlns:xlink="http://www.w3.org/1999/xlink" xlink:title="Caudal peduncle depth" id="ABBRID0E6HLM" xlink:type="simple">CD</abbrev>, <abbrev xmlns:xlink="http://www.w3.org/1999/xlink" xlink:title="Caudal peduncle length" id="ABBRID0EDILM" xlink:type="simple">CL</abbrev>, <abbrev xmlns:xlink="http://www.w3.org/1999/xlink" xlink:title="Length from posterior part of adipose fin to caudal fin base" id="ABBRID0EHILM" xlink:type="simple">PAdC</abbrev>, <abbrev xmlns:xlink="http://www.w3.org/1999/xlink" xlink:title="Dorsal head length" id="ABBRID0ELILM" xlink:type="simple">DHL</abbrev>, <abbrev xmlns:xlink="http://www.w3.org/1999/xlink" xlink:title="Prepelvic length" id="ABBRID0EPILM" xlink:type="simple">PreP</abbrev>, <abbrev xmlns:xlink="http://www.w3.org/1999/xlink" xlink:title="Preanal length" id="ABBRID0ETILM" xlink:type="simple">PreA</abbrev>, <abbrev xmlns:xlink="http://www.w3.org/1999/xlink" xlink:title="Predorsal length" id="ABBRID0EXILM" xlink:type="simple">PreD</abbrev>, <abbrev xmlns:xlink="http://www.w3.org/1999/xlink" xlink:title="Postdorsal length" id="ABBRID0E2ILM" xlink:type="simple">PostD</abbrev>, <abbrev xmlns:xlink="http://www.w3.org/1999/xlink" xlink:title="Snout length" id="ABBRID0E6ILM" xlink:type="simple">SN</abbrev>, <abbrev xmlns:xlink="http://www.w3.org/1999/xlink" xlink:title="Eye diameter" id="ABBRID0EDJLM" xlink:type="simple">ED</abbrev>, <abbrev xmlns:xlink="http://www.w3.org/1999/xlink" xlink:title="Eye height" id="ABBRID0EHJLM" xlink:type="simple">EH</abbrev>, <abbrev xmlns:xlink="http://www.w3.org/1999/xlink" xlink:title="Head length" id="ABBRID0ELJLM" xlink:type="simple">HL</abbrev>, <abbrev xmlns:xlink="http://www.w3.org/1999/xlink" xlink:title="Mouth width" id="ABBRID0EPJLM" xlink:type="simple">MW</abbrev>, <abbrev xmlns:xlink="http://www.w3.org/1999/xlink" xlink:title="Upper jaw length" id="ABBRID0ETJLM" xlink:type="simple">UJ</abbrev>, <abbrev xmlns:xlink="http://www.w3.org/1999/xlink" xlink:title="Lower jaw length" id="ABBRID0EXJLM" xlink:type="simple">LJ</abbrev>, M, <abbrev xmlns:xlink="http://www.w3.org/1999/xlink" xlink:title="Snout width" id="ABBRID0E2JLM" xlink:type="simple">SW</abbrev>, <abbrev xmlns:xlink="http://www.w3.org/1999/xlink" xlink:title="Head width" id="ABBRID0E6JLM" xlink:type="simple">HW</abbrev>, <abbrev xmlns:xlink="http://www.w3.org/1999/xlink" xlink:title="Uper jaw width" id="ABBRID0EDKLM" xlink:type="simple">UJW</abbrev>, <abbrev xmlns:xlink="http://www.w3.org/1999/xlink" xlink:title="Eye socket" id="ABBRID0EHKLM" xlink:type="simple">ES</abbrev> (b) <abbrev xmlns:xlink="http://www.w3.org/1999/xlink" xlink:title="Length of anterior part of dorsal fin erected" id="ABBRID0ELKLM" xlink:type="simple">DFAe</abbrev>, <abbrev xmlns:xlink="http://www.w3.org/1999/xlink" xlink:title="Caudal peduncle depth" id="ABBRID0EPKLM" xlink:type="simple">CD</abbrev>, <abbrev xmlns:xlink="http://www.w3.org/1999/xlink" xlink:title="Length from posterior part of adipose fin to caudal fin base" id="ABBRID0ETKLM" xlink:type="simple">PAdC</abbrev>, <abbrev xmlns:xlink="http://www.w3.org/1999/xlink" xlink:title="Dorsal head length" id="ABBRID0EXKLM" xlink:type="simple">DHL</abbrev>, <abbrev xmlns:xlink="http://www.w3.org/1999/xlink" xlink:title="Prepelvic length" id="ABBRID0E2KLM" xlink:type="simple">PreP</abbrev>, <abbrev xmlns:xlink="http://www.w3.org/1999/xlink" xlink:title="Preanal length" id="ABBRID0E6KLM" xlink:type="simple">PreA</abbrev>, <abbrev xmlns:xlink="http://www.w3.org/1999/xlink" xlink:title="Predorsal length" id="ABBRID0EDLLM" xlink:type="simple">PreD</abbrev>, <abbrev xmlns:xlink="http://www.w3.org/1999/xlink" xlink:title="Postdorsal length" id="ABBRID0EHLLM" xlink:type="simple">PostD</abbrev>, <abbrev xmlns:xlink="http://www.w3.org/1999/xlink" xlink:title="Snout length" id="ABBRID0ELLLM" xlink:type="simple">SN</abbrev>, <abbrev xmlns:xlink="http://www.w3.org/1999/xlink" xlink:title="Eye diameter" id="ABBRID0EPLLM" xlink:type="simple">ED</abbrev>, <abbrev xmlns:xlink="http://www.w3.org/1999/xlink" xlink:title="Head length" id="ABBRID0ETLLM" xlink:type="simple">HL</abbrev>, <abbrev xmlns:xlink="http://www.w3.org/1999/xlink" xlink:title="Mouth width" id="ABBRID0EXLLM" xlink:type="simple">MW</abbrev>, <abbrev xmlns:xlink="http://www.w3.org/1999/xlink" xlink:title="Upper jaw length" id="ABBRID0E2LLM" xlink:type="simple">UJ</abbrev>, <abbrev xmlns:xlink="http://www.w3.org/1999/xlink" xlink:title="Lower jaw length" id="ABBRID0E6LLM" xlink:type="simple">LJ</abbrev>, M, <abbrev xmlns:xlink="http://www.w3.org/1999/xlink" xlink:title="Uper jaw width" id="ABBRID0EDMLM" xlink:type="simple">UJW</abbrev> (c) <abbrev xmlns:xlink="http://www.w3.org/1999/xlink" xlink:title="Pelvic fin length" id="ABBRID0EHMLM" xlink:type="simple">PelvF</abbrev>, <abbrev xmlns:xlink="http://www.w3.org/1999/xlink" xlink:title="Pectoral fin 2 length" id="ABBRID0ELMLM" xlink:type="simple">PecF2</abbrev>, <abbrev xmlns:xlink="http://www.w3.org/1999/xlink" xlink:title="Dorsal fin base" id="ABBRID0EPMLM" xlink:type="simple">DFB</abbrev>, <abbrev xmlns:xlink="http://www.w3.org/1999/xlink" xlink:title="Length of anterior part of dorsal fin erected" id="ABBRID0ETMLM" xlink:type="simple">DFAe</abbrev>, <abbrev xmlns:xlink="http://www.w3.org/1999/xlink" xlink:title="Length of anterior part of dorsal fin depressed" id="ABBRID0EXMLM" xlink:type="simple">DFAd</abbrev>, <abbrev xmlns:xlink="http://www.w3.org/1999/xlink" xlink:title="Length of posterior part of dorsal fin erected" id="ABBRID0E2MLM" xlink:type="simple">DFPe</abbrev>, <abbrev xmlns:xlink="http://www.w3.org/1999/xlink" xlink:title="Length of anterior part of the anal fin" id="ABBRID0E6MLM" xlink:type="simple">AFAe</abbrev>, <abbrev xmlns:xlink="http://www.w3.org/1999/xlink" xlink:title="Adipose fin base" id="ABBRID0EDNLM" xlink:type="simple">AdFB</abbrev>, <abbrev xmlns:xlink="http://www.w3.org/1999/xlink" xlink:title="Caudal peduncle depth" id="ABBRID0EHNLM" xlink:type="simple">CD</abbrev>, <abbrev xmlns:xlink="http://www.w3.org/1999/xlink" xlink:title="Caudal peduncle length" id="ABBRID0ELNLM" xlink:type="simple">CL</abbrev>, <abbrev xmlns:xlink="http://www.w3.org/1999/xlink" xlink:title="Length from posterior part of adipose fin to caudal fin base" id="ABBRID0EPNLM" xlink:type="simple">PAdC</abbrev>, <abbrev xmlns:xlink="http://www.w3.org/1999/xlink" xlink:title="Dorsal head length" id="ABBRID0ETNLM" xlink:type="simple">DHL</abbrev>, <abbrev xmlns:xlink="http://www.w3.org/1999/xlink" xlink:title="Prepelvic length" id="ABBRID0EXNLM" xlink:type="simple">PreP</abbrev>, <abbrev xmlns:xlink="http://www.w3.org/1999/xlink" xlink:title="Preanal length" id="ABBRID0E2NLM" xlink:type="simple">PreA</abbrev>, <abbrev xmlns:xlink="http://www.w3.org/1999/xlink" xlink:title="Standard length" id="ABBRID0E6NLM" xlink:type="simple">SL</abbrev>, <abbrev xmlns:xlink="http://www.w3.org/1999/xlink" xlink:title="Predorsal length" id="ABBRID0EDOLM" xlink:type="simple">PreD</abbrev>, <abbrev xmlns:xlink="http://www.w3.org/1999/xlink" xlink:title="Postdorsal length" id="ABBRID0EHOLM" xlink:type="simple">PostD</abbrev>, <abbrev xmlns:xlink="http://www.w3.org/1999/xlink" xlink:title="Snout length" id="ABBRID0ELOLM" xlink:type="simple">SN</abbrev>, <abbrev xmlns:xlink="http://www.w3.org/1999/xlink" xlink:title="Eye diameter" id="ABBRID0EPOLM" xlink:type="simple">ED</abbrev>, <abbrev xmlns:xlink="http://www.w3.org/1999/xlink" xlink:title="Eye cavity" id="ABBRID0ETOLM" xlink:type="simple">EC</abbrev>, <abbrev xmlns:xlink="http://www.w3.org/1999/xlink" xlink:title="Eye height" id="ABBRID0EXOLM" xlink:type="simple">EH</abbrev>, <abbrev xmlns:xlink="http://www.w3.org/1999/xlink" xlink:title="Head length" id="ABBRID0E2OLM" xlink:type="simple">HL</abbrev>, <abbrev xmlns:xlink="http://www.w3.org/1999/xlink" xlink:title="Head depth" id="ABBRID0E6OLM" xlink:type="simple">HD</abbrev>, <abbrev xmlns:xlink="http://www.w3.org/1999/xlink" xlink:title="Mouth width" id="ABBRID0EDPLM" xlink:type="simple">MW</abbrev>, <abbrev xmlns:xlink="http://www.w3.org/1999/xlink" xlink:title="Upper jaw length" id="ABBRID0EHPLM" xlink:type="simple">UJ</abbrev>, <abbrev xmlns:xlink="http://www.w3.org/1999/xlink" xlink:title="Lower jaw length" id="ABBRID0ELPLM" xlink:type="simple">LJ</abbrev>, M, <abbrev xmlns:xlink="http://www.w3.org/1999/xlink" xlink:title="Snout width" id="ABBRID0EPPLM" xlink:type="simple">SW</abbrev>, <abbrev xmlns:xlink="http://www.w3.org/1999/xlink" xlink:title="Head width" id="ABBRID0ETPLM" xlink:type="simple">HW</abbrev>, <abbrev xmlns:xlink="http://www.w3.org/1999/xlink" xlink:title="Interorbital width" id="ABBRID0EXPLM" xlink:type="simple">IOW</abbrev>, <abbrev xmlns:xlink="http://www.w3.org/1999/xlink" xlink:title="Uper jaw width" id="ABBRID0E2PLM" xlink:type="simple">UJW</abbrev>, <abbrev xmlns:xlink="http://www.w3.org/1999/xlink" xlink:title="Eye socket" id="ABBRID0E6PLM" xlink:type="simple">ES</abbrev> (d) all characters except <abbrev xmlns:xlink="http://www.w3.org/1999/xlink" xlink:title="Pelvic fin „spine“ length" id="ABBRID0EDQLM" xlink:type="simple">PelvFS</abbrev>, <abbrev xmlns:xlink="http://www.w3.org/1999/xlink" xlink:title="Standard length" id="ABBRID0EHQLM" xlink:type="simple">SL</abbrev>, <abbrev xmlns:xlink="http://www.w3.org/1999/xlink" xlink:title="Internarial width" id="ABBRID0ELQLM" xlink:type="simple">INW</abbrev>, <abbrev xmlns:xlink="http://www.w3.org/1999/xlink" xlink:title="Caudal fin length" id="ABBRID0EPQLM" xlink:type="simple">CF</abbrev>, <abbrev xmlns:xlink="http://www.w3.org/1999/xlink" xlink:title="Total length" id="ABBRID0ETQLM" xlink:type="simple">TL</abbrev> (e) <abbrev xmlns:xlink="http://www.w3.org/1999/xlink" xlink:title="Pelvic fin base" id="ABBRID0EXQLM" xlink:type="simple">PelvFB</abbrev>, <abbrev xmlns:xlink="http://www.w3.org/1999/xlink" xlink:title="Caudal peduncle depth" id="ABBRID0E2QLM" xlink:type="simple">CD</abbrev>, <abbrev xmlns:xlink="http://www.w3.org/1999/xlink" xlink:title="Dorsal head length" id="ABBRID0E6QLM" xlink:type="simple">DHL</abbrev>, <abbrev xmlns:xlink="http://www.w3.org/1999/xlink" xlink:title="Prepelvic length" id="ABBRID0EDRLM" xlink:type="simple">PreP</abbrev>, <abbrev xmlns:xlink="http://www.w3.org/1999/xlink" xlink:title="Preanal length" id="ABBRID0EHRLM" xlink:type="simple">PreA</abbrev>, <abbrev xmlns:xlink="http://www.w3.org/1999/xlink" xlink:title="Predorsal length" id="ABBRID0ELRLM" xlink:type="simple">PreD</abbrev>, <abbrev xmlns:xlink="http://www.w3.org/1999/xlink" xlink:title="Postdorsal length" id="ABBRID0EPRLM" xlink:type="simple">PostD</abbrev>, <abbrev xmlns:xlink="http://www.w3.org/1999/xlink" xlink:title="Snout length" id="ABBRID0ETRLM" xlink:type="simple">SN</abbrev>, <abbrev xmlns:xlink="http://www.w3.org/1999/xlink" xlink:title="Eye diameter" id="ABBRID0EXRLM" xlink:type="simple">ED</abbrev>, <abbrev xmlns:xlink="http://www.w3.org/1999/xlink" xlink:title="Head length" id="ABBRID0E2RLM" xlink:type="simple">HL</abbrev>, <abbrev xmlns:xlink="http://www.w3.org/1999/xlink" xlink:title="Mouth width" id="ABBRID0E6RLM" xlink:type="simple">MW</abbrev>, <abbrev xmlns:xlink="http://www.w3.org/1999/xlink" xlink:title="Upper jaw length" id="ABBRID0EDSLM" xlink:type="simple">UJ</abbrev>, <abbrev xmlns:xlink="http://www.w3.org/1999/xlink" xlink:title="Lower jaw length" id="ABBRID0EHSLM" xlink:type="simple">LJ</abbrev>, M, <abbrev xmlns:xlink="http://www.w3.org/1999/xlink" xlink:title="Snout depth" id="ABBRID0ELSLM" xlink:type="simple">SD</abbrev>, <abbrev xmlns:xlink="http://www.w3.org/1999/xlink" xlink:title="Uper jaw width" id="ABBRID0EPSLM" xlink:type="simple">UJW</abbrev>, <abbrev xmlns:xlink="http://www.w3.org/1999/xlink" xlink:title="Eye socket" id="ABBRID0ETSLM" xlink:type="simple">ES</abbrev> (f) <abbrev xmlns:xlink="http://www.w3.org/1999/xlink" xlink:title="Pelvic fin length" id="ABBRID0EXSLM" xlink:type="simple">PelvF</abbrev>, <abbrev xmlns:xlink="http://www.w3.org/1999/xlink" xlink:title="Pectoral fin 2 length" id="ABBRID0E2SLM" xlink:type="simple">PecF2</abbrev>, <abbrev xmlns:xlink="http://www.w3.org/1999/xlink" xlink:title="Dorsal fin base" id="ABBRID0E6SLM" xlink:type="simple">DFB</abbrev>, <abbrev xmlns:xlink="http://www.w3.org/1999/xlink" xlink:title="Length of anterior part of dorsal fin erected" id="ABBRID0EDTLM" xlink:type="simple">DFAe</abbrev>, <abbrev xmlns:xlink="http://www.w3.org/1999/xlink" xlink:title="Length of anterior part of dorsal fin depressed" id="ABBRID0EHTLM" xlink:type="simple">DFAd</abbrev>, <abbrev xmlns:xlink="http://www.w3.org/1999/xlink" xlink:title="Length of posterior part of dorsal fin erected" id="ABBRID0ELTLM" xlink:type="simple">DFPe</abbrev>, <abbrev xmlns:xlink="http://www.w3.org/1999/xlink" xlink:title="Length of anterior part of the anal fin" id="ABBRID0EPTLM" xlink:type="simple">AFAe</abbrev>, <abbrev xmlns:xlink="http://www.w3.org/1999/xlink" xlink:title="Caudal peduncle depth" id="ABBRID0ETTLM" xlink:type="simple">CD</abbrev>, <abbrev xmlns:xlink="http://www.w3.org/1999/xlink" xlink:title="Caudal peduncle length" id="ABBRID0EXTLM" xlink:type="simple">CL</abbrev>, <abbrev xmlns:xlink="http://www.w3.org/1999/xlink" xlink:title="Length from posterior part of adipose fin to caudal fin base" id="ABBRID0E2TLM" xlink:type="simple">PAdC</abbrev>, <abbrev xmlns:xlink="http://www.w3.org/1999/xlink" xlink:title="Dorsal head length" id="ABBRID0E6TLM" xlink:type="simple">DHL</abbrev>, <abbrev xmlns:xlink="http://www.w3.org/1999/xlink" xlink:title="Prepelvic length" id="ABBRID0EDULM" xlink:type="simple">PreP</abbrev>, <abbrev xmlns:xlink="http://www.w3.org/1999/xlink" xlink:title="Preanal length" id="ABBRID0EHULM" xlink:type="simple">PreA</abbrev>, <abbrev xmlns:xlink="http://www.w3.org/1999/xlink" xlink:title="Predorsal length" id="ABBRID0ELULM" xlink:type="simple">PreD</abbrev>, <abbrev xmlns:xlink="http://www.w3.org/1999/xlink" xlink:title="Body depth" id="ABBRID0EPULM" xlink:type="simple">BD</abbrev>, <abbrev xmlns:xlink="http://www.w3.org/1999/xlink" xlink:title="Postdorsal length" id="ABBRID0ETULM" xlink:type="simple">PostD</abbrev>, <abbrev xmlns:xlink="http://www.w3.org/1999/xlink" xlink:title="Snout length" id="ABBRID0EXULM" xlink:type="simple">SN</abbrev>, <abbrev xmlns:xlink="http://www.w3.org/1999/xlink" xlink:title="Eye diameter" id="ABBRID0E2ULM" xlink:type="simple">ED</abbrev>, <abbrev xmlns:xlink="http://www.w3.org/1999/xlink" xlink:title="Eye height" id="ABBRID0E6ULM" xlink:type="simple">EH</abbrev>, <abbrev xmlns:xlink="http://www.w3.org/1999/xlink" xlink:title="Postorbital length" id="ABBRID0EDVLM" xlink:type="simple">PostO</abbrev>, <abbrev xmlns:xlink="http://www.w3.org/1999/xlink" xlink:title="Head length" id="ABBRID0EHVLM" xlink:type="simple">HL</abbrev>, <abbrev xmlns:xlink="http://www.w3.org/1999/xlink" xlink:title="Head depth" id="ABBRID0ELVLM" xlink:type="simple">HD</abbrev>, <abbrev xmlns:xlink="http://www.w3.org/1999/xlink" xlink:title="Mouth width" id="ABBRID0EPVLM" xlink:type="simple">MW</abbrev>, <abbrev xmlns:xlink="http://www.w3.org/1999/xlink" xlink:title="Upper jaw length" id="ABBRID0ETVLM" xlink:type="simple">UJ</abbrev>, <abbrev xmlns:xlink="http://www.w3.org/1999/xlink" xlink:title="Lower jaw length" id="ABBRID0EXVLM" xlink:type="simple">LJ</abbrev>, M, <abbrev xmlns:xlink="http://www.w3.org/1999/xlink" xlink:title="Snout width" id="ABBRID0E2VLM" xlink:type="simple">SW</abbrev>, <abbrev xmlns:xlink="http://www.w3.org/1999/xlink" xlink:title="Head width" id="ABBRID0E6VLM" xlink:type="simple">HW</abbrev>, <abbrev xmlns:xlink="http://www.w3.org/1999/xlink" xlink:title="Interorbital width" id="ABBRID0EDWLM" xlink:type="simple">IOW</abbrev>, <abbrev xmlns:xlink="http://www.w3.org/1999/xlink" xlink:title="Lower jaw width" id="ABBRID0EHWLM" xlink:type="simple">LJW</abbrev>, <abbrev xmlns:xlink="http://www.w3.org/1999/xlink" xlink:title="Uper jaw width" id="ABBRID0ELWLM" xlink:type="simple">UJW</abbrev>, <abbrev xmlns:xlink="http://www.w3.org/1999/xlink" xlink:title="Eye socket" id="ABBRID0EPWLM" xlink:type="simple">ES</abbrev> (g) all characters except <abbrev xmlns:xlink="http://www.w3.org/1999/xlink" xlink:title="Caudal fin length" id="ABBRID0ETWLM" xlink:type="simple">CF</abbrev>, <abbrev xmlns:xlink="http://www.w3.org/1999/xlink" xlink:title="Total length" id="ABBRID0EXWLM" xlink:type="simple">TL</abbrev> (h) <abbrev xmlns:xlink="http://www.w3.org/1999/xlink" xlink:title="Pelvic fin base" id="ABBRID0E2WLM" xlink:type="simple">PelvFB</abbrev>, PELVF, PECFB, PECF2, <abbrev xmlns:xlink="http://www.w3.org/1999/xlink" xlink:title="Length of anterior part of dorsal fin erected" id="ABBRID0E6WLM" xlink:type="simple">DFAe</abbrev>, <abbrev xmlns:xlink="http://www.w3.org/1999/xlink" xlink:title="Caudal peduncle depth" id="ABBRID0EDXLM" xlink:type="simple">CD</abbrev>, <abbrev xmlns:xlink="http://www.w3.org/1999/xlink" xlink:title="Caudal peduncle length" id="ABBRID0EHXLM" xlink:type="simple">CL</abbrev>, <abbrev xmlns:xlink="http://www.w3.org/1999/xlink" xlink:title="Dorsal head length" id="ABBRID0ELXLM" xlink:type="simple">DHL</abbrev>, <abbrev xmlns:xlink="http://www.w3.org/1999/xlink" xlink:title="Prepelvic length" id="ABBRID0EPXLM" xlink:type="simple">PreP</abbrev>, <abbrev xmlns:xlink="http://www.w3.org/1999/xlink" xlink:title="Preanal length" id="ABBRID0ETXLM" xlink:type="simple">PreA</abbrev>, <abbrev xmlns:xlink="http://www.w3.org/1999/xlink" xlink:title="Predorsal length" id="ABBRID0EXXLM" xlink:type="simple">PreD</abbrev>, <abbrev xmlns:xlink="http://www.w3.org/1999/xlink" xlink:title="Body depth" id="ABBRID0E2XLM" xlink:type="simple">BD</abbrev>, <abbrev xmlns:xlink="http://www.w3.org/1999/xlink" xlink:title="Snout length" id="ABBRID0E6XLM" xlink:type="simple">SN</abbrev>, <abbrev xmlns:xlink="http://www.w3.org/1999/xlink" xlink:title="Eye diameter" id="ABBRID0EDYLM" xlink:type="simple">ED</abbrev>, <abbrev xmlns:xlink="http://www.w3.org/1999/xlink" xlink:title="Postorbital length" id="ABBRID0EHYLM" xlink:type="simple">PostO</abbrev>, <abbrev xmlns:xlink="http://www.w3.org/1999/xlink" xlink:title="Mouth width" id="ABBRID0ELYLM" xlink:type="simple">MW</abbrev>, <abbrev xmlns:xlink="http://www.w3.org/1999/xlink" xlink:title="Lower jaw length" id="ABBRID0EPYLM" xlink:type="simple">LJ</abbrev>, M, <abbrev xmlns:xlink="http://www.w3.org/1999/xlink" xlink:title="Snout depth" id="ABBRID0ETYLM" xlink:type="simple">SD</abbrev>, <abbrev xmlns:xlink="http://www.w3.org/1999/xlink" xlink:title="Snout width" id="ABBRID0EXYLM" xlink:type="simple">SW</abbrev>, <abbrev xmlns:xlink="http://www.w3.org/1999/xlink" xlink:title="Interorbital width" id="ABBRID0E2YLM" xlink:type="simple">IOW</abbrev>, <abbrev xmlns:xlink="http://www.w3.org/1999/xlink" xlink:title="Internarial width" id="ABBRID0E6YLM" xlink:type="simple">INW</abbrev>, <abbrev xmlns:xlink="http://www.w3.org/1999/xlink" xlink:title="Lower jaw width" id="ABBRID0EDZLM" xlink:type="simple">LJW</abbrev> (i) <abbrev xmlns:xlink="http://www.w3.org/1999/xlink" xlink:title="Pelvic fin length" id="ABBRID0EHZLM" xlink:type="simple">PelvF</abbrev>, <abbrev xmlns:xlink="http://www.w3.org/1999/xlink" xlink:title="Pectoral fin 2 length" id="ABBRID0ELZLM" xlink:type="simple">PecF2</abbrev>, <abbrev xmlns:xlink="http://www.w3.org/1999/xlink" xlink:title="Dorsal fin base" id="ABBRID0EPZLM" xlink:type="simple">DFB</abbrev>, <abbrev xmlns:xlink="http://www.w3.org/1999/xlink" xlink:title="Length of anterior part of dorsal fin erected" id="ABBRID0ETZLM" xlink:type="simple">DFAe</abbrev>, <abbrev xmlns:xlink="http://www.w3.org/1999/xlink" xlink:title="Length of anterior part of dorsal fin depressed" id="ABBRID0EXZLM" xlink:type="simple">DFAd</abbrev>, <abbrev xmlns:xlink="http://www.w3.org/1999/xlink" xlink:title="Length of posterior part of dorsal fin erected" id="ABBRID0E2ZLM" xlink:type="simple">DFPe</abbrev>, <abbrev xmlns:xlink="http://www.w3.org/1999/xlink" xlink:title="Anal fin base" id="ABBRID0E6ZLM" xlink:type="simple">AFB</abbrev>, <abbrev xmlns:xlink="http://www.w3.org/1999/xlink" xlink:title="Length of anterior part of the anal fin" id="ABBRID0ED1LM" xlink:type="simple">AFAe</abbrev>, <abbrev xmlns:xlink="http://www.w3.org/1999/xlink" xlink:title="Caudal peduncle depth" id="ABBRID0EH1LM" xlink:type="simple">CD</abbrev>, <abbrev xmlns:xlink="http://www.w3.org/1999/xlink" xlink:title="Caudal peduncle length" id="ABBRID0EL1LM" xlink:type="simple">CL</abbrev>, <abbrev xmlns:xlink="http://www.w3.org/1999/xlink" xlink:title="Length from posterior part of adipose fin to caudal fin base" id="ABBRID0EP1LM" xlink:type="simple">PAdC</abbrev>, <abbrev xmlns:xlink="http://www.w3.org/1999/xlink" xlink:title="Dorsal head length" id="ABBRID0ET1LM" xlink:type="simple">DHL</abbrev>, <abbrev xmlns:xlink="http://www.w3.org/1999/xlink" xlink:title="Prepelvic length" id="ABBRID0EX1LM" xlink:type="simple">PreP</abbrev>, <abbrev xmlns:xlink="http://www.w3.org/1999/xlink" xlink:title="Preanal length" id="ABBRID0E21LM" xlink:type="simple">PreA</abbrev>, <abbrev xmlns:xlink="http://www.w3.org/1999/xlink" xlink:title="Predorsal length" id="ABBRID0E61LM" xlink:type="simple">PreD</abbrev>, <abbrev xmlns:xlink="http://www.w3.org/1999/xlink" xlink:title="Body depth" id="ABBRID0ED2LM" xlink:type="simple">BD</abbrev>, <abbrev xmlns:xlink="http://www.w3.org/1999/xlink" xlink:title="Postdorsal length" id="ABBRID0EH2LM" xlink:type="simple">PostD</abbrev>, <abbrev xmlns:xlink="http://www.w3.org/1999/xlink" xlink:title="Snout length" id="ABBRID0EL2LM" xlink:type="simple">SN</abbrev>, <abbrev xmlns:xlink="http://www.w3.org/1999/xlink" xlink:title="Eye diameter" id="ABBRID0EP2LM" xlink:type="simple">ED</abbrev>, <abbrev xmlns:xlink="http://www.w3.org/1999/xlink" xlink:title="Eye height" id="ABBRID0ET2LM" xlink:type="simple">EH</abbrev>, <abbrev xmlns:xlink="http://www.w3.org/1999/xlink" xlink:title="Postorbital length" id="ABBRID0EX2LM" xlink:type="simple">PostO</abbrev>, <abbrev xmlns:xlink="http://www.w3.org/1999/xlink" xlink:title="Head depth" id="ABBRID0E22LM" xlink:type="simple">HD</abbrev>, <abbrev xmlns:xlink="http://www.w3.org/1999/xlink" xlink:title="Head length" id="ABBRID0E62LM" xlink:type="simple">HL</abbrev>, <abbrev xmlns:xlink="http://www.w3.org/1999/xlink" xlink:title="Mouth width" id="ABBRID0ED3LM" xlink:type="simple">MW</abbrev>, <abbrev xmlns:xlink="http://www.w3.org/1999/xlink" xlink:title="Upper jaw length" id="ABBRID0EH3LM" xlink:type="simple">UJ</abbrev>, <abbrev xmlns:xlink="http://www.w3.org/1999/xlink" xlink:title="Lower jaw length" id="ABBRID0EL3LM" xlink:type="simple">LJ</abbrev>, M, <abbrev xmlns:xlink="http://www.w3.org/1999/xlink" xlink:title="Snout depth" id="ABBRID0EP3LM" xlink:type="simple">SD</abbrev>, <abbrev xmlns:xlink="http://www.w3.org/1999/xlink" xlink:title="Snout width" id="ABBRID0ET3LM" xlink:type="simple">SW</abbrev>, <abbrev xmlns:xlink="http://www.w3.org/1999/xlink" xlink:title="Head width" id="ABBRID0EX3LM" xlink:type="simple">HW</abbrev>, <abbrev xmlns:xlink="http://www.w3.org/1999/xlink" xlink:title="Interorbital width" id="ABBRID0E23LM" xlink:type="simple">IOW</abbrev>, <abbrev xmlns:xlink="http://www.w3.org/1999/xlink" xlink:title="Uper jaw width" id="ABBRID0E63LM" xlink:type="simple">UJW</abbrev>, <abbrev xmlns:xlink="http://www.w3.org/1999/xlink" xlink:title="Eye socket" id="ABBRID0ED4LM" xlink:type="simple">ES</abbrev> (j) <abbrev xmlns:xlink="http://www.w3.org/1999/xlink" xlink:title="Pelvic fin length" id="ABBRID0EH4LM" xlink:type="simple">PelvF</abbrev>, <abbrev xmlns:xlink="http://www.w3.org/1999/xlink" xlink:title="Pectoral fin 2 length" id="ABBRID0EL4LM" xlink:type="simple">PecF2</abbrev>, <abbrev xmlns:xlink="http://www.w3.org/1999/xlink" xlink:title="Length of anterior part of dorsal fin erected" id="ABBRID0EP4LM" xlink:type="simple">DFAe</abbrev>, <abbrev xmlns:xlink="http://www.w3.org/1999/xlink" xlink:title="Length of anterior part of dorsal fin depressed" id="ABBRID0ET4LM" xlink:type="simple">DFAd</abbrev>, <abbrev xmlns:xlink="http://www.w3.org/1999/xlink" xlink:title="Anal fin base" id="ABBRID0EX4LM" xlink:type="simple">AFB</abbrev>, <abbrev xmlns:xlink="http://www.w3.org/1999/xlink" xlink:title="Length of anterior part of the anal fin" id="ABBRID0E24LM" xlink:type="simple">AFAe</abbrev>, <abbrev xmlns:xlink="http://www.w3.org/1999/xlink" xlink:title="Caudal peduncle depth" id="ABBRID0E64LM" xlink:type="simple">CD</abbrev>, <abbrev xmlns:xlink="http://www.w3.org/1999/xlink" xlink:title="Caudal peduncle length" id="ABBRID0ED5LM" xlink:type="simple">CL</abbrev>, <abbrev xmlns:xlink="http://www.w3.org/1999/xlink" xlink:title="Dorsal head length" id="ABBRID0EH5LM" xlink:type="simple">DHL</abbrev>, <abbrev xmlns:xlink="http://www.w3.org/1999/xlink" xlink:title="Prepelvic length" id="ABBRID0EL5LM" xlink:type="simple">PreP</abbrev>, <abbrev xmlns:xlink="http://www.w3.org/1999/xlink" xlink:title="Predorsal length" id="ABBRID0EP5LM" xlink:type="simple">PreD</abbrev>, <abbrev xmlns:xlink="http://www.w3.org/1999/xlink" xlink:title="Body depth" id="ABBRID0ET5LM" xlink:type="simple">BD</abbrev>, <abbrev xmlns:xlink="http://www.w3.org/1999/xlink" xlink:title="Postdorsal length" id="ABBRID0EX5LM" xlink:type="simple">PostD</abbrev>, <abbrev xmlns:xlink="http://www.w3.org/1999/xlink" xlink:title="Snout length" id="ABBRID0E25LM" xlink:type="simple">SN</abbrev>, <abbrev xmlns:xlink="http://www.w3.org/1999/xlink" xlink:title="Eye diameter" id="ABBRID0E65LM" xlink:type="simple">ED</abbrev>, <abbrev xmlns:xlink="http://www.w3.org/1999/xlink" xlink:title="Postorbital length" id="ABBRID0ED6LM" xlink:type="simple">PostO</abbrev>, <abbrev xmlns:xlink="http://www.w3.org/1999/xlink" xlink:title="Head length" id="ABBRID0EH6LM" xlink:type="simple">HL</abbrev>, <abbrev xmlns:xlink="http://www.w3.org/1999/xlink" xlink:title="Head depth" id="ABBRID0EL6LM" xlink:type="simple">HD</abbrev>, <abbrev xmlns:xlink="http://www.w3.org/1999/xlink" xlink:title="Lower jaw length" id="ABBRID0EP6LM" xlink:type="simple">LJ</abbrev>, M, <abbrev xmlns:xlink="http://www.w3.org/1999/xlink" xlink:title="Snout depth" id="ABBRID0ET6LM" xlink:type="simple">SD</abbrev>, <abbrev xmlns:xlink="http://www.w3.org/1999/xlink" xlink:title="Snout width" id="ABBRID0EX6LM" xlink:type="simple">SW</abbrev>, <abbrev xmlns:xlink="http://www.w3.org/1999/xlink" xlink:title="Head width" id="ABBRID0E26LM" xlink:type="simple">HW</abbrev>, <abbrev xmlns:xlink="http://www.w3.org/1999/xlink" xlink:title="Interorbital width" id="ABBRID0E66LM" xlink:type="simple">IOW</abbrev>, <abbrev xmlns:xlink="http://www.w3.org/1999/xlink" xlink:title="Uper jaw width" id="ABBRID0EDAMM" xlink:type="simple">UJW</abbrev>, <abbrev xmlns:xlink="http://www.w3.org/1999/xlink" xlink:title="Eye socket" id="ABBRID0EHAMM" xlink:type="simple">ES</abbrev> (k) all characters except <abbrev xmlns:xlink="http://www.w3.org/1999/xlink" xlink:title="Total length" id="ABBRID0ELAMM" xlink:type="simple">TL</abbrev>, <abbrev xmlns:xlink="http://www.w3.org/1999/xlink" xlink:title="Caudal fin length" id="ABBRID0EPAMM" xlink:type="simple">CF</abbrev>, <abbrev xmlns:xlink="http://www.w3.org/1999/xlink" xlink:title="Eye cavity" id="ABBRID0ETAMM" xlink:type="simple">EC</abbrev>, <abbrev xmlns:xlink="http://www.w3.org/1999/xlink" xlink:title="Pectoral fin 1 length" id="ABBRID0EXAMM" xlink:type="simple">PecF1</abbrev>, <abbrev xmlns:xlink="http://www.w3.org/1999/xlink" xlink:title="Adipose fin base" id="ABBRID0E2AMM" xlink:type="simple">AdFB</abbrev> (l) all characters except <abbrev xmlns:xlink="http://www.w3.org/1999/xlink" xlink:title="Total length" id="ABBRID0E6AMM" xlink:type="simple">TL</abbrev>, <abbrev xmlns:xlink="http://www.w3.org/1999/xlink" xlink:title="Caudal fin length" id="ABBRID0EDBMM" xlink:type="simple">CF</abbrev>, <abbrev xmlns:xlink="http://www.w3.org/1999/xlink" xlink:title="Eye cavity" id="ABBRID0EHBMM" xlink:type="simple">EC</abbrev>, <abbrev xmlns:xlink="http://www.w3.org/1999/xlink" xlink:title="Pectoral fin 1 length" id="ABBRID0ELBMM" xlink:type="simple">PecF1</abbrev> (m) <abbrev xmlns:xlink="http://www.w3.org/1999/xlink" xlink:title="Pelvic fin base" id="ABBRID0EPBMM" xlink:type="simple">PelvFB</abbrev>, <abbrev xmlns:xlink="http://www.w3.org/1999/xlink" xlink:title="Pelvic fin length" id="ABBRID0ETBMM" xlink:type="simple">PelvF</abbrev>, <abbrev xmlns:xlink="http://www.w3.org/1999/xlink" xlink:title="Pectoral fin base" id="ABBRID0EXBMM" xlink:type="simple">PecFB</abbrev>, <abbrev xmlns:xlink="http://www.w3.org/1999/xlink" xlink:title="Pectoral fin 2 length" id="ABBRID0E2BMM" xlink:type="simple">PecF2</abbrev>, <abbrev xmlns:xlink="http://www.w3.org/1999/xlink" xlink:title="Length of anterior part of dorsal fin erected" id="ABBRID0E6BMM" xlink:type="simple">DFAe</abbrev>, <abbrev xmlns:xlink="http://www.w3.org/1999/xlink" xlink:title="Caudal peduncle depth" id="ABBRID0EDCMM" xlink:type="simple">CD</abbrev>, <abbrev xmlns:xlink="http://www.w3.org/1999/xlink" xlink:title="Caudal peduncle length" id="ABBRID0EHCMM" xlink:type="simple">CL</abbrev>, <abbrev xmlns:xlink="http://www.w3.org/1999/xlink" xlink:title="Dorsal head length" id="ABBRID0ELCMM" xlink:type="simple">DHL</abbrev>, <abbrev xmlns:xlink="http://www.w3.org/1999/xlink" xlink:title="Prepelvic length" id="ABBRID0EPCMM" xlink:type="simple">PreP</abbrev>, <abbrev xmlns:xlink="http://www.w3.org/1999/xlink" xlink:title="Preanal length" id="ABBRID0ETCMM" xlink:type="simple">PreA</abbrev>, <abbrev xmlns:xlink="http://www.w3.org/1999/xlink" xlink:title="Predorsal length" id="ABBRID0EXCMM" xlink:type="simple">PreD</abbrev>, <abbrev xmlns:xlink="http://www.w3.org/1999/xlink" xlink:title="Body depth" id="ABBRID0E2CMM" xlink:type="simple">BD</abbrev>, <abbrev xmlns:xlink="http://www.w3.org/1999/xlink" xlink:title="Snout length" id="ABBRID0E6CMM" xlink:type="simple">SN</abbrev>, <abbrev xmlns:xlink="http://www.w3.org/1999/xlink" xlink:title="Eye diameter" id="ABBRID0EDDMM" xlink:type="simple">ED</abbrev>, <abbrev xmlns:xlink="http://www.w3.org/1999/xlink" xlink:title="Postorbital length" id="ABBRID0EHDMM" xlink:type="simple">PostO</abbrev>, <abbrev xmlns:xlink="http://www.w3.org/1999/xlink" xlink:title="Mouth width" id="ABBRID0ELDMM" xlink:type="simple">MW</abbrev>, <abbrev xmlns:xlink="http://www.w3.org/1999/xlink" xlink:title="Lower jaw length" id="ABBRID0EPDMM" xlink:type="simple">LJ</abbrev>, M, <abbrev xmlns:xlink="http://www.w3.org/1999/xlink" xlink:title="Snout depth" id="ABBRID0ETDMM" xlink:type="simple">SD</abbrev>, <abbrev xmlns:xlink="http://www.w3.org/1999/xlink" xlink:title="Snout width" id="ABBRID0EXDMM" xlink:type="simple">SW</abbrev>, <abbrev xmlns:xlink="http://www.w3.org/1999/xlink" xlink:title="Interorbital width" id="ABBRID0E2DMM" xlink:type="simple">IOW</abbrev>, <abbrev xmlns:xlink="http://www.w3.org/1999/xlink" xlink:title="Internarial width" id="ABBRID0E6DMM" xlink:type="simple">INW</abbrev>, <abbrev xmlns:xlink="http://www.w3.org/1999/xlink" xlink:title="Lower jaw width" id="ABBRID0EDEMM" xlink:type="simple">LJW</abbrev> (n) all characters (o) all characters.</p></fn></table-wrap-foot></table-wrap><table-wrap id="T11" position="float" orientation="portrait"><label>Table 11.</label><caption><p>The first- and second-best ratios retrieved from the <abbrev xmlns:xlink="http://www.w3.org/1999/xlink" xlink:title="linear discriminant analysis" id="ABBRID0EQJMM" xlink:type="simple">LDA</abbrev> ratio extractor of pair-wise comparisons of a subset of head and body characters of the historical specimens from the species of lakes Lucerne and Zug. For all comparisons only a subset of characters could be used (a-f); the respective characters that were included are listed at the end of the table. δ is a measure of how good shape discriminates in comparison to size (i.e., the smaller δ the less allometry). Ratios marked with an asterisk * have very little (not more than one specimen of one species overlaps with the other species) or no overlap and were thus eligible for use in the species key and the diagnoses.</p></caption><table id="TID0EL2JM" rules="all"><tbody><tr><th rowspan="1" colspan="1">Species comparison</th><th rowspan="1" colspan="1">Best ratio</th><th rowspan="1" colspan="1">Range species 1</th><th rowspan="1" colspan="1">Range species 2</th><th rowspan="1" colspan="1">Standard distance</th><th rowspan="1" colspan="1">δ (shape vs. size)</th></tr><tr><td rowspan="1" colspan="1"><italic><tp:taxon-name><tp:taxon-name-part taxon-name-part-type="genus" reg="Coregonus">C.</tp:taxon-name-part><tp:taxon-name-part taxon-name-part-type="species" reg="litoralis">litoralis</tp:taxon-name-part></tp:taxon-name></italic> vs. <italic><tp:taxon-name><tp:taxon-name-part taxon-name-part-type="genus" reg="Coregonus">C.</tp:taxon-name-part><tp:taxon-name-part taxon-name-part-type="species" reg="muelleri">muelleri</tp:taxon-name-part></tp:taxon-name></italic> (a)</td><td rowspan="1" colspan="1"><abbrev xmlns:xlink="http://www.w3.org/1999/xlink" xlink:title="Caudal peduncle depth" id="ABBRID0EKLMM" xlink:type="simple">CD</abbrev>/<abbrev xmlns:xlink="http://www.w3.org/1999/xlink" xlink:title="Dorsal head length" id="ABBRID0EOLMM" xlink:type="simple">DHL</abbrev> *</td><td rowspan="1" colspan="1">0.46–0.58</td><td rowspan="1" colspan="1">0.37–0.44</td><td rowspan="1" colspan="1">25.04</td><td rowspan="1" colspan="1">0.11</td></tr><tr><td rowspan="1" colspan="1"><italic><tp:taxon-name><tp:taxon-name-part taxon-name-part-type="genus" reg="Coregonus">C.</tp:taxon-name-part><tp:taxon-name-part taxon-name-part-type="species" reg="litoralis">litoralis</tp:taxon-name-part></tp:taxon-name></italic> vs. <italic><tp:taxon-name><tp:taxon-name-part taxon-name-part-type="genus" reg="Coregonus">C.</tp:taxon-name-part><tp:taxon-name-part taxon-name-part-type="species" reg="supersum">supersum</tp:taxon-name-part></tp:taxon-name></italic> (b)</td><td rowspan="1" colspan="1"><abbrev xmlns:xlink="http://www.w3.org/1999/xlink" xlink:title="Mouth width" id="ABBRID0E4MMM" xlink:type="simple">MW</abbrev>/<abbrev xmlns:xlink="http://www.w3.org/1999/xlink" xlink:title="Snout depth" id="ABBRID0EBNMM" xlink:type="simple">SD</abbrev> *</td><td rowspan="1" colspan="1">1–1.21</td><td rowspan="1" colspan="1">0.75–1</td><td rowspan="1" colspan="1">97.44</td><td rowspan="1" colspan="1">0.003</td></tr><tr><td rowspan="2" colspan="1"><italic><tp:taxon-name><tp:taxon-name-part taxon-name-part-type="genus" reg="Coregonus">C.</tp:taxon-name-part><tp:taxon-name-part taxon-name-part-type="species" reg="litoralis">litoralis</tp:taxon-name-part></tp:taxon-name></italic> vs. <italic><tp:taxon-name><tp:taxon-name-part taxon-name-part-type="genus" reg="Coregonus">C.</tp:taxon-name-part><tp:taxon-name-part taxon-name-part-type="species" reg="obliterus">obliterus</tp:taxon-name-part></tp:taxon-name></italic> (c)</td><td rowspan="1" colspan="1"><abbrev xmlns:xlink="http://www.w3.org/1999/xlink" xlink:title="Pectoral fin 2 length" id="ABBRID0EQOMM" xlink:type="simple">PecF2</abbrev>/<abbrev xmlns:xlink="http://www.w3.org/1999/xlink" xlink:title="Eye cavity" id="ABBRID0EUOMM" xlink:type="simple">EC</abbrev> *</td><td rowspan="1" colspan="1">2.69–3.64</td><td rowspan="1" colspan="1">2.46–2.72</td><td rowspan="1" colspan="1">9.35</td><td rowspan="1" colspan="1">0.1</td></tr><tr><td rowspan="1" colspan="1"><abbrev xmlns:xlink="http://www.w3.org/1999/xlink" xlink:title="Adipose fin base" id="ABBRID0EJPMM" xlink:type="simple">AdFB</abbrev>/<abbrev xmlns:xlink="http://www.w3.org/1999/xlink" xlink:title="Eye cavity" id="ABBRID0ENPMM" xlink:type="simple">EC</abbrev> *</td><td rowspan="1" colspan="1">0.89–1.17</td><td rowspan="1" colspan="1">0.49–0.87</td><td rowspan="1" colspan="1">8.85</td><td rowspan="1" colspan="1">0.1</td></tr><tr><td rowspan="1" colspan="1"><italic><tp:taxon-name><tp:taxon-name-part taxon-name-part-type="genus" reg="Coregonus">C.</tp:taxon-name-part><tp:taxon-name-part taxon-name-part-type="species" reg="supersum">supersum</tp:taxon-name-part></tp:taxon-name></italic> vs. <italic><tp:taxon-name><tp:taxon-name-part taxon-name-part-type="genus" reg="Coregonus">C.</tp:taxon-name-part><tp:taxon-name-part taxon-name-part-type="species" reg="zugensis">zugensis</tp:taxon-name-part></tp:taxon-name> (d)</italic></td><td rowspan="1" colspan="1"><abbrev xmlns:xlink="http://www.w3.org/1999/xlink" xlink:title="Dorsal fin base" id="ABBRID0E3QMM" xlink:type="simple">DFB</abbrev>/<abbrev xmlns:xlink="http://www.w3.org/1999/xlink" xlink:title="Upper jaw length" id="ABBRID0EARMM" xlink:type="simple">UJ</abbrev> *</td><td rowspan="1" colspan="1">1.94–2.52</td><td rowspan="1" colspan="1">1.27–1.9</td><td rowspan="1" colspan="1">16.92</td><td rowspan="1" colspan="1">0.14</td></tr><tr><td rowspan="2" colspan="1"><italic><tp:taxon-name><tp:taxon-name-part taxon-name-part-type="genus" reg="Coregonus">C.</tp:taxon-name-part><tp:taxon-name-part taxon-name-part-type="species" reg="supersum">supersum</tp:taxon-name-part></tp:taxon-name></italic> vs. <italic><tp:taxon-name><tp:taxon-name-part taxon-name-part-type="genus" reg="Coregonus">C.</tp:taxon-name-part><tp:taxon-name-part taxon-name-part-type="species" reg="obliterus">obliterus</tp:taxon-name-part></tp:taxon-name> (e)</italic></td><td rowspan="1" colspan="1"><abbrev xmlns:xlink="http://www.w3.org/1999/xlink" xlink:title="Predorsal length" id="ABBRID0EPSMM" xlink:type="simple">PreD</abbrev>/<abbrev xmlns:xlink="http://www.w3.org/1999/xlink" xlink:title="Eye height" id="ABBRID0ETSMM" xlink:type="simple">EH</abbrev> *</td><td rowspan="1" colspan="1">10.52–12.07</td><td rowspan="1" colspan="1">8.46–9.73</td><td rowspan="1" colspan="1">6.77</td><td rowspan="1" colspan="1">0.07</td></tr><tr><td rowspan="1" colspan="1"><abbrev xmlns:xlink="http://www.w3.org/1999/xlink" xlink:title="Adipose fin base" id="ABBRID0EITMM" xlink:type="simple">AdFB</abbrev>/<abbrev xmlns:xlink="http://www.w3.org/1999/xlink" xlink:title="Eye diameter" id="ABBRID0EMTMM" xlink:type="simple">ED</abbrev>*</td><td rowspan="1" colspan="1">1.15–1.42</td><td rowspan="1" colspan="1">0.64–1</td><td rowspan="1" colspan="1">5.67</td><td rowspan="1" colspan="1">0.08</td></tr><tr><td rowspan="1" colspan="1"><italic><tp:taxon-name><tp:taxon-name-part taxon-name-part-type="genus" reg="Coregonus">C.</tp:taxon-name-part><tp:taxon-name-part taxon-name-part-type="species" reg="zugensis">zugensis</tp:taxon-name-part></tp:taxon-name> vs. <tp:taxon-name><tp:taxon-name-part taxon-name-part-type="genus" reg="Coregonus">C.</tp:taxon-name-part><tp:taxon-name-part taxon-name-part-type="species" reg="obliterus">obliterus</tp:taxon-name-part></tp:taxon-name></italic> (f)</td><td rowspan="1" colspan="1"><abbrev xmlns:xlink="http://www.w3.org/1999/xlink" xlink:title="Eye cavity" id="ABBRID0E1UMM" xlink:type="simple">EC</abbrev>/M *</td><td rowspan="1" colspan="1">1.11–1.34</td><td rowspan="1" colspan="1">1.38–1.65</td><td rowspan="1" colspan="1">28.1</td><td rowspan="1" colspan="1">0.13</td></tr><tr><td rowspan="1" colspan="1"><italic><tp:taxon-name><tp:taxon-name-part taxon-name-part-type="genus" reg="Coregonus">C.</tp:taxon-name-part><tp:taxon-name-part taxon-name-part-type="species" reg="zugensis">zugensis</tp:taxon-name-part></tp:taxon-name></italic> vs. <italic><tp:taxon-name><tp:taxon-name-part taxon-name-part-type="genus" reg="Coregonus">C.</tp:taxon-name-part><tp:taxon-name-part taxon-name-part-type="species" reg="muelleri">muelleri</tp:taxon-name-part></tp:taxon-name></italic> (g)</td><td rowspan="1" colspan="1"><abbrev xmlns:xlink="http://www.w3.org/1999/xlink" xlink:title="Caudal peduncle depth" id="ABBRID0EJWMM" xlink:type="simple">CD</abbrev>/<abbrev xmlns:xlink="http://www.w3.org/1999/xlink" xlink:title="Prepelvic length" id="ABBRID0ENWMM" xlink:type="simple">PreP</abbrev> *</td><td rowspan="1" colspan="1">0.13–0.15</td><td rowspan="1" colspan="1">0.12–0.13</td><td rowspan="1" colspan="1">5.38</td><td rowspan="1" colspan="1">0.16</td></tr></tbody></table><table-wrap-foot><fn><p>(a) <abbrev xmlns:xlink="http://www.w3.org/1999/xlink" xlink:title="Pectoral fin 2 length" id="ABBRID0EBXMM" xlink:type="simple">PecF2</abbrev>, <abbrev xmlns:xlink="http://www.w3.org/1999/xlink" xlink:title="Dorsal fin base" id="ABBRID0EFXMM" xlink:type="simple">DFB</abbrev>, <abbrev xmlns:xlink="http://www.w3.org/1999/xlink" xlink:title="Adipose fin base" id="ABBRID0EJXMM" xlink:type="simple">AdFB</abbrev>, <abbrev xmlns:xlink="http://www.w3.org/1999/xlink" xlink:title="Caudal peduncle depth" id="ABBRID0ENXMM" xlink:type="simple">CD</abbrev>, <abbrev xmlns:xlink="http://www.w3.org/1999/xlink" xlink:title="Dorsal head length" id="ABBRID0ERXMM" xlink:type="simple">DHL</abbrev>, <abbrev xmlns:xlink="http://www.w3.org/1999/xlink" xlink:title="Eye cavity" id="ABBRID0EVXMM" xlink:type="simple">EC</abbrev>, <abbrev xmlns:xlink="http://www.w3.org/1999/xlink" xlink:title="Head length" id="ABBRID0EZXMM" xlink:type="simple">HL</abbrev>, <abbrev xmlns:xlink="http://www.w3.org/1999/xlink" xlink:title="Mouth width" id="ABBRID0E4XMM" xlink:type="simple">MW</abbrev>, <abbrev xmlns:xlink="http://www.w3.org/1999/xlink" xlink:title="Upper jaw length" id="ABBRID0EBYMM" xlink:type="simple">UJ</abbrev>, M, <abbrev xmlns:xlink="http://www.w3.org/1999/xlink" xlink:title="Snout width" id="ABBRID0EFYMM" xlink:type="simple">SW</abbrev>, <abbrev xmlns:xlink="http://www.w3.org/1999/xlink" xlink:title="Uper jaw width" id="ABBRID0EJYMM" xlink:type="simple">UJW</abbrev>, <abbrev xmlns:xlink="http://www.w3.org/1999/xlink" xlink:title="Eye socket" id="ABBRID0ENYMM" xlink:type="simple">ES</abbrev> (b) <abbrev xmlns:xlink="http://www.w3.org/1999/xlink" xlink:title="Caudal peduncle depth" id="ABBRID0ERYMM" xlink:type="simple">CD</abbrev>, <abbrev xmlns:xlink="http://www.w3.org/1999/xlink" xlink:title="Dorsal head length" id="ABBRID0EVYMM" xlink:type="simple">DHL</abbrev>, <abbrev xmlns:xlink="http://www.w3.org/1999/xlink" xlink:title="Anal fin base" id="ABBRID0EZYMM" xlink:type="simple">AFB</abbrev>, <abbrev xmlns:xlink="http://www.w3.org/1999/xlink" xlink:title="Postorbital length" id="ABBRID0E4YMM" xlink:type="simple">PostO</abbrev>, <abbrev xmlns:xlink="http://www.w3.org/1999/xlink" xlink:title="Mouth width" id="ABBRID0EBZMM" xlink:type="simple">MW</abbrev>, <abbrev xmlns:xlink="http://www.w3.org/1999/xlink" xlink:title="Upper jaw length" id="ABBRID0EFZMM" xlink:type="simple">UJ</abbrev>, <abbrev xmlns:xlink="http://www.w3.org/1999/xlink" xlink:title="Lower jaw length" id="ABBRID0EJZMM" xlink:type="simple">LJ</abbrev>, M, <abbrev xmlns:xlink="http://www.w3.org/1999/xlink" xlink:title="Head length" id="ABBRID0ENZMM" xlink:type="simple">HL</abbrev>, <abbrev xmlns:xlink="http://www.w3.org/1999/xlink" xlink:title="Snout depth" id="ABBRID0ERZMM" xlink:type="simple">SD</abbrev>, <abbrev xmlns:xlink="http://www.w3.org/1999/xlink" xlink:title="Snout width" id="ABBRID0EVZMM" xlink:type="simple">SW</abbrev> (c) <abbrev xmlns:xlink="http://www.w3.org/1999/xlink" xlink:title="Length of posterior part of dorsal fin erected" id="ABBRID0EZZMM" xlink:type="simple">DFPe</abbrev>, <abbrev xmlns:xlink="http://www.w3.org/1999/xlink" xlink:title="Caudal peduncle depth" id="ABBRID0E4ZMM" xlink:type="simple">CD</abbrev>, <abbrev xmlns:xlink="http://www.w3.org/1999/xlink" xlink:title="Length from posterior part of adipose fin to caudal fin base" id="ABBRID0EB1MM" xlink:type="simple">PAdC</abbrev>, <abbrev xmlns:xlink="http://www.w3.org/1999/xlink" xlink:title="Prepelvic length" id="ABBRID0EF1MM" xlink:type="simple">PreP</abbrev>, <abbrev xmlns:xlink="http://www.w3.org/1999/xlink" xlink:title="Total length" id="ABBRID0EJ1MM" xlink:type="simple">TL</abbrev>, <abbrev xmlns:xlink="http://www.w3.org/1999/xlink" xlink:title="Predorsal length" id="ABBRID0EN1MM" xlink:type="simple">PreD</abbrev>, <abbrev xmlns:xlink="http://www.w3.org/1999/xlink" xlink:title="Eye cavity" id="ABBRID0ER1MM" xlink:type="simple">EC</abbrev>, <abbrev xmlns:xlink="http://www.w3.org/1999/xlink" xlink:title="Postorbital length" id="ABBRID0EV1MM" xlink:type="simple">PostO</abbrev>, <abbrev xmlns:xlink="http://www.w3.org/1999/xlink" xlink:title="Head depth" id="ABBRID0EZ1MM" xlink:type="simple">HD</abbrev>, <abbrev xmlns:xlink="http://www.w3.org/1999/xlink" xlink:title="Upper jaw length" id="ABBRID0E41MM" xlink:type="simple">UJ</abbrev>, <abbrev xmlns:xlink="http://www.w3.org/1999/xlink" xlink:title="Lower jaw length" id="ABBRID0EB2MM" xlink:type="simple">LJ</abbrev> (d) <abbrev xmlns:xlink="http://www.w3.org/1999/xlink" xlink:title="Pelvic fin base" id="ABBRID0EF2MM" xlink:type="simple">PelvFB</abbrev>, <abbrev xmlns:xlink="http://www.w3.org/1999/xlink" xlink:title="Pelvic fin length" id="ABBRID0EJ2MM" xlink:type="simple">PelvF</abbrev>, <abbrev xmlns:xlink="http://www.w3.org/1999/xlink" xlink:title="Pectoral fin 1 length" id="ABBRID0EN2MM" xlink:type="simple">PecF1</abbrev>, <abbrev xmlns:xlink="http://www.w3.org/1999/xlink" xlink:title="Dorsal fin base" id="ABBRID0ER2MM" xlink:type="simple">DFB</abbrev>, <abbrev xmlns:xlink="http://www.w3.org/1999/xlink" xlink:title="Length of anterior part of dorsal fin erected" id="ABBRID0EV2MM" xlink:type="simple">DFAe</abbrev>, <abbrev xmlns:xlink="http://www.w3.org/1999/xlink" xlink:title="Adipose fin base" id="ABBRID0EZ2MM" xlink:type="simple">AdFB</abbrev>, <abbrev xmlns:xlink="http://www.w3.org/1999/xlink" xlink:title="Uper jaw width" id="ABBRID0E42MM" xlink:type="simple">UJW</abbrev>, <abbrev xmlns:xlink="http://www.w3.org/1999/xlink" xlink:title="Dorsal head length" id="ABBRID0EB3MM" xlink:type="simple">DHL</abbrev>, <abbrev xmlns:xlink="http://www.w3.org/1999/xlink" xlink:title="Postdorsal length" id="ABBRID0EF3MM" xlink:type="simple">PostD</abbrev>, <abbrev xmlns:xlink="http://www.w3.org/1999/xlink" xlink:title="Snout length" id="ABBRID0EJ3MM" xlink:type="simple">SN</abbrev>, <abbrev xmlns:xlink="http://www.w3.org/1999/xlink" xlink:title="Eye cavity" id="ABBRID0EN3MM" xlink:type="simple">EC</abbrev>, <abbrev xmlns:xlink="http://www.w3.org/1999/xlink" xlink:title="Postorbital length" id="ABBRID0ER3MM" xlink:type="simple">PostO</abbrev>, <abbrev xmlns:xlink="http://www.w3.org/1999/xlink" xlink:title="Mouth width" id="ABBRID0EV3MM" xlink:type="simple">MW</abbrev>, <abbrev xmlns:xlink="http://www.w3.org/1999/xlink" xlink:title="Upper jaw length" id="ABBRID0EZ3MM" xlink:type="simple">UJ</abbrev>, <abbrev xmlns:xlink="http://www.w3.org/1999/xlink" xlink:title="Eye socket" id="ABBRID0E43MM" xlink:type="simple">ES</abbrev> (e) <abbrev xmlns:xlink="http://www.w3.org/1999/xlink" xlink:title="Adipose fin base" id="ABBRID0EB4MM" xlink:type="simple">AdFB</abbrev>, <abbrev xmlns:xlink="http://www.w3.org/1999/xlink" xlink:title="Caudal peduncle depth" id="ABBRID0EF4MM" xlink:type="simple">CD</abbrev>, <abbrev xmlns:xlink="http://www.w3.org/1999/xlink" xlink:title="Caudal peduncle length" id="ABBRID0EJ4MM" xlink:type="simple">CL</abbrev>, <abbrev xmlns:xlink="http://www.w3.org/1999/xlink" xlink:title="Dorsal head length" id="ABBRID0EN4MM" xlink:type="simple">DHL</abbrev>, <abbrev xmlns:xlink="http://www.w3.org/1999/xlink" xlink:title="Preanal length" id="ABBRID0ER4MM" xlink:type="simple">PreA</abbrev>, <abbrev xmlns:xlink="http://www.w3.org/1999/xlink" xlink:title="Predorsal length" id="ABBRID0EV4MM" xlink:type="simple">PreD</abbrev>, <abbrev xmlns:xlink="http://www.w3.org/1999/xlink" xlink:title="Postdorsal length" id="ABBRID0EZ4MM" xlink:type="simple">PostD</abbrev>, <abbrev xmlns:xlink="http://www.w3.org/1999/xlink" xlink:title="Snout length" id="ABBRID0E44MM" xlink:type="simple">SN</abbrev>, <abbrev xmlns:xlink="http://www.w3.org/1999/xlink" xlink:title="Eye diameter" id="ABBRID0EB5MM" xlink:type="simple">ED</abbrev>, <abbrev xmlns:xlink="http://www.w3.org/1999/xlink" xlink:title="Eye height" id="ABBRID0EF5MM" xlink:type="simple">EH</abbrev>, <abbrev xmlns:xlink="http://www.w3.org/1999/xlink" xlink:title="Head length" id="ABBRID0EJ5MM" xlink:type="simple">HL</abbrev> (f) <abbrev xmlns:xlink="http://www.w3.org/1999/xlink" xlink:title="Pelvic fin base" id="ABBRID0EN5MM" xlink:type="simple">PelvFB</abbrev>, <abbrev xmlns:xlink="http://www.w3.org/1999/xlink" xlink:title="Pelvic fin length" id="ABBRID0ER5MM" xlink:type="simple">PelvF</abbrev>, <abbrev xmlns:xlink="http://www.w3.org/1999/xlink" xlink:title="Pelvic fin „spine“ length" id="ABBRID0EV5MM" xlink:type="simple">PelvFS</abbrev>, <abbrev xmlns:xlink="http://www.w3.org/1999/xlink" xlink:title="Pectoral fin 2 length" id="ABBRID0EZ5MM" xlink:type="simple">PecF2</abbrev>, <abbrev xmlns:xlink="http://www.w3.org/1999/xlink" xlink:title="Dorsal fin base" id="ABBRID0E45MM" xlink:type="simple">DFB</abbrev>, <abbrev xmlns:xlink="http://www.w3.org/1999/xlink" xlink:title="Length of posterior part of dorsal fin erected" id="ABBRID0EB6MM" xlink:type="simple">DFPe</abbrev>, <abbrev xmlns:xlink="http://www.w3.org/1999/xlink" xlink:title="Uper jaw width" id="ABBRID0EF6MM" xlink:type="simple">UJW</abbrev>, <abbrev xmlns:xlink="http://www.w3.org/1999/xlink" xlink:title="Head length" id="ABBRID0EJ6MM" xlink:type="simple">HL</abbrev>, <abbrev xmlns:xlink="http://www.w3.org/1999/xlink" xlink:title="Dorsal head length" id="ABBRID0EN6MM" xlink:type="simple">DHL</abbrev>, <abbrev xmlns:xlink="http://www.w3.org/1999/xlink" xlink:title="Postdorsal length" id="ABBRID0ER6MM" xlink:type="simple">PostD</abbrev>, <abbrev xmlns:xlink="http://www.w3.org/1999/xlink" xlink:title="Snout length" id="ABBRID0EV6MM" xlink:type="simple">SN</abbrev>, <abbrev xmlns:xlink="http://www.w3.org/1999/xlink" xlink:title="Eye cavity" id="ABBRID0EZ6MM" xlink:type="simple">EC</abbrev>, <abbrev xmlns:xlink="http://www.w3.org/1999/xlink" xlink:title="Postorbital length" id="ABBRID0E46MM" xlink:type="simple">PostO</abbrev>, <abbrev xmlns:xlink="http://www.w3.org/1999/xlink" xlink:title="Mouth width" id="ABBRID0EBANM" xlink:type="simple">MW</abbrev>, <abbrev xmlns:xlink="http://www.w3.org/1999/xlink" xlink:title="Lower jaw length" id="ABBRID0EFANM" xlink:type="simple">LJ</abbrev>, M (g) <abbrev xmlns:xlink="http://www.w3.org/1999/xlink" xlink:title="Pelvic fin base" id="ABBRID0EJANM" xlink:type="simple">PelvFB</abbrev>, <abbrev xmlns:xlink="http://www.w3.org/1999/xlink" xlink:title="Pelvic fin length" id="ABBRID0ENANM" xlink:type="simple">PelvF</abbrev>, <abbrev xmlns:xlink="http://www.w3.org/1999/xlink" xlink:title="Pectoral fin 1 length" id="ABBRID0ERANM" xlink:type="simple">PecF1</abbrev>, <abbrev xmlns:xlink="http://www.w3.org/1999/xlink" xlink:title="Dorsal fin base" id="ABBRID0EVANM" xlink:type="simple">DFB</abbrev>, <abbrev xmlns:xlink="http://www.w3.org/1999/xlink" xlink:title="Length of anterior part of dorsal fin erected" id="ABBRID0EZANM" xlink:type="simple">DFAe</abbrev>, <abbrev xmlns:xlink="http://www.w3.org/1999/xlink" xlink:title="Adipose fin base" id="ABBRID0E4ANM" xlink:type="simple">AdFB</abbrev>, <abbrev xmlns:xlink="http://www.w3.org/1999/xlink" xlink:title="Caudal peduncle depth" id="ABBRID0EBBNM" xlink:type="simple">CD</abbrev>, <abbrev xmlns:xlink="http://www.w3.org/1999/xlink" xlink:title="Dorsal head length" id="ABBRID0EFBNM" xlink:type="simple">DHL</abbrev>, <abbrev xmlns:xlink="http://www.w3.org/1999/xlink" xlink:title="Prepelvic length" id="ABBRID0EJBNM" xlink:type="simple">PreP</abbrev>, <abbrev xmlns:xlink="http://www.w3.org/1999/xlink" xlink:title="Postdorsal length" id="ABBRID0ENBNM" xlink:type="simple">PostD</abbrev>, <abbrev xmlns:xlink="http://www.w3.org/1999/xlink" xlink:title="Snout length" id="ABBRID0ERBNM" xlink:type="simple">SN</abbrev>, <abbrev xmlns:xlink="http://www.w3.org/1999/xlink" xlink:title="Eye cavity" id="ABBRID0EVBNM" xlink:type="simple">EC</abbrev>, <abbrev xmlns:xlink="http://www.w3.org/1999/xlink" xlink:title="Postorbital length" id="ABBRID0EZBNM" xlink:type="simple">PostO</abbrev>, <abbrev xmlns:xlink="http://www.w3.org/1999/xlink" xlink:title="Mouth width" id="ABBRID0E4BNM" xlink:type="simple">MW</abbrev>, <abbrev xmlns:xlink="http://www.w3.org/1999/xlink" xlink:title="Upper jaw length" id="ABBRID0EBCNM" xlink:type="simple">UJ</abbrev>, <abbrev xmlns:xlink="http://www.w3.org/1999/xlink" xlink:title="Uper jaw width" id="ABBRID0EFCNM" xlink:type="simple">UJW</abbrev>, <abbrev xmlns:xlink="http://www.w3.org/1999/xlink" xlink:title="Eye socket" id="ABBRID0EJCNM" xlink:type="simple">ES</abbrev>.</p></fn></table-wrap-foot></table-wrap><table-wrap id="T12" position="float" orientation="portrait"><label>Table 12.</label><caption><p>Frequency of occurrence of lateral line, predorsal and transverse dorsal, anal and pelvic scales (mode in bold) in the 13 whitefish species from lakes Lucerne (<italic><tp:taxon-name><tp:taxon-name-part taxon-name-part-type="genus" reg="Coregonus">C.</tp:taxon-name-part><tp:taxon-name-part taxon-name-part-type="species" reg="litoralis">litoralis</tp:taxon-name-part></tp:taxon-name></italic>, <italic><tp:taxon-name><tp:taxon-name-part taxon-name-part-type="genus" reg="Coregonus">C.</tp:taxon-name-part><tp:taxon-name-part taxon-name-part-type="species" reg="intermundia">intermundia</tp:taxon-name-part></tp:taxon-name></italic>, <italic><tp:taxon-name><tp:taxon-name-part taxon-name-part-type="genus" reg="Coregonus">C.</tp:taxon-name-part><tp:taxon-name-part taxon-name-part-type="species" reg="suspensus">suspensus</tp:taxon-name-part></tp:taxon-name></italic>, <italic><tp:taxon-name><tp:taxon-name-part taxon-name-part-type="genus" reg="Coregonus">C.</tp:taxon-name-part><tp:taxon-name-part taxon-name-part-type="species" reg="nobilis">nobilis</tp:taxon-name-part></tp:taxon-name></italic>, <italic><tp:taxon-name><tp:taxon-name-part taxon-name-part-type="genus" reg="Coregonus">C.</tp:taxon-name-part><tp:taxon-name-part taxon-name-part-type="species" reg="muelleri">muelleri</tp:taxon-name-part></tp:taxon-name></italic>,), Sarnen (<italic><tp:taxon-name><tp:taxon-name-part taxon-name-part-type="genus" reg="Coregonus">C.</tp:taxon-name-part><tp:taxon-name-part taxon-name-part-type="species" reg="sarnensis">sarnensis</tp:taxon-name-part></tp:taxon-name></italic>), Sempach (<italic><tp:taxon-name><tp:taxon-name-part taxon-name-part-type="genus" reg="Coregonus">C.</tp:taxon-name-part><tp:taxon-name-part taxon-name-part-type="species" reg="suidteri">suidteri</tp:taxon-name-part></tp:taxon-name></italic>), Zug (<italic><tp:taxon-name><tp:taxon-name-part taxon-name-part-type="genus" reg="Coregonus">C.</tp:taxon-name-part><tp:taxon-name-part taxon-name-part-type="species" reg="zugensis">zugensis</tp:taxon-name-part></tp:taxon-name></italic>, <italic><tp:taxon-name><tp:taxon-name-part taxon-name-part-type="genus" reg="Coregonus">C.</tp:taxon-name-part><tp:taxon-name-part taxon-name-part-type="species" reg="obliterus">obliterus</tp:taxon-name-part></tp:taxon-name></italic>, <italic><tp:taxon-name><tp:taxon-name-part taxon-name-part-type="genus" reg="Coregonus">C.</tp:taxon-name-part><tp:taxon-name-part taxon-name-part-type="species" reg="supersum">supersum</tp:taxon-name-part></tp:taxon-name></italic>), and Constance (<italic><tp:taxon-name><tp:taxon-name-part taxon-name-part-type="genus" reg="Coregonus">C.</tp:taxon-name-part><tp:taxon-name-part taxon-name-part-type="species" reg="gutturosus">gutturosus</tp:taxon-name-part></tp:taxon-name></italic>, <italic><tp:taxon-name><tp:taxon-name-part taxon-name-part-type="genus" reg="Coregonus">C.</tp:taxon-name-part><tp:taxon-name-part taxon-name-part-type="species" reg="arenicolus">arenicolus</tp:taxon-name-part></tp:taxon-name></italic>, <italic><tp:taxon-name><tp:taxon-name-part taxon-name-part-type="genus" reg="Coregonus">C.</tp:taxon-name-part><tp:taxon-name-part taxon-name-part-type="species" reg="macrophthalmus">macrophthalmus</tp:taxon-name-part></tp:taxon-name></italic>, <italic><tp:taxon-name><tp:taxon-name-part taxon-name-part-type="genus" reg="Coregonus">C.</tp:taxon-name-part><tp:taxon-name-part taxon-name-part-type="species" reg="wartmanni">wartmanni</tp:taxon-name-part></tp:taxon-name></italic>).</p></caption><table id="TID0EVGKM" rules="all"><tbody><tr><th rowspan="2" colspan="1">Species</th><th rowspan="2" colspan="1">Lake</th><th rowspan="2" colspan="1">Ntotal</th><th rowspan="1" colspan="26">Number of lateral line scales</th></tr><tr><th rowspan="1" colspan="1">71</th><th rowspan="1" colspan="1">72</th><th rowspan="1" colspan="1">73</th><th rowspan="1" colspan="1">74</th><th rowspan="1" colspan="1">75</th><th rowspan="1" colspan="1">76</th><th rowspan="1" colspan="1">77</th><th rowspan="1" colspan="1">78</th><th rowspan="1" colspan="1">79</th><th rowspan="1" colspan="1">80</th><th rowspan="1" colspan="1">81</th><th rowspan="1" colspan="1">82</th><th rowspan="1" colspan="1">83</th><th rowspan="1" colspan="1">84</th><th rowspan="1" colspan="1">85</th><th rowspan="1" colspan="1">86</th><th rowspan="1" colspan="1">87</th><th rowspan="1" colspan="1">88</th><th rowspan="1" colspan="1">89</th><th rowspan="1" colspan="1">90</th><th rowspan="1" colspan="1">91</th><th rowspan="1" colspan="1">92</th><th rowspan="1" colspan="1">93</th><th rowspan="1" colspan="1">94</th><th rowspan="1" colspan="1">95</th><th rowspan="1" colspan="1">96</th></tr><tr><td rowspan="1" colspan="1"><italic><tp:taxon-name><tp:taxon-name-part taxon-name-part-type="genus" reg="Coregonus">C.</tp:taxon-name-part><tp:taxon-name-part taxon-name-part-type="species" reg="litoralis">litoralis</tp:taxon-name-part></tp:taxon-name></italic> contemporary</td><td rowspan="1" colspan="1">Lucerne</td><td rowspan="1" colspan="1">13</td><td rowspan="1" colspan="1"/><td rowspan="1" colspan="1"/><td rowspan="1" colspan="1"/><td rowspan="1" colspan="1"/><td rowspan="1" colspan="1"/><td rowspan="1" colspan="1"/><td rowspan="1" colspan="1"/><td rowspan="1" colspan="1"/><td rowspan="1" colspan="1"/><td rowspan="1" colspan="1">1</td><td rowspan="1" colspan="1">2</td><td rowspan="1" colspan="1"/><td rowspan="1" colspan="1"/><td rowspan="1" colspan="1">1</td><td rowspan="1" colspan="1">
                        <bold>3</bold>
                      </td><td rowspan="1" colspan="1">1</td><td rowspan="1" colspan="1"/><td rowspan="1" colspan="1"/><td rowspan="1" colspan="1">1</td><td rowspan="1" colspan="1"/><td rowspan="1" colspan="1">1</td><td rowspan="1" colspan="1">
                        <bold>3</bold>
                      </td><td rowspan="1" colspan="1"/><td rowspan="1" colspan="1"/><td rowspan="1" colspan="1"/><td rowspan="1" colspan="1"/></tr><tr><td rowspan="1" colspan="1"><italic><tp:taxon-name><tp:taxon-name-part taxon-name-part-type="genus" reg="Coregonus">C.</tp:taxon-name-part><tp:taxon-name-part taxon-name-part-type="species" reg="litoralis">litoralis</tp:taxon-name-part></tp:taxon-name></italic> historical</td><td rowspan="1" colspan="1">Lucerne</td><td rowspan="1" colspan="1">7</td><td rowspan="1" colspan="1"/><td rowspan="1" colspan="1"/><td rowspan="1" colspan="1"/><td rowspan="1" colspan="1"/><td rowspan="1" colspan="1"/><td rowspan="1" colspan="1"/><td rowspan="1" colspan="1"/><td rowspan="1" colspan="1"/><td rowspan="1" colspan="1"/><td rowspan="1" colspan="1"/><td rowspan="1" colspan="1">1</td><td rowspan="1" colspan="1"/><td rowspan="1" colspan="1"/><td rowspan="1" colspan="1"/><td rowspan="1" colspan="1"/><td rowspan="1" colspan="1">1</td><td rowspan="1" colspan="1">1</td><td rowspan="1" colspan="1">
                        <bold>2</bold>
                      </td><td rowspan="1" colspan="1"/><td rowspan="1" colspan="1"/><td rowspan="1" colspan="1"/><td rowspan="1" colspan="1">1</td><td rowspan="1" colspan="1">1</td><td rowspan="1" colspan="1"/><td rowspan="1" colspan="1"/><td rowspan="1" colspan="1"/></tr><tr><td rowspan="1" colspan="1">
                        <italic>
                          <tp:taxon-name><tp:taxon-name-part taxon-name-part-type="genus" reg="Coregonus">C.</tp:taxon-name-part><tp:taxon-name-part taxon-name-part-type="species" reg="intermundia">intermundia</tp:taxon-name-part></tp:taxon-name>
                        </italic>
                      </td><td rowspan="1" colspan="1">Lucerne</td><td rowspan="1" colspan="1">11</td><td rowspan="1" colspan="1"/><td rowspan="1" colspan="1"/><td rowspan="1" colspan="1"/><td rowspan="1" colspan="1"/><td rowspan="1" colspan="1"/><td rowspan="1" colspan="1"/><td rowspan="1" colspan="1">1</td><td rowspan="1" colspan="1">1</td><td rowspan="1" colspan="1"/><td rowspan="1" colspan="1">1</td><td rowspan="1" colspan="1"/><td rowspan="1" colspan="1"/><td rowspan="1" colspan="1"/><td rowspan="1" colspan="1">1</td><td rowspan="1" colspan="1">1</td><td rowspan="1" colspan="1"/><td rowspan="1" colspan="1"/><td rowspan="1" colspan="1">1</td><td rowspan="1" colspan="1">
                        <bold>2</bold>
                      </td><td rowspan="1" colspan="1"/><td rowspan="1" colspan="1"/><td rowspan="1" colspan="1">1</td><td rowspan="1" colspan="1">
                        <bold>2</bold>
                      </td><td rowspan="1" colspan="1"/><td rowspan="1" colspan="1"/><td rowspan="1" colspan="1"/></tr><tr><td rowspan="1" colspan="1">
                        <italic>
                          <tp:taxon-name><tp:taxon-name-part taxon-name-part-type="genus" reg="Coregonus">C.</tp:taxon-name-part><tp:taxon-name-part taxon-name-part-type="species" reg="suspensus">suspensus</tp:taxon-name-part></tp:taxon-name>
                        </italic>
                      </td><td rowspan="1" colspan="1">Lucerne</td><td rowspan="1" colspan="1">5</td><td rowspan="1" colspan="1"/><td rowspan="1" colspan="1"/><td rowspan="1" colspan="1"/><td rowspan="1" colspan="1"/><td rowspan="1" colspan="1"/><td rowspan="1" colspan="1"/><td rowspan="1" colspan="1"/><td rowspan="1" colspan="1"/><td rowspan="1" colspan="1"/><td rowspan="1" colspan="1">1</td><td rowspan="1" colspan="1"/><td rowspan="1" colspan="1"/><td rowspan="1" colspan="1">1</td><td rowspan="1" colspan="1"/><td rowspan="1" colspan="1">1</td><td rowspan="1" colspan="1"/><td rowspan="1" colspan="1"/><td rowspan="1" colspan="1">1</td><td rowspan="1" colspan="1"/><td rowspan="1" colspan="1"/><td rowspan="1" colspan="1">1</td><td rowspan="1" colspan="1"/><td rowspan="1" colspan="1"/><td rowspan="1" colspan="1"/><td rowspan="1" colspan="1"/><td rowspan="1" colspan="1"/></tr><tr><td rowspan="1" colspan="1"><italic><tp:taxon-name><tp:taxon-name-part taxon-name-part-type="genus" reg="Coregonus">C.</tp:taxon-name-part><tp:taxon-name-part taxon-name-part-type="species" reg="nobilis">nobilis</tp:taxon-name-part></tp:taxon-name></italic> contemporary</td><td rowspan="1" colspan="1">Lucerne</td><td rowspan="1" colspan="1">21</td><td rowspan="1" colspan="1"/><td rowspan="1" colspan="1"/><td rowspan="1" colspan="1"/><td rowspan="1" colspan="1"/><td rowspan="1" colspan="1"/><td rowspan="1" colspan="1"/><td rowspan="1" colspan="1"/><td rowspan="1" colspan="1"/><td rowspan="1" colspan="1"/><td rowspan="1" colspan="1"/><td rowspan="1" colspan="1"/><td rowspan="1" colspan="1"/><td rowspan="1" colspan="1">1</td><td rowspan="1" colspan="1">
                        <bold>4</bold>
                      </td><td rowspan="1" colspan="1">1</td><td rowspan="1" colspan="1">2</td><td rowspan="1" colspan="1">2</td><td rowspan="1" colspan="1">
                        <bold>4</bold>
                      </td><td rowspan="1" colspan="1">2</td><td rowspan="1" colspan="1">3</td><td rowspan="1" colspan="1"/><td rowspan="1" colspan="1"/><td rowspan="1" colspan="1"/><td rowspan="1" colspan="1"/><td rowspan="1" colspan="1">1</td><td rowspan="1" colspan="1">1</td></tr><tr><td rowspan="1" colspan="1"><italic><tp:taxon-name><tp:taxon-name-part taxon-name-part-type="genus" reg="Coregonus">C.</tp:taxon-name-part><tp:taxon-name-part taxon-name-part-type="species" reg="nobilis">nobilis</tp:taxon-name-part></tp:taxon-name></italic> historical</td><td rowspan="1" colspan="1">Lucerne</td><td rowspan="1" colspan="1">3</td><td rowspan="1" colspan="1"/><td rowspan="1" colspan="1"/><td rowspan="1" colspan="1"/><td rowspan="1" colspan="1"/><td rowspan="1" colspan="1"/><td rowspan="1" colspan="1"/><td rowspan="1" colspan="1"/><td rowspan="1" colspan="1"/><td rowspan="1" colspan="1"/><td rowspan="1" colspan="1"/><td rowspan="1" colspan="1"/><td rowspan="1" colspan="1">1</td><td rowspan="1" colspan="1"/><td rowspan="1" colspan="1"/><td rowspan="1" colspan="1">1</td><td rowspan="1" colspan="1"/><td rowspan="1" colspan="1">1</td><td rowspan="1" colspan="1"/><td rowspan="1" colspan="1"/><td rowspan="1" colspan="1"/><td rowspan="1" colspan="1"/><td rowspan="1" colspan="1"/><td rowspan="1" colspan="1"/><td rowspan="1" colspan="1"/><td rowspan="1" colspan="1"/><td rowspan="1" colspan="1"/></tr><tr><td rowspan="1" colspan="1"><italic><tp:taxon-name><tp:taxon-name-part taxon-name-part-type="genus" reg="Coregonus">C.</tp:taxon-name-part><tp:taxon-name-part taxon-name-part-type="species" reg="muelleri">muelleri</tp:taxon-name-part></tp:taxon-name></italic> contemporary</td><td rowspan="1" colspan="1">Lucerne</td><td rowspan="1" colspan="1">30</td><td rowspan="1" colspan="1"/><td rowspan="1" colspan="1"/><td rowspan="1" colspan="1"/><td rowspan="1" colspan="1">1</td><td rowspan="1" colspan="1">1</td><td rowspan="1" colspan="1"/><td rowspan="1" colspan="1">3</td><td rowspan="1" colspan="1">3</td><td rowspan="1" colspan="1">5</td><td rowspan="1" colspan="1">
                        <bold>9</bold>
                      </td><td rowspan="1" colspan="1">3</td><td rowspan="1" colspan="1">1</td><td rowspan="1" colspan="1"/><td rowspan="1" colspan="1">1</td><td rowspan="1" colspan="1"/><td rowspan="1" colspan="1">1</td><td rowspan="1" colspan="1">1</td><td rowspan="1" colspan="1"/><td rowspan="1" colspan="1"/><td rowspan="1" colspan="1"/><td rowspan="1" colspan="1"/><td rowspan="1" colspan="1"/><td rowspan="1" colspan="1">1</td><td rowspan="1" colspan="1"/><td rowspan="1" colspan="1"/><td rowspan="1" colspan="1"/></tr><tr><td rowspan="1" colspan="1"><italic><tp:taxon-name><tp:taxon-name-part taxon-name-part-type="genus" reg="Coregonus">C.</tp:taxon-name-part><tp:taxon-name-part taxon-name-part-type="species" reg="muelleri">muelleri</tp:taxon-name-part></tp:taxon-name></italic> historical</td><td rowspan="1" colspan="1">Lucerne</td><td rowspan="1" colspan="1">8</td><td rowspan="1" colspan="1">1</td><td rowspan="1" colspan="1"/><td rowspan="1" colspan="1"/><td rowspan="1" colspan="1"/><td rowspan="1" colspan="1"/><td rowspan="1" colspan="1"/><td rowspan="1" colspan="1"/><td rowspan="1" colspan="1"/><td rowspan="1" colspan="1">1</td><td rowspan="1" colspan="1">1</td><td rowspan="1" colspan="1">1</td><td rowspan="1" colspan="1">1</td><td rowspan="1" colspan="1">1</td><td rowspan="1" colspan="1"/><td rowspan="1" colspan="1"/><td rowspan="1" colspan="1"/><td rowspan="1" colspan="1">1</td><td rowspan="1" colspan="1">1</td><td rowspan="1" colspan="1"/><td rowspan="1" colspan="1"/><td rowspan="1" colspan="1"/><td rowspan="1" colspan="1"/><td rowspan="1" colspan="1"/><td rowspan="1" colspan="1"/><td rowspan="1" colspan="1"/><td rowspan="1" colspan="1"/></tr><tr><td rowspan="1" colspan="1">
                        <italic>
                          <tp:taxon-name><tp:taxon-name-part taxon-name-part-type="genus" reg="Coregonus">C.</tp:taxon-name-part><tp:taxon-name-part taxon-name-part-type="species" reg="sarnensis">sarnensis</tp:taxon-name-part></tp:taxon-name>
                        </italic>
                      </td><td rowspan="1" colspan="1">Sarnen</td><td rowspan="1" colspan="1">28</td><td rowspan="1" colspan="1"/><td rowspan="1" colspan="1"/><td rowspan="1" colspan="1"/><td rowspan="1" colspan="1"/><td rowspan="1" colspan="1"/><td rowspan="1" colspan="1"/><td rowspan="1" colspan="1">1</td><td rowspan="1" colspan="1">1</td><td rowspan="1" colspan="1">
                        <bold>4</bold>
                      </td><td rowspan="1" colspan="1"/><td rowspan="1" colspan="1"/><td rowspan="1" colspan="1">3</td><td rowspan="1" colspan="1">3</td><td rowspan="1" colspan="1">1</td><td rowspan="1" colspan="1">3</td><td rowspan="1" colspan="1">2</td><td rowspan="1" colspan="1">3</td><td rowspan="1" colspan="1">1</td><td rowspan="1" colspan="1">1</td><td rowspan="1" colspan="1">3</td><td rowspan="1" colspan="1"/><td rowspan="1" colspan="1">1</td><td rowspan="1" colspan="1">1</td><td rowspan="1" colspan="1"/><td rowspan="1" colspan="1"/><td rowspan="1" colspan="1"/></tr><tr><td rowspan="1" colspan="1">
                        <italic>
                          <tp:taxon-name><tp:taxon-name-part taxon-name-part-type="genus" reg="Coregonus">C.</tp:taxon-name-part><tp:taxon-name-part taxon-name-part-type="species" reg="suidteri">suidteri</tp:taxon-name-part></tp:taxon-name>
                        </italic>
                      </td><td rowspan="1" colspan="1">Sempach</td><td rowspan="1" colspan="1">2</td><td rowspan="1" colspan="1"/><td rowspan="1" colspan="1"/><td rowspan="1" colspan="1"/><td rowspan="1" colspan="1"/><td rowspan="1" colspan="1"/><td rowspan="1" colspan="1"/><td rowspan="1" colspan="1"/><td rowspan="1" colspan="1"/><td rowspan="1" colspan="1"/><td rowspan="1" colspan="1"/><td rowspan="1" colspan="1"/><td rowspan="1" colspan="1"/><td rowspan="1" colspan="1">1</td><td rowspan="1" colspan="1"/><td rowspan="1" colspan="1"/><td rowspan="1" colspan="1">1</td><td rowspan="1" colspan="1"/><td rowspan="1" colspan="1"/><td rowspan="1" colspan="1"/><td rowspan="1" colspan="1"/><td rowspan="1" colspan="1"/><td rowspan="1" colspan="1"/><td rowspan="1" colspan="1"/><td rowspan="1" colspan="1"/><td rowspan="1" colspan="1"/><td rowspan="1" colspan="1"/></tr><tr><td rowspan="1" colspan="1">
                        <italic>
                          <tp:taxon-name><tp:taxon-name-part taxon-name-part-type="genus" reg="Coregonus">C.</tp:taxon-name-part><tp:taxon-name-part taxon-name-part-type="species" reg="zugensis">zugensis</tp:taxon-name-part></tp:taxon-name>
                        </italic>
                      </td><td rowspan="1" colspan="1">Zug</td><td rowspan="1" colspan="1">12</td><td rowspan="1" colspan="1"/><td rowspan="1" colspan="1"/><td rowspan="1" colspan="1">1</td><td rowspan="1" colspan="1">1</td><td rowspan="1" colspan="1">
                        <bold>2</bold>
                      </td><td rowspan="1" colspan="1"/><td rowspan="1" colspan="1">1</td><td rowspan="1" colspan="1"/><td rowspan="1" colspan="1">1</td><td rowspan="1" colspan="1">1</td><td rowspan="1" colspan="1">1</td><td rowspan="1" colspan="1"/><td rowspan="1" colspan="1"/><td rowspan="1" colspan="1">1</td><td rowspan="1" colspan="1">1</td><td rowspan="1" colspan="1"/><td rowspan="1" colspan="1">1</td><td rowspan="1" colspan="1"/><td rowspan="1" colspan="1"/><td rowspan="1" colspan="1"/><td rowspan="1" colspan="1"/><td rowspan="1" colspan="1">1</td><td rowspan="1" colspan="1"/><td rowspan="1" colspan="1"/><td rowspan="1" colspan="1"/><td rowspan="1" colspan="1"/></tr><tr><td rowspan="1" colspan="1">
                        <italic>
                          <tp:taxon-name><tp:taxon-name-part taxon-name-part-type="genus" reg="Coregonus">C.</tp:taxon-name-part><tp:taxon-name-part taxon-name-part-type="species" reg="obliterus">obliterus</tp:taxon-name-part></tp:taxon-name>
                        </italic>
                      </td><td rowspan="1" colspan="1">Zug</td><td rowspan="1" colspan="1">7</td><td rowspan="1" colspan="1"/><td rowspan="1" colspan="1">1</td><td rowspan="1" colspan="1">1</td><td rowspan="1" colspan="1"/><td rowspan="1" colspan="1">1</td><td rowspan="1" colspan="1">1</td><td rowspan="1" colspan="1"/><td rowspan="1" colspan="1"/><td rowspan="1" colspan="1">1</td><td rowspan="1" colspan="1"/><td rowspan="1" colspan="1"/><td rowspan="1" colspan="1"/><td rowspan="1" colspan="1">1</td><td rowspan="1" colspan="1"/><td rowspan="1" colspan="1">1</td><td rowspan="1" colspan="1"/><td rowspan="1" colspan="1"/><td rowspan="1" colspan="1"/><td rowspan="1" colspan="1"/><td rowspan="1" colspan="1"/><td rowspan="1" colspan="1"/><td rowspan="1" colspan="1"/><td rowspan="1" colspan="1"/><td rowspan="1" colspan="1"/><td rowspan="1" colspan="1"/><td rowspan="1" colspan="1"/></tr><tr><td rowspan="1" colspan="1">
                        <italic>
                          <tp:taxon-name><tp:taxon-name-part taxon-name-part-type="genus" reg="Coregonus">C.</tp:taxon-name-part><tp:taxon-name-part taxon-name-part-type="species" reg="supersum">supersum</tp:taxon-name-part></tp:taxon-name>
                        </italic>
                      </td><td rowspan="1" colspan="1">Zug</td><td rowspan="1" colspan="1">6</td><td rowspan="1" colspan="1"/><td rowspan="1" colspan="1"/><td rowspan="1" colspan="1"/><td rowspan="1" colspan="1"/><td rowspan="1" colspan="1">
                        <bold>2</bold>
                      </td><td rowspan="1" colspan="1"/><td rowspan="1" colspan="1">1</td><td rowspan="1" colspan="1"/><td rowspan="1" colspan="1"/><td rowspan="1" colspan="1"/><td rowspan="1" colspan="1"/><td rowspan="1" colspan="1"/><td rowspan="1" colspan="1"/><td rowspan="1" colspan="1"/><td rowspan="1" colspan="1"/><td rowspan="1" colspan="1">1</td><td rowspan="1" colspan="1">1</td><td rowspan="1" colspan="1"/><td rowspan="1" colspan="1">1</td><td rowspan="1" colspan="1"/><td rowspan="1" colspan="1"/><td rowspan="1" colspan="1"/><td rowspan="1" colspan="1"/><td rowspan="1" colspan="1"/><td rowspan="1" colspan="1"/><td rowspan="1" colspan="1"/></tr><tr><td rowspan="1" colspan="1">
                        <italic>
                          <tp:taxon-name><tp:taxon-name-part taxon-name-part-type="genus" reg="Coregonus">C.</tp:taxon-name-part><tp:taxon-name-part taxon-name-part-type="species" reg="gutturosus">gutturosus</tp:taxon-name-part></tp:taxon-name>
                        </italic>
                      </td><td rowspan="1" colspan="1">Constance</td><td rowspan="1" colspan="1">10</td><td rowspan="1" colspan="1"/><td rowspan="1" colspan="1"/><td rowspan="1" colspan="1"/><td rowspan="1" colspan="1"/><td rowspan="1" colspan="1"/><td rowspan="1" colspan="1">1</td><td rowspan="1" colspan="1">2</td><td rowspan="1" colspan="1">
                        <bold>3</bold>
                      </td><td rowspan="1" colspan="1">1</td><td rowspan="1" colspan="1">2</td><td rowspan="1" colspan="1"/><td rowspan="1" colspan="1">1</td><td rowspan="1" colspan="1"/><td rowspan="1" colspan="1"/><td rowspan="1" colspan="1"/><td rowspan="1" colspan="1"/><td rowspan="1" colspan="1"/><td rowspan="1" colspan="1"/><td rowspan="1" colspan="1"/><td rowspan="1" colspan="1"/><td rowspan="1" colspan="1"/><td rowspan="1" colspan="1"/><td rowspan="1" colspan="1"/><td rowspan="1" colspan="1"/><td rowspan="1" colspan="1"/><td rowspan="1" colspan="1"/></tr><tr><td rowspan="1" colspan="1">
                        <italic>
                          <tp:taxon-name><tp:taxon-name-part taxon-name-part-type="genus" reg="Coregonus">C.</tp:taxon-name-part><tp:taxon-name-part taxon-name-part-type="species" reg="arenicolus">arenicolus</tp:taxon-name-part></tp:taxon-name>
                        </italic>
                      </td><td rowspan="1" colspan="1">Constance</td><td rowspan="1" colspan="1">4</td><td rowspan="1" colspan="1"/><td rowspan="1" colspan="1"/><td rowspan="1" colspan="1"/><td rowspan="1" colspan="1"/><td rowspan="1" colspan="1"/><td rowspan="1" colspan="1"/><td rowspan="1" colspan="1"/><td rowspan="1" colspan="1"/><td rowspan="1" colspan="1"/><td rowspan="1" colspan="1"/><td rowspan="1" colspan="1"/><td rowspan="1" colspan="1">1</td><td rowspan="1" colspan="1"/><td rowspan="1" colspan="1"/><td rowspan="1" colspan="1"/><td rowspan="1" colspan="1">1</td><td rowspan="1" colspan="1"/><td rowspan="1" colspan="1"/><td rowspan="1" colspan="1">1</td><td rowspan="1" colspan="1">1</td><td rowspan="1" colspan="1"/><td rowspan="1" colspan="1"/><td rowspan="1" colspan="1"/><td rowspan="1" colspan="1"/><td rowspan="1" colspan="1"/><td rowspan="1" colspan="1"/></tr><tr><td rowspan="1" colspan="1">
                        <italic>
                          <tp:taxon-name><tp:taxon-name-part taxon-name-part-type="genus" reg="Coregonus">C.</tp:taxon-name-part><tp:taxon-name-part taxon-name-part-type="species" reg="macrophthalmus">macrophthalmus</tp:taxon-name-part></tp:taxon-name>
                        </italic>
                      </td><td rowspan="1" colspan="1">Constance</td><td rowspan="1" colspan="1">7</td><td rowspan="1" colspan="1"/><td rowspan="1" colspan="1"/><td rowspan="1" colspan="1">1</td><td rowspan="1" colspan="1"/><td rowspan="1" colspan="1"/><td rowspan="1" colspan="1">1</td><td rowspan="1" colspan="1"/><td rowspan="1" colspan="1">1</td><td rowspan="1" colspan="1">1</td><td rowspan="1" colspan="1">
                        <bold>3</bold>
                      </td><td rowspan="1" colspan="1"/><td rowspan="1" colspan="1"/><td rowspan="1" colspan="1"/><td rowspan="1" colspan="1"/><td rowspan="1" colspan="1"/><td rowspan="1" colspan="1"/><td rowspan="1" colspan="1"/><td rowspan="1" colspan="1"/><td rowspan="1" colspan="1"/><td rowspan="1" colspan="1"/><td rowspan="1" colspan="1"/><td rowspan="1" colspan="1"/><td rowspan="1" colspan="1"/><td rowspan="1" colspan="1"/><td rowspan="1" colspan="1"/><td rowspan="1" colspan="1"/></tr><tr><td rowspan="2" colspan="1">
                        <bold>Species</bold>
                      </td><td rowspan="2" colspan="1">
                        <bold>Lake</bold>
                      </td><td rowspan="2" colspan="1">
                        <bold>Ntotal</bold>
                      </td><td rowspan="1" colspan="26">
                        <bold>Number of predorsal scales</bold>
                      </td></tr><tr><td rowspan="1" colspan="1">
                        <bold>26</bold>
                      </td><td rowspan="1" colspan="1">
                        <bold>27</bold>
                      </td><td rowspan="1" colspan="1">
                        <bold>28</bold>
                      </td><td rowspan="1" colspan="1">
                        <bold>29</bold>
                      </td><td rowspan="1" colspan="1">
                        <bold>30</bold>
                      </td><td rowspan="1" colspan="1">
                        <bold>31</bold>
                      </td><td rowspan="1" colspan="1">
                        <bold>32</bold>
                      </td><td rowspan="1" colspan="1">
                        <bold>33</bold>
                      </td><td rowspan="1" colspan="1">
                        <bold>34</bold>
                      </td><td rowspan="1" colspan="1">
                        <bold>35</bold>
                      </td><td rowspan="1" colspan="1">
                        <bold>36</bold>
                      </td><td rowspan="1" colspan="1">
                        <bold>37</bold>
                      </td><td rowspan="1" colspan="1">
                        <bold>38</bold>
                      </td><td rowspan="1" colspan="1">
                        <bold>39</bold>
                      </td><td rowspan="1" colspan="1">
                        <bold>40</bold>
                      </td><td rowspan="1" colspan="1">
                        <bold>41</bold>
                      </td><td rowspan="1" colspan="1">
                        <bold>42</bold>
                      </td><td rowspan="1" colspan="1">
                        <bold>43</bold>
                      </td><td rowspan="1" colspan="1">
                        <bold>44</bold>
                      </td><td rowspan="1" colspan="1"/><td rowspan="1" colspan="1"/><td rowspan="1" colspan="1"/><td rowspan="1" colspan="1"/><td rowspan="1" colspan="1"/><td rowspan="1" colspan="1"/><td rowspan="1" colspan="1"/></tr><tr><td rowspan="1" colspan="1"><italic><tp:taxon-name><tp:taxon-name-part taxon-name-part-type="genus" reg="Coregonus">C.</tp:taxon-name-part><tp:taxon-name-part taxon-name-part-type="species" reg="litoralis">litoralis</tp:taxon-name-part></tp:taxon-name></italic> contemporary</td><td rowspan="1" colspan="1">Lucerne</td><td rowspan="1" colspan="1">13</td><td rowspan="1" colspan="1"/><td rowspan="1" colspan="1"/><td rowspan="1" colspan="1"/><td rowspan="1" colspan="1">1</td><td rowspan="1" colspan="1">1</td><td rowspan="1" colspan="1">1</td><td rowspan="1" colspan="1">
                        <bold>2</bold>
                      </td><td rowspan="1" colspan="1">1</td><td rowspan="1" colspan="1">1</td><td rowspan="1" colspan="1">4</td><td rowspan="1" colspan="1">1</td><td rowspan="1" colspan="1">1</td><td rowspan="1" colspan="1"/><td rowspan="1" colspan="1"/><td rowspan="1" colspan="1"/><td rowspan="1" colspan="1"/><td rowspan="1" colspan="1"/><td rowspan="1" colspan="1"/><td rowspan="1" colspan="1"/><td rowspan="1" colspan="1"/><td rowspan="1" colspan="1"/><td rowspan="1" colspan="1"/><td rowspan="1" colspan="1"/><td rowspan="1" colspan="1"/><td rowspan="1" colspan="1"/><td rowspan="1" colspan="1"/></tr><tr><td rowspan="1" colspan="1"><italic><tp:taxon-name><tp:taxon-name-part taxon-name-part-type="genus" reg="Coregonus">C.</tp:taxon-name-part><tp:taxon-name-part taxon-name-part-type="species" reg="litoralis">litoralis</tp:taxon-name-part></tp:taxon-name></italic> historical</td><td rowspan="1" colspan="1">Lucerne</td><td rowspan="1" colspan="1">7</td><td rowspan="1" colspan="1"/><td rowspan="1" colspan="1"/><td rowspan="1" colspan="1"/><td rowspan="1" colspan="1"/><td rowspan="1" colspan="1"/><td rowspan="1" colspan="1"/><td rowspan="1" colspan="1"/><td rowspan="1" colspan="1"/><td rowspan="1" colspan="1">
                        <bold>3</bold>
                      </td><td rowspan="1" colspan="1">2</td><td rowspan="1" colspan="1">2</td><td rowspan="1" colspan="1"/><td rowspan="1" colspan="1"/><td rowspan="1" colspan="1"/><td rowspan="1" colspan="1"/><td rowspan="1" colspan="1"/><td rowspan="1" colspan="1"/><td rowspan="1" colspan="1"/><td rowspan="1" colspan="1"/><td rowspan="1" colspan="1"/><td rowspan="1" colspan="1"/><td rowspan="1" colspan="1"/><td rowspan="1" colspan="1"/><td rowspan="1" colspan="1"/><td rowspan="1" colspan="1"/><td rowspan="1" colspan="1"/></tr><tr><td rowspan="1" colspan="1">
                        <italic>
                          <tp:taxon-name><tp:taxon-name-part taxon-name-part-type="genus" reg="Coregonus">C.</tp:taxon-name-part><tp:taxon-name-part taxon-name-part-type="species" reg="intermundia">intermundia</tp:taxon-name-part></tp:taxon-name>
                        </italic>
                      </td><td rowspan="1" colspan="1">Lucerne</td><td rowspan="1" colspan="1">11</td><td rowspan="1" colspan="1"/><td rowspan="1" colspan="1"/><td rowspan="1" colspan="1"/><td rowspan="1" colspan="1"/><td rowspan="1" colspan="1">2</td><td rowspan="1" colspan="1">1</td><td rowspan="1" colspan="1">2</td><td rowspan="1" colspan="1"/><td rowspan="1" colspan="1">1</td><td rowspan="1" colspan="1">1</td><td rowspan="1" colspan="1">
                        <bold>3</bold>
                      </td><td rowspan="1" colspan="1"/><td rowspan="1" colspan="1">1</td><td rowspan="1" colspan="1"/><td rowspan="1" colspan="1"/><td rowspan="1" colspan="1"/><td rowspan="1" colspan="1"/><td rowspan="1" colspan="1"/><td rowspan="1" colspan="1"/><td rowspan="1" colspan="1"/><td rowspan="1" colspan="1"/><td rowspan="1" colspan="1"/><td rowspan="1" colspan="1"/><td rowspan="1" colspan="1"/><td rowspan="1" colspan="1"/><td rowspan="1" colspan="1"/></tr><tr><td rowspan="1" colspan="1">
                        <italic>
                          <tp:taxon-name><tp:taxon-name-part taxon-name-part-type="genus" reg="Coregonus">C.</tp:taxon-name-part><tp:taxon-name-part taxon-name-part-type="species" reg="suspensus">suspensus</tp:taxon-name-part></tp:taxon-name>
                        </italic>
                      </td><td rowspan="1" colspan="1">Lucerne</td><td rowspan="1" colspan="1">5</td><td rowspan="1" colspan="1"/><td rowspan="1" colspan="1"/><td rowspan="1" colspan="1"/><td rowspan="1" colspan="1"/><td rowspan="1" colspan="1"/><td rowspan="1" colspan="1">1</td><td rowspan="1" colspan="1">2</td><td rowspan="1" colspan="1">1</td><td rowspan="1" colspan="1">1</td><td rowspan="1" colspan="1"/><td rowspan="1" colspan="1"/><td rowspan="1" colspan="1"/><td rowspan="1" colspan="1"/><td rowspan="1" colspan="1"/><td rowspan="1" colspan="1"/><td rowspan="1" colspan="1"/><td rowspan="1" colspan="1"/><td rowspan="1" colspan="1"/><td rowspan="1" colspan="1"/><td rowspan="1" colspan="1"/><td rowspan="1" colspan="1"/><td rowspan="1" colspan="1"/><td rowspan="1" colspan="1"/><td rowspan="1" colspan="1"/><td rowspan="1" colspan="1"/><td rowspan="1" colspan="1"/></tr><tr><td rowspan="1" colspan="1"><italic><tp:taxon-name><tp:taxon-name-part taxon-name-part-type="genus" reg="Coregonus">C.</tp:taxon-name-part><tp:taxon-name-part taxon-name-part-type="species" reg="nobilis">nobilis</tp:taxon-name-part></tp:taxon-name></italic> contemporary</td><td rowspan="1" colspan="1">Lucerne</td><td rowspan="1" colspan="1">21</td><td rowspan="1" colspan="1"/><td rowspan="1" colspan="1"/><td rowspan="1" colspan="1"/><td rowspan="1" colspan="1"/><td rowspan="1" colspan="1"/><td rowspan="1" colspan="1">4</td><td rowspan="1" colspan="1"/><td rowspan="1" colspan="1">1</td><td rowspan="1" colspan="1">5</td><td rowspan="1" colspan="1">
                        <bold>6</bold>
                      </td><td rowspan="1" colspan="1">1</td><td rowspan="1" colspan="1">4</td><td rowspan="1" colspan="1"/><td rowspan="1" colspan="1"/><td rowspan="1" colspan="1"/><td rowspan="1" colspan="1"/><td rowspan="1" colspan="1"/><td rowspan="1" colspan="1"/><td rowspan="1" colspan="1"/><td rowspan="1" colspan="1"/><td rowspan="1" colspan="1"/><td rowspan="1" colspan="1"/><td rowspan="1" colspan="1"/><td rowspan="1" colspan="1"/><td rowspan="1" colspan="1"/><td rowspan="1" colspan="1"/></tr><tr><td rowspan="1" colspan="1"><italic><tp:taxon-name><tp:taxon-name-part taxon-name-part-type="genus" reg="Coregonus">C.</tp:taxon-name-part><tp:taxon-name-part taxon-name-part-type="species" reg="nobilis">nobilis</tp:taxon-name-part></tp:taxon-name></italic> historical</td><td rowspan="1" colspan="1">Lucerne</td><td rowspan="1" colspan="1">3</td><td rowspan="1" colspan="1"/><td rowspan="1" colspan="1"/><td rowspan="1" colspan="1"/><td rowspan="1" colspan="1"/><td rowspan="1" colspan="1"/><td rowspan="1" colspan="1"/><td rowspan="1" colspan="1"/><td rowspan="1" colspan="1"/><td rowspan="1" colspan="1">
                        <bold>2</bold>
                      </td><td rowspan="1" colspan="1"/><td rowspan="1" colspan="1"/><td rowspan="1" colspan="1">1</td><td rowspan="1" colspan="1"/><td rowspan="1" colspan="1"/><td rowspan="1" colspan="1"/><td rowspan="1" colspan="1"/><td rowspan="1" colspan="1"/><td rowspan="1" colspan="1"/><td rowspan="1" colspan="1"/><td rowspan="1" colspan="1"/><td rowspan="1" colspan="1"/><td rowspan="1" colspan="1"/><td rowspan="1" colspan="1"/><td rowspan="1" colspan="1"/><td rowspan="1" colspan="1"/><td rowspan="1" colspan="1"/></tr><tr><td rowspan="1" colspan="1"><italic><tp:taxon-name><tp:taxon-name-part taxon-name-part-type="genus" reg="Coregonus">C.</tp:taxon-name-part><tp:taxon-name-part taxon-name-part-type="species" reg="muelleri">muelleri</tp:taxon-name-part></tp:taxon-name></italic> contemporary</td><td rowspan="1" colspan="1">Lucerne</td><td rowspan="1" colspan="1">30</td><td rowspan="1" colspan="1">2</td><td rowspan="1" colspan="1"/><td rowspan="1" colspan="1">4</td><td rowspan="1" colspan="1">4</td><td rowspan="1" colspan="1">6</td><td rowspan="1" colspan="1">
                        <bold>7</bold>
                      </td><td rowspan="1" colspan="1">2</td><td rowspan="1" colspan="1">3</td><td rowspan="1" colspan="1"/><td rowspan="1" colspan="1">1</td><td rowspan="1" colspan="1">1</td><td rowspan="1" colspan="1"/><td rowspan="1" colspan="1"/><td rowspan="1" colspan="1"/><td rowspan="1" colspan="1"/><td rowspan="1" colspan="1"/><td rowspan="1" colspan="1"/><td rowspan="1" colspan="1"/><td rowspan="1" colspan="1"/><td rowspan="1" colspan="1"/><td rowspan="1" colspan="1"/><td rowspan="1" colspan="1"/><td rowspan="1" colspan="1"/><td rowspan="1" colspan="1"/><td rowspan="1" colspan="1"/><td rowspan="1" colspan="1"/></tr><tr><td rowspan="1" colspan="1"><italic><tp:taxon-name><tp:taxon-name-part taxon-name-part-type="genus" reg="Coregonus">C.</tp:taxon-name-part><tp:taxon-name-part taxon-name-part-type="species" reg="muelleri">muelleri</tp:taxon-name-part></tp:taxon-name></italic> historical</td><td rowspan="1" colspan="1">Lucerne</td><td rowspan="1" colspan="1">8</td><td rowspan="1" colspan="1"/><td rowspan="1" colspan="1"/><td rowspan="1" colspan="1"/><td rowspan="1" colspan="1"/><td rowspan="1" colspan="1">2</td><td rowspan="1" colspan="1"/><td rowspan="1" colspan="1">
                        <bold>3</bold>
                      </td><td rowspan="1" colspan="1">2</td><td rowspan="1" colspan="1">1</td><td rowspan="1" colspan="1"/><td rowspan="1" colspan="1"/><td rowspan="1" colspan="1"/><td rowspan="1" colspan="1"/><td rowspan="1" colspan="1"/><td rowspan="1" colspan="1"/><td rowspan="1" colspan="1"/><td rowspan="1" colspan="1"/><td rowspan="1" colspan="1"/><td rowspan="1" colspan="1"/><td rowspan="1" colspan="1"/><td rowspan="1" colspan="1"/><td rowspan="1" colspan="1"/><td rowspan="1" colspan="1"/><td rowspan="1" colspan="1"/><td rowspan="1" colspan="1"/><td rowspan="1" colspan="1"/></tr><tr><td rowspan="1" colspan="1">
                        <italic>
                          <tp:taxon-name><tp:taxon-name-part taxon-name-part-type="genus" reg="Coregonus">C.</tp:taxon-name-part><tp:taxon-name-part taxon-name-part-type="species" reg="sarnensis">sarnensis</tp:taxon-name-part></tp:taxon-name>
                        </italic>
                      </td><td rowspan="1" colspan="1">Sarnen</td><td rowspan="1" colspan="1">28</td><td rowspan="1" colspan="1"/><td rowspan="1" colspan="1"/><td rowspan="1" colspan="1"/><td rowspan="1" colspan="1">1</td><td rowspan="1" colspan="1">1</td><td rowspan="1" colspan="1">1</td><td rowspan="1" colspan="1">3</td><td rowspan="1" colspan="1">
                        <bold>6</bold>
                      </td><td rowspan="1" colspan="1">5</td><td rowspan="1" colspan="1">5</td><td rowspan="1" colspan="1">4</td><td rowspan="1" colspan="1">1</td><td rowspan="1" colspan="1">1</td><td rowspan="1" colspan="1"/><td rowspan="1" colspan="1"/><td rowspan="1" colspan="1"/><td rowspan="1" colspan="1"/><td rowspan="1" colspan="1"/><td rowspan="1" colspan="1"/><td rowspan="1" colspan="1"/><td rowspan="1" colspan="1"/><td rowspan="1" colspan="1"/><td rowspan="1" colspan="1"/><td rowspan="1" colspan="1"/><td rowspan="1" colspan="1"/><td rowspan="1" colspan="1"/></tr><tr><td rowspan="1" colspan="1">
                        <italic>
                          <tp:taxon-name><tp:taxon-name-part taxon-name-part-type="genus" reg="Coregonus">C.</tp:taxon-name-part><tp:taxon-name-part taxon-name-part-type="species" reg="suidteri">suidteri</tp:taxon-name-part></tp:taxon-name>
                        </italic>
                      </td><td rowspan="1" colspan="1">Sempach</td><td rowspan="1" colspan="1">2</td><td rowspan="1" colspan="1"/><td rowspan="1" colspan="1"/><td rowspan="1" colspan="1"/><td rowspan="1" colspan="1"/><td rowspan="1" colspan="1"/><td rowspan="1" colspan="1"/><td rowspan="1" colspan="1"/><td rowspan="1" colspan="1"/><td rowspan="1" colspan="1"/><td rowspan="1" colspan="1"/><td rowspan="1" colspan="1"/><td rowspan="1" colspan="1"/><td rowspan="1" colspan="1">1</td><td rowspan="1" colspan="1"/><td rowspan="1" colspan="1"/><td rowspan="1" colspan="1"/><td rowspan="1" colspan="1"/><td rowspan="1" colspan="1"/><td rowspan="1" colspan="1">1</td><td rowspan="1" colspan="1"/><td rowspan="1" colspan="1"/><td rowspan="1" colspan="1"/><td rowspan="1" colspan="1"/><td rowspan="1" colspan="1"/><td rowspan="1" colspan="1"/><td rowspan="1" colspan="1"/></tr><tr><td rowspan="1" colspan="1">
                        <italic>
                          <tp:taxon-name><tp:taxon-name-part taxon-name-part-type="genus" reg="Coregonus">C.</tp:taxon-name-part><tp:taxon-name-part taxon-name-part-type="species" reg="zugensis">zugensis</tp:taxon-name-part></tp:taxon-name>
                        </italic>
                      </td><td rowspan="1" colspan="1">Zug</td><td rowspan="1" colspan="1">12</td><td rowspan="1" colspan="1"/><td rowspan="1" colspan="1"/><td rowspan="1" colspan="1">1</td><td rowspan="1" colspan="1">2</td><td rowspan="1" colspan="1">2</td><td rowspan="1" colspan="1">2</td><td rowspan="1" colspan="1">
                        <bold>3</bold>
                      </td><td rowspan="1" colspan="1">2</td><td rowspan="1" colspan="1"/><td rowspan="1" colspan="1"/><td rowspan="1" colspan="1"/><td rowspan="1" colspan="1"/><td rowspan="1" colspan="1"/><td rowspan="1" colspan="1"/><td rowspan="1" colspan="1"/><td rowspan="1" colspan="1"/><td rowspan="1" colspan="1"/><td rowspan="1" colspan="1"/><td rowspan="1" colspan="1"/><td rowspan="1" colspan="1"/><td rowspan="1" colspan="1"/><td rowspan="1" colspan="1"/><td rowspan="1" colspan="1"/><td rowspan="1" colspan="1"/><td rowspan="1" colspan="1"/><td rowspan="1" colspan="1"/></tr><tr><td rowspan="1" colspan="1">
                        <italic>
                          <tp:taxon-name><tp:taxon-name-part taxon-name-part-type="genus" reg="Coregonus">C.</tp:taxon-name-part><tp:taxon-name-part taxon-name-part-type="species" reg="obliterus">obliterus</tp:taxon-name-part></tp:taxon-name>
                        </italic>
                      </td><td rowspan="1" colspan="1">Zug</td><td rowspan="1" colspan="1">5</td><td rowspan="1" colspan="1"/><td rowspan="1" colspan="1"/><td rowspan="1" colspan="1">1</td><td rowspan="1" colspan="1"/><td rowspan="1" colspan="1">1</td><td rowspan="1" colspan="1">1</td><td rowspan="1" colspan="1"/><td rowspan="1" colspan="1">1</td><td rowspan="1" colspan="1"/><td rowspan="1" colspan="1"/><td rowspan="1" colspan="1">1</td><td rowspan="1" colspan="1"/><td rowspan="1" colspan="1"/><td rowspan="1" colspan="1"/><td rowspan="1" colspan="1"/><td rowspan="1" colspan="1"/><td rowspan="1" colspan="1"/><td rowspan="1" colspan="1"/><td rowspan="1" colspan="1"/><td rowspan="1" colspan="1"/><td rowspan="1" colspan="1"/><td rowspan="1" colspan="1"/><td rowspan="1" colspan="1"/><td rowspan="1" colspan="1"/><td rowspan="1" colspan="1"/><td rowspan="1" colspan="1"/></tr><tr><td rowspan="1" colspan="1">
                        <italic>
                          <tp:taxon-name><tp:taxon-name-part taxon-name-part-type="genus" reg="Coregonus">C.</tp:taxon-name-part><tp:taxon-name-part taxon-name-part-type="species" reg="supersum">supersum</tp:taxon-name-part></tp:taxon-name>
                        </italic>
                      </td><td rowspan="1" colspan="1">Zug</td><td rowspan="1" colspan="1">6</td><td rowspan="1" colspan="1"/><td rowspan="1" colspan="1"/><td rowspan="1" colspan="1"/><td rowspan="1" colspan="1"/><td rowspan="1" colspan="1"/><td rowspan="1" colspan="1"/><td rowspan="1" colspan="1">1</td><td rowspan="1" colspan="1"/><td rowspan="1" colspan="1">
                        <bold>3</bold>
                      </td><td rowspan="1" colspan="1">1</td><td rowspan="1" colspan="1"/><td rowspan="1" colspan="1"/><td rowspan="1" colspan="1">1</td><td rowspan="1" colspan="1"/><td rowspan="1" colspan="1"/><td rowspan="1" colspan="1"/><td rowspan="1" colspan="1"/><td rowspan="1" colspan="1"/><td rowspan="1" colspan="1"/><td rowspan="1" colspan="1"/><td rowspan="1" colspan="1"/><td rowspan="1" colspan="1"/><td rowspan="1" colspan="1"/><td rowspan="1" colspan="1"/><td rowspan="1" colspan="1"/><td rowspan="1" colspan="1"/></tr><tr><td rowspan="1" colspan="1">
                        <italic>
                          <tp:taxon-name><tp:taxon-name-part taxon-name-part-type="genus" reg="Coregonus">C.</tp:taxon-name-part><tp:taxon-name-part taxon-name-part-type="species" reg="gutturosus">gutturosus</tp:taxon-name-part></tp:taxon-name>
                        </italic>
                      </td><td rowspan="1" colspan="1">Constance</td><td rowspan="1" colspan="1">9</td><td rowspan="1" colspan="1"/><td rowspan="1" colspan="1"/><td rowspan="1" colspan="1"/><td rowspan="1" colspan="1"/><td rowspan="1" colspan="1"/><td rowspan="1" colspan="1">1</td><td rowspan="1" colspan="1">3</td><td rowspan="1" colspan="1">
                        <bold>4</bold>
                      </td><td rowspan="1" colspan="1"/><td rowspan="1" colspan="1">1</td><td rowspan="1" colspan="1"/><td rowspan="1" colspan="1"/><td rowspan="1" colspan="1"/><td rowspan="1" colspan="1"/><td rowspan="1" colspan="1"/><td rowspan="1" colspan="1"/><td rowspan="1" colspan="1"/><td rowspan="1" colspan="1"/><td rowspan="1" colspan="1"/><td rowspan="1" colspan="1"/><td rowspan="1" colspan="1"/><td rowspan="1" colspan="1"/><td rowspan="1" colspan="1"/><td rowspan="1" colspan="1"/><td rowspan="1" colspan="1"/><td rowspan="1" colspan="1"/></tr><tr><td rowspan="1" colspan="1">
                        <italic>
                          <tp:taxon-name><tp:taxon-name-part taxon-name-part-type="genus" reg="Coregonus">C.</tp:taxon-name-part><tp:taxon-name-part taxon-name-part-type="species" reg="arenicolus">arenicolus</tp:taxon-name-part></tp:taxon-name>
                        </italic>
                      </td><td rowspan="1" colspan="1">Constance</td><td rowspan="1" colspan="1">4</td><td rowspan="1" colspan="1"/><td rowspan="1" colspan="1"/><td rowspan="1" colspan="1"/><td rowspan="1" colspan="1"/><td rowspan="1" colspan="1"/><td rowspan="1" colspan="1"/><td rowspan="1" colspan="1"/><td rowspan="1" colspan="1"/><td rowspan="1" colspan="1"/><td rowspan="1" colspan="1"/><td rowspan="1" colspan="1">1</td><td rowspan="1" colspan="1">1</td><td rowspan="1" colspan="1"/><td rowspan="1" colspan="1"/><td rowspan="1" colspan="1">1</td><td rowspan="1" colspan="1"/><td rowspan="1" colspan="1"/><td rowspan="1" colspan="1"/><td rowspan="1" colspan="1">1</td><td rowspan="1" colspan="1"/><td rowspan="1" colspan="1"/><td rowspan="1" colspan="1"/><td rowspan="1" colspan="1"/><td rowspan="1" colspan="1"/><td rowspan="1" colspan="1"/><td rowspan="1" colspan="1"/></tr><tr><td rowspan="1" colspan="1">
                        <italic>
                          <tp:taxon-name><tp:taxon-name-part taxon-name-part-type="genus" reg="Coregonus">C.</tp:taxon-name-part><tp:taxon-name-part taxon-name-part-type="species" reg="macrophthalmus">macrophthalmus</tp:taxon-name-part></tp:taxon-name>
                        </italic>
                      </td><td rowspan="1" colspan="1">Constance</td><td rowspan="1" colspan="1">7</td><td rowspan="1" colspan="1"/><td rowspan="1" colspan="1"/><td rowspan="1" colspan="1"/><td rowspan="1" colspan="1"/><td rowspan="1" colspan="1"/><td rowspan="1" colspan="1"/><td rowspan="1" colspan="1">
                        <bold>3</bold>
                      </td><td rowspan="1" colspan="1">2</td><td rowspan="1" colspan="1">1</td><td rowspan="1" colspan="1"/><td rowspan="1" colspan="1">1</td><td rowspan="1" colspan="1"/><td rowspan="1" colspan="1"/><td rowspan="1" colspan="1"/><td rowspan="1" colspan="1"/><td rowspan="1" colspan="1"/><td rowspan="1" colspan="1"/><td rowspan="1" colspan="1"/><td rowspan="1" colspan="1"/><td rowspan="1" colspan="1"/><td rowspan="1" colspan="1"/><td rowspan="1" colspan="1"/><td rowspan="1" colspan="1"/><td rowspan="1" colspan="1"/><td rowspan="1" colspan="1"/><td rowspan="1" colspan="1"/></tr><tr><td rowspan="1" colspan="1">
                        <italic>
                          <tp:taxon-name><tp:taxon-name-part taxon-name-part-type="genus" reg="Coregonus">C.</tp:taxon-name-part><tp:taxon-name-part taxon-name-part-type="species" reg="wartmanni">wartmanni</tp:taxon-name-part></tp:taxon-name>
                        </italic>
                      </td><td rowspan="1" colspan="1">Constance</td><td rowspan="1" colspan="1">1</td><td rowspan="1" colspan="1"/><td rowspan="1" colspan="1"/><td rowspan="1" colspan="1"/><td rowspan="1" colspan="1"/><td rowspan="1" colspan="1"/><td rowspan="1" colspan="1"/><td rowspan="1" colspan="1"/><td rowspan="1" colspan="1"/><td rowspan="1" colspan="1">1</td><td rowspan="1" colspan="1"/><td rowspan="1" colspan="1"/><td rowspan="1" colspan="1"/><td rowspan="1" colspan="1"/><td rowspan="1" colspan="1"/><td rowspan="1" colspan="1"/><td rowspan="1" colspan="1"/><td rowspan="1" colspan="1"/><td rowspan="1" colspan="1"/><td rowspan="1" colspan="1"/><td rowspan="1" colspan="1"/><td rowspan="1" colspan="1"/><td rowspan="1" colspan="1"/><td rowspan="1" colspan="1"/><td rowspan="1" colspan="1"/><td rowspan="1" colspan="1"/><td rowspan="1" colspan="1"/></tr><tr><td rowspan="1" colspan="1"/><td rowspan="1" colspan="1"/><td rowspan="1" colspan="1"/><td rowspan="1" colspan="12">
                        <bold>Number of scales</bold>
                      </td><td rowspan="1" colspan="1"/><td rowspan="1" colspan="1"/><td rowspan="1" colspan="1"/><td rowspan="1" colspan="1"/><td rowspan="1" colspan="1"/><td rowspan="1" colspan="1"/><td rowspan="1" colspan="1"/><td rowspan="1" colspan="1"/><td rowspan="1" colspan="1"/><td rowspan="1" colspan="1"/><td rowspan="1" colspan="1"/><td rowspan="1" colspan="1"/><td rowspan="1" colspan="1"/><td rowspan="1" colspan="1"/></tr><tr><td rowspan="2" colspan="1">
                        <bold>Species</bold>
                      </td><td rowspan="2" colspan="1">
                        <bold>Lake</bold>
                      </td><td rowspan="2" colspan="1">
                        <bold>Ntotal</bold>
                      </td><td rowspan="1" colspan="4">
                        <bold>transverse dorsal</bold>
                      </td><td rowspan="1" colspan="4">
                        <bold>transverse anal</bold>
                      </td><td rowspan="1" colspan="4">
                        <bold>transverse pelvic</bold>
                      </td><td rowspan="1" colspan="1"/><td rowspan="1" colspan="1"/><td rowspan="1" colspan="1"/><td rowspan="1" colspan="1"/><td rowspan="1" colspan="1"/><td rowspan="1" colspan="1"/><td rowspan="1" colspan="1"/><td rowspan="1" colspan="1"/><td rowspan="1" colspan="1"/><td rowspan="1" colspan="1"/><td rowspan="1" colspan="1"/><td rowspan="1" colspan="1"/><td rowspan="1" colspan="1"/><td rowspan="1" colspan="1"/></tr><tr><td rowspan="1" colspan="1">
                        <bold>8</bold>
                      </td><td rowspan="1" colspan="1">
                        <bold>9</bold>
                      </td><td rowspan="1" colspan="1">
                        <bold>10</bold>
                      </td><td rowspan="1" colspan="1">
                        <bold>11</bold>
                      </td><td rowspan="1" colspan="1">
                        <bold>7</bold>
                      </td><td rowspan="1" colspan="1">
                        <bold>8</bold>
                      </td><td rowspan="1" colspan="1">
                        <bold>9</bold>
                      </td><td rowspan="1" colspan="1">
                        <bold>10</bold>
                      </td><td rowspan="1" colspan="1">
                        <bold>7</bold>
                      </td><td rowspan="1" colspan="1">
                        <bold>8</bold>
                      </td><td rowspan="1" colspan="1">
                        <bold>9</bold>
                      </td><td rowspan="1" colspan="1">
                        <bold>10</bold>
                      </td><td rowspan="1" colspan="1"/><td rowspan="1" colspan="1"/><td rowspan="1" colspan="1"/><td rowspan="1" colspan="1"/><td rowspan="1" colspan="1"/><td rowspan="1" colspan="1"/><td rowspan="1" colspan="1"/><td rowspan="1" colspan="1"/><td rowspan="1" colspan="1"/><td rowspan="1" colspan="1"/><td rowspan="1" colspan="1"/><td rowspan="1" colspan="1"/><td rowspan="1" colspan="1"/><td rowspan="1" colspan="1"/></tr><tr><td rowspan="1" colspan="1"><italic><tp:taxon-name><tp:taxon-name-part taxon-name-part-type="genus" reg="Coregonus">C.</tp:taxon-name-part><tp:taxon-name-part taxon-name-part-type="species" reg="litoralis">litoralis</tp:taxon-name-part></tp:taxon-name></italic> contemporary</td><td rowspan="1" colspan="1">Lucerne</td><td rowspan="1" colspan="1">13</td><td rowspan="1" colspan="1"/><td rowspan="1" colspan="1">1</td><td rowspan="1" colspan="1">
                        <bold>9</bold>
                      </td><td rowspan="1" colspan="1">3</td><td rowspan="1" colspan="1">1</td><td rowspan="1" colspan="1">5</td><td rowspan="1" colspan="1">
                        <bold>7</bold>
                      </td><td rowspan="1" colspan="1"/><td rowspan="1" colspan="1"/><td rowspan="1" colspan="1">5</td><td rowspan="1" colspan="1">
                        <bold>7</bold>
                      </td><td rowspan="1" colspan="1">1</td><td rowspan="1" colspan="1"/><td rowspan="1" colspan="1"/><td rowspan="1" colspan="1"/><td rowspan="1" colspan="1"/><td rowspan="1" colspan="1"/><td rowspan="1" colspan="1"/><td rowspan="1" colspan="1"/><td rowspan="1" colspan="1"/><td rowspan="1" colspan="1"/><td rowspan="1" colspan="1"/><td rowspan="1" colspan="1"/><td rowspan="1" colspan="1"/><td rowspan="1" colspan="1"/><td rowspan="1" colspan="1"/></tr><tr><td rowspan="1" colspan="1"><italic><tp:taxon-name><tp:taxon-name-part taxon-name-part-type="genus" reg="Coregonus">C.</tp:taxon-name-part><tp:taxon-name-part taxon-name-part-type="species" reg="litoralis">litoralis</tp:taxon-name-part></tp:taxon-name></italic> historical</td><td rowspan="1" colspan="1">Lucerne</td><td rowspan="1" colspan="1">7</td><td rowspan="1" colspan="1"/><td rowspan="1" colspan="1"/><td rowspan="1" colspan="1">
                        <bold>4</bold>
                      </td><td rowspan="1" colspan="1">3</td><td rowspan="1" colspan="1">1</td><td rowspan="1" colspan="1">
                        <bold>3</bold>
                      </td><td rowspan="1" colspan="1">2</td><td rowspan="1" colspan="1">1</td><td rowspan="1" colspan="1">1</td><td rowspan="1" colspan="1">
                        <bold>3</bold>
                      </td><td rowspan="1" colspan="1">2</td><td rowspan="1" colspan="1">1</td><td rowspan="1" colspan="1"/><td rowspan="1" colspan="1"/><td rowspan="1" colspan="1"/><td rowspan="1" colspan="1"/><td rowspan="1" colspan="1"/><td rowspan="1" colspan="1"/><td rowspan="1" colspan="1"/><td rowspan="1" colspan="1"/><td rowspan="1" colspan="1"/><td rowspan="1" colspan="1"/><td rowspan="1" colspan="1"/><td rowspan="1" colspan="1"/><td rowspan="1" colspan="1"/><td rowspan="1" colspan="1"/></tr><tr><td rowspan="1" colspan="1">
                        <italic>
                          <tp:taxon-name><tp:taxon-name-part taxon-name-part-type="genus" reg="Coregonus">C.</tp:taxon-name-part><tp:taxon-name-part taxon-name-part-type="species" reg="intermundia">intermundia</tp:taxon-name-part></tp:taxon-name>
                        </italic>
                      </td><td rowspan="1" colspan="1">Lucerne</td><td rowspan="1" colspan="1">11</td><td rowspan="1" colspan="1">1</td><td rowspan="1" colspan="1">4</td><td rowspan="1" colspan="1">
                        <bold>5</bold>
                      </td><td rowspan="1" colspan="1">1</td><td rowspan="1" colspan="1">2</td><td rowspan="1" colspan="1">
                        <bold>5</bold>
                      </td><td rowspan="1" colspan="1">4</td><td rowspan="1" colspan="1"/><td rowspan="1" colspan="1"/><td rowspan="1" colspan="1">3</td><td rowspan="1" colspan="1">
                        <bold>6</bold>
                      </td><td rowspan="1" colspan="1">2</td><td rowspan="1" colspan="1"/><td rowspan="1" colspan="1"/><td rowspan="1" colspan="1"/><td rowspan="1" colspan="1"/><td rowspan="1" colspan="1"/><td rowspan="1" colspan="1"/><td rowspan="1" colspan="1"/><td rowspan="1" colspan="1"/><td rowspan="1" colspan="1"/><td rowspan="1" colspan="1"/><td rowspan="1" colspan="1"/><td rowspan="1" colspan="1"/><td rowspan="1" colspan="1"/><td rowspan="1" colspan="1"/></tr><tr><td rowspan="1" colspan="1">
                        <italic>
                          <tp:taxon-name><tp:taxon-name-part taxon-name-part-type="genus" reg="Coregonus">C.</tp:taxon-name-part><tp:taxon-name-part taxon-name-part-type="species" reg="suspensus">suspensus</tp:taxon-name-part></tp:taxon-name>
                        </italic>
                      </td><td rowspan="1" colspan="1">Lucerne</td><td rowspan="1" colspan="1">5</td><td rowspan="1" colspan="1">1</td><td rowspan="1" colspan="1">
                        <bold>3</bold>
                      </td><td rowspan="1" colspan="1">1</td><td rowspan="1" colspan="1"/><td rowspan="1" colspan="1">1</td><td rowspan="1" colspan="1">
                        <bold>4</bold>
                      </td><td rowspan="1" colspan="1"/><td rowspan="1" colspan="1"/><td rowspan="1" colspan="1"/><td rowspan="1" colspan="1">2</td><td rowspan="1" colspan="1">
                        <bold>3</bold>
                      </td><td rowspan="1" colspan="1"/><td rowspan="1" colspan="1"/><td rowspan="1" colspan="1"/><td rowspan="1" colspan="1"/><td rowspan="1" colspan="1"/><td rowspan="1" colspan="1"/><td rowspan="1" colspan="1"/><td rowspan="1" colspan="1"/><td rowspan="1" colspan="1"/><td rowspan="1" colspan="1"/><td rowspan="1" colspan="1"/><td rowspan="1" colspan="1"/><td rowspan="1" colspan="1"/><td rowspan="1" colspan="1"/><td rowspan="1" colspan="1"/></tr><tr><td rowspan="1" colspan="1"><italic><tp:taxon-name><tp:taxon-name-part taxon-name-part-type="genus" reg="Coregonus">C.</tp:taxon-name-part><tp:taxon-name-part taxon-name-part-type="species" reg="nobilis">nobilis</tp:taxon-name-part></tp:taxon-name></italic> contemporary</td><td rowspan="1" colspan="1">Lucerne</td><td rowspan="1" colspan="1">21</td><td rowspan="1" colspan="1"/><td rowspan="1" colspan="1">
                        <bold>11</bold>
                      </td><td rowspan="1" colspan="1">10</td><td rowspan="1" colspan="1"/><td rowspan="1" colspan="1">
                        <bold>13</bold>
                      </td><td rowspan="1" colspan="1">7</td><td rowspan="1" colspan="1">1</td><td rowspan="1" colspan="1"/><td rowspan="1" colspan="1"/><td rowspan="1" colspan="1">1</td><td rowspan="1" colspan="1">
                        <bold>18</bold>
                      </td><td rowspan="1" colspan="1">2</td><td rowspan="1" colspan="1"/><td rowspan="1" colspan="1"/><td rowspan="1" colspan="1"/><td rowspan="1" colspan="1"/><td rowspan="1" colspan="1"/><td rowspan="1" colspan="1"/><td rowspan="1" colspan="1"/><td rowspan="1" colspan="1"/><td rowspan="1" colspan="1"/><td rowspan="1" colspan="1"/><td rowspan="1" colspan="1"/><td rowspan="1" colspan="1"/><td rowspan="1" colspan="1"/><td rowspan="1" colspan="1"/></tr><tr><td rowspan="1" colspan="1"><italic><tp:taxon-name><tp:taxon-name-part taxon-name-part-type="genus" reg="Coregonus">C.</tp:taxon-name-part><tp:taxon-name-part taxon-name-part-type="species" reg="nobilis">nobilis</tp:taxon-name-part></tp:taxon-name></italic> historical</td><td rowspan="1" colspan="1">Lucerne</td><td rowspan="1" colspan="1">3</td><td rowspan="1" colspan="1"/><td rowspan="1" colspan="1">
                        <bold>3</bold>
                      </td><td rowspan="1" colspan="1"/><td rowspan="1" colspan="1"/><td rowspan="1" colspan="1">1</td><td rowspan="1" colspan="1">2</td><td rowspan="1" colspan="1"/><td rowspan="1" colspan="1"/><td rowspan="1" colspan="1"/><td rowspan="1" colspan="1">
                        <bold>2</bold>
                      </td><td rowspan="1" colspan="1">1</td><td rowspan="1" colspan="1"/><td rowspan="1" colspan="1"/><td rowspan="1" colspan="1"/><td rowspan="1" colspan="1"/><td rowspan="1" colspan="1"/><td rowspan="1" colspan="1"/><td rowspan="1" colspan="1"/><td rowspan="1" colspan="1"/><td rowspan="1" colspan="1"/><td rowspan="1" colspan="1"/><td rowspan="1" colspan="1"/><td rowspan="1" colspan="1"/><td rowspan="1" colspan="1"/><td rowspan="1" colspan="1"/><td rowspan="1" colspan="1"/></tr><tr><td rowspan="1" colspan="1"><italic><tp:taxon-name><tp:taxon-name-part taxon-name-part-type="genus" reg="Coregonus">C.</tp:taxon-name-part><tp:taxon-name-part taxon-name-part-type="species" reg="muelleri">muelleri</tp:taxon-name-part></tp:taxon-name></italic> contemporary</td><td rowspan="1" colspan="1">Lucerne</td><td rowspan="1" colspan="1">30</td><td rowspan="1" colspan="1">2</td><td rowspan="1" colspan="1">
                        <bold>22</bold>
                      </td><td rowspan="1" colspan="1">6</td><td rowspan="1" colspan="1"/><td rowspan="1" colspan="1">5</td><td rowspan="1" colspan="1">
                        <bold>20</bold>
                      </td><td rowspan="1" colspan="1">5</td><td rowspan="1" colspan="1"/><td rowspan="1" colspan="1"/><td rowspan="1" colspan="1">
                        <bold>18</bold>
                      </td><td rowspan="1" colspan="1">10</td><td rowspan="1" colspan="1">2</td><td rowspan="1" colspan="1"/><td rowspan="1" colspan="1"/><td rowspan="1" colspan="1"/><td rowspan="1" colspan="1"/><td rowspan="1" colspan="1"/><td rowspan="1" colspan="1"/><td rowspan="1" colspan="1"/><td rowspan="1" colspan="1"/><td rowspan="1" colspan="1"/><td rowspan="1" colspan="1"/><td rowspan="1" colspan="1"/><td rowspan="1" colspan="1"/><td rowspan="1" colspan="1"/><td rowspan="1" colspan="1"/></tr><tr><td rowspan="1" colspan="1"><italic><tp:taxon-name><tp:taxon-name-part taxon-name-part-type="genus" reg="Coregonus">C.</tp:taxon-name-part><tp:taxon-name-part taxon-name-part-type="species" reg="muelleri">muelleri</tp:taxon-name-part></tp:taxon-name></italic> historical</td><td rowspan="1" colspan="1">Lucerne</td><td rowspan="1" colspan="1">8</td><td rowspan="1" colspan="1">3</td><td rowspan="1" colspan="1">
                        <bold>5</bold>
                      </td><td rowspan="1" colspan="1"/><td rowspan="1" colspan="1"/><td rowspan="1" colspan="1">1</td><td rowspan="1" colspan="1">
                        <bold>7</bold>
                      </td><td rowspan="1" colspan="1"/><td rowspan="1" colspan="1"/><td rowspan="1" colspan="1">1</td><td rowspan="1" colspan="1">
                        <bold>6</bold>
                      </td><td rowspan="1" colspan="1">1</td><td rowspan="1" colspan="1"/><td rowspan="1" colspan="1"/><td rowspan="1" colspan="1"/><td rowspan="1" colspan="1"/><td rowspan="1" colspan="1"/><td rowspan="1" colspan="1"/><td rowspan="1" colspan="1"/><td rowspan="1" colspan="1"/><td rowspan="1" colspan="1"/><td rowspan="1" colspan="1"/><td rowspan="1" colspan="1"/><td rowspan="1" colspan="1"/><td rowspan="1" colspan="1"/><td rowspan="1" colspan="1"/><td rowspan="1" colspan="1"/></tr><tr><td rowspan="1" colspan="1">
                        <italic>
                          <tp:taxon-name><tp:taxon-name-part taxon-name-part-type="genus" reg="Coregonus">C.</tp:taxon-name-part><tp:taxon-name-part taxon-name-part-type="species" reg="sarnensis">sarnensis</tp:taxon-name-part></tp:taxon-name>
                        </italic>
                      </td><td rowspan="1" colspan="1">Sarnen</td><td rowspan="1" colspan="1">28</td><td rowspan="1" colspan="1">3</td><td rowspan="1" colspan="1">11</td><td rowspan="1" colspan="1">
                        <bold>14</bold>
                      </td><td rowspan="1" colspan="1"/><td rowspan="1" colspan="1">4</td><td rowspan="1" colspan="1">
                        <bold>16</bold>
                      </td><td rowspan="1" colspan="1">8</td><td rowspan="1" colspan="1"/><td rowspan="1" colspan="1"/><td rowspan="1" colspan="1">1</td><td rowspan="1" colspan="1">10</td><td rowspan="1" colspan="1">
                        <bold>17</bold>
                      </td><td rowspan="1" colspan="1"/><td rowspan="1" colspan="1"/><td rowspan="1" colspan="1"/><td rowspan="1" colspan="1"/><td rowspan="1" colspan="1"/><td rowspan="1" colspan="1"/><td rowspan="1" colspan="1"/><td rowspan="1" colspan="1"/><td rowspan="1" colspan="1"/><td rowspan="1" colspan="1"/><td rowspan="1" colspan="1"/><td rowspan="1" colspan="1"/><td rowspan="1" colspan="1"/><td rowspan="1" colspan="1"/></tr><tr><td rowspan="1" colspan="1">
                        <italic>
                          <tp:taxon-name><tp:taxon-name-part taxon-name-part-type="genus" reg="Coregonus">C.</tp:taxon-name-part><tp:taxon-name-part taxon-name-part-type="species" reg="suidteri">suidteri</tp:taxon-name-part></tp:taxon-name>
                        </italic>
                      </td><td rowspan="1" colspan="1">Sempach</td><td rowspan="1" colspan="1">2</td><td rowspan="1" colspan="1"/><td rowspan="1" colspan="1"/><td rowspan="1" colspan="1">2</td><td rowspan="1" colspan="1"/><td rowspan="1" colspan="1"/><td rowspan="1" colspan="1"/><td rowspan="1" colspan="1"/><td rowspan="1" colspan="1"/><td rowspan="1" colspan="1"/><td rowspan="1" colspan="1"/><td rowspan="1" colspan="1"/><td rowspan="1" colspan="1"/><td rowspan="1" colspan="1"/><td rowspan="1" colspan="1"/><td rowspan="1" colspan="1"/><td rowspan="1" colspan="1"/><td rowspan="1" colspan="1"/><td rowspan="1" colspan="1"/><td rowspan="1" colspan="1"/><td rowspan="1" colspan="1"/><td rowspan="1" colspan="1"/><td rowspan="1" colspan="1"/><td rowspan="1" colspan="1"/><td rowspan="1" colspan="1"/><td rowspan="1" colspan="1"/><td rowspan="1" colspan="1"/></tr><tr><td rowspan="1" colspan="1">
                        <italic>
                          <tp:taxon-name><tp:taxon-name-part taxon-name-part-type="genus" reg="Coregonus">C.</tp:taxon-name-part><tp:taxon-name-part taxon-name-part-type="species" reg="zugensis">zugensis</tp:taxon-name-part></tp:taxon-name>
                        </italic>
                      </td><td rowspan="1" colspan="1">Zug</td><td rowspan="1" colspan="1">12</td><td rowspan="1" colspan="1">
                        <bold>4</bold>
                      </td><td rowspan="1" colspan="1">
                        <bold>4</bold>
                      </td><td rowspan="1" colspan="1">
                        <bold>4</bold>
                      </td><td rowspan="1" colspan="1"/><td rowspan="1" colspan="1">4</td><td rowspan="1" colspan="1">
                        <bold>5</bold>
                      </td><td rowspan="1" colspan="1">3</td><td rowspan="1" colspan="1"/><td rowspan="1" colspan="1">2</td><td rowspan="1" colspan="1">
                        <bold>5</bold>
                      </td><td rowspan="1" colspan="1">
                        <bold>5</bold>
                      </td><td rowspan="1" colspan="1"/><td rowspan="1" colspan="1"/><td rowspan="1" colspan="1"/><td rowspan="1" colspan="1"/><td rowspan="1" colspan="1"/><td rowspan="1" colspan="1"/><td rowspan="1" colspan="1"/><td rowspan="1" colspan="1"/><td rowspan="1" colspan="1"/><td rowspan="1" colspan="1"/><td rowspan="1" colspan="1"/><td rowspan="1" colspan="1"/><td rowspan="1" colspan="1"/><td rowspan="1" colspan="1"/><td rowspan="1" colspan="1"/></tr><tr><td rowspan="1" colspan="1">
                        <italic>
                          <tp:taxon-name><tp:taxon-name-part taxon-name-part-type="genus" reg="Coregonus">C.</tp:taxon-name-part><tp:taxon-name-part taxon-name-part-type="species" reg="obliterus">obliterus</tp:taxon-name-part></tp:taxon-name>
                        </italic>
                      </td><td rowspan="1" colspan="1">Zug</td><td rowspan="1" colspan="1">7</td><td rowspan="1" colspan="1"/><td rowspan="1" colspan="1">1</td><td rowspan="1" colspan="1">
                        <bold>5</bold>
                      </td><td rowspan="1" colspan="1">1</td><td rowspan="1" colspan="1"/><td rowspan="1" colspan="1">
                        <bold>5</bold>
                      </td><td rowspan="1" colspan="1">2</td><td rowspan="1" colspan="1"/><td rowspan="1" colspan="1"/><td rowspan="1" colspan="1">
                        <bold>5</bold>
                      </td><td rowspan="1" colspan="1">2</td><td rowspan="1" colspan="1"/><td rowspan="1" colspan="1"/><td rowspan="1" colspan="1"/><td rowspan="1" colspan="1"/><td rowspan="1" colspan="1"/><td rowspan="1" colspan="1"/><td rowspan="1" colspan="1"/><td rowspan="1" colspan="1"/><td rowspan="1" colspan="1"/><td rowspan="1" colspan="1"/><td rowspan="1" colspan="1"/><td rowspan="1" colspan="1"/><td rowspan="1" colspan="1"/><td rowspan="1" colspan="1"/><td rowspan="1" colspan="1"/></tr><tr><td rowspan="1" colspan="1">
                        <italic>
                          <tp:taxon-name><tp:taxon-name-part taxon-name-part-type="genus" reg="Coregonus">C.</tp:taxon-name-part><tp:taxon-name-part taxon-name-part-type="species" reg="supersum">supersum</tp:taxon-name-part></tp:taxon-name>
                        </italic>
                      </td><td rowspan="1" colspan="1">Zug</td><td rowspan="1" colspan="1">6</td><td rowspan="1" colspan="1">1</td><td rowspan="1" colspan="1">1</td><td rowspan="1" colspan="1">
                        <bold>4</bold>
                      </td><td rowspan="1" colspan="1"/><td rowspan="1" colspan="1">1</td><td rowspan="1" colspan="1">
                        <bold>5</bold>
                      </td><td rowspan="1" colspan="1"/><td rowspan="1" colspan="1"/><td rowspan="1" colspan="1"/><td rowspan="1" colspan="1">2</td><td rowspan="1" colspan="1">
                        <bold>4</bold>
                      </td><td rowspan="1" colspan="1"/><td rowspan="1" colspan="1"/><td rowspan="1" colspan="1"/><td rowspan="1" colspan="1"/><td rowspan="1" colspan="1"/><td rowspan="1" colspan="1"/><td rowspan="1" colspan="1"/><td rowspan="1" colspan="1"/><td rowspan="1" colspan="1"/><td rowspan="1" colspan="1"/><td rowspan="1" colspan="1"/><td rowspan="1" colspan="1"/><td rowspan="1" colspan="1"/><td rowspan="1" colspan="1"/><td rowspan="1" colspan="1"/></tr><tr><td rowspan="1" colspan="1">
                        <italic>
                          <tp:taxon-name><tp:taxon-name-part taxon-name-part-type="genus" reg="Coregonus">C.</tp:taxon-name-part><tp:taxon-name-part taxon-name-part-type="species" reg="gutturosus">gutturosus</tp:taxon-name-part></tp:taxon-name>
                        </italic>
                      </td><td rowspan="1" colspan="1">Constance</td><td rowspan="1" colspan="1">9</td><td rowspan="1" colspan="1">4</td><td rowspan="1" colspan="1">
                        <bold>5</bold>
                      </td><td rowspan="1" colspan="1"/><td rowspan="1" colspan="1"/><td rowspan="1" colspan="1">
                        <bold>4</bold>
                      </td><td rowspan="1" colspan="1">3</td><td rowspan="1" colspan="1">2</td><td rowspan="1" colspan="1"/><td rowspan="1" colspan="1"/><td rowspan="1" colspan="1">
                        <bold>8</bold>
                      </td><td rowspan="1" colspan="1">1</td><td rowspan="1" colspan="1"/><td rowspan="1" colspan="1"/><td rowspan="1" colspan="1"/><td rowspan="1" colspan="1"/><td rowspan="1" colspan="1"/><td rowspan="1" colspan="1"/><td rowspan="1" colspan="1"/><td rowspan="1" colspan="1"/><td rowspan="1" colspan="1"/><td rowspan="1" colspan="1"/><td rowspan="1" colspan="1"/><td rowspan="1" colspan="1"/><td rowspan="1" colspan="1"/><td rowspan="1" colspan="1"/><td rowspan="1" colspan="1"/></tr><tr><td rowspan="1" colspan="1">
                        <italic>
                          <tp:taxon-name><tp:taxon-name-part taxon-name-part-type="genus" reg="Coregonus">C.</tp:taxon-name-part><tp:taxon-name-part taxon-name-part-type="species" reg="arenicolus">arenicolus</tp:taxon-name-part></tp:taxon-name>
                        </italic>
                      </td><td rowspan="1" colspan="1">Constance</td><td rowspan="1" colspan="1">4</td><td rowspan="1" colspan="1"/><td rowspan="1" colspan="1"/><td rowspan="1" colspan="1">
                        <bold>3</bold>
                      </td><td rowspan="1" colspan="1">1</td><td rowspan="1" colspan="1"/><td rowspan="1" colspan="1">1</td><td rowspan="1" colspan="1">
                        <bold>3</bold>
                      </td><td rowspan="1" colspan="1"/><td rowspan="1" colspan="1"/><td rowspan="1" colspan="1">1</td><td rowspan="1" colspan="1">
                        <bold>3</bold>
                      </td><td rowspan="1" colspan="1"/><td rowspan="1" colspan="1"/><td rowspan="1" colspan="1"/><td rowspan="1" colspan="1"/><td rowspan="1" colspan="1"/><td rowspan="1" colspan="1"/><td rowspan="1" colspan="1"/><td rowspan="1" colspan="1"/><td rowspan="1" colspan="1"/><td rowspan="1" colspan="1"/><td rowspan="1" colspan="1"/><td rowspan="1" colspan="1"/><td rowspan="1" colspan="1"/><td rowspan="1" colspan="1"/><td rowspan="1" colspan="1"/></tr><tr><td rowspan="1" colspan="1">
                        <italic>
                          <tp:taxon-name><tp:taxon-name-part taxon-name-part-type="genus" reg="Coregonus">C.</tp:taxon-name-part><tp:taxon-name-part taxon-name-part-type="species" reg="wartmanni">wartmanni</tp:taxon-name-part></tp:taxon-name>
                        </italic>
                      </td><td rowspan="1" colspan="1">Constance</td><td rowspan="1" colspan="1">1</td><td rowspan="1" colspan="1"/><td rowspan="1" colspan="1"/><td rowspan="1" colspan="1">1</td><td rowspan="1" colspan="1"/><td rowspan="1" colspan="1"/><td rowspan="1" colspan="1">1</td><td rowspan="1" colspan="1"/><td rowspan="1" colspan="1"/><td rowspan="1" colspan="1"/><td rowspan="1" colspan="1">1</td><td rowspan="1" colspan="1"/><td rowspan="1" colspan="1"/><td rowspan="1" colspan="1"/><td rowspan="1" colspan="1"/><td rowspan="1" colspan="1"/><td rowspan="1" colspan="1"/><td rowspan="1" colspan="1"/><td rowspan="1" colspan="1"/><td rowspan="1" colspan="1"/><td rowspan="1" colspan="1"/><td rowspan="1" colspan="1"/><td rowspan="1" colspan="1"/><td rowspan="1" colspan="1"/><td rowspan="1" colspan="1"/><td rowspan="1" colspan="1"/><td rowspan="1" colspan="1"/></tr></tbody></table></table-wrap><table-wrap id="T13" position="float" orientation="portrait"><label>Table 13.</label><caption><p>Frequency of occurrence of the total number of gill rakers (mode in bold) in the 13 whitefish species from lakes Lucerne (<italic><tp:taxon-name><tp:taxon-name-part taxon-name-part-type="genus" reg="Coregonus">C.</tp:taxon-name-part><tp:taxon-name-part taxon-name-part-type="species" reg="litoralis">litoralis</tp:taxon-name-part></tp:taxon-name></italic>, <italic><tp:taxon-name><tp:taxon-name-part taxon-name-part-type="genus" reg="Coregonus">C.</tp:taxon-name-part><tp:taxon-name-part taxon-name-part-type="species" reg="intermundia">intermundia</tp:taxon-name-part></tp:taxon-name></italic>, <italic><tp:taxon-name><tp:taxon-name-part taxon-name-part-type="genus" reg="Coregonus">C.</tp:taxon-name-part><tp:taxon-name-part taxon-name-part-type="species" reg="suspensus">suspensus</tp:taxon-name-part></tp:taxon-name></italic>, <italic><tp:taxon-name><tp:taxon-name-part taxon-name-part-type="genus" reg="Coregonus">C.</tp:taxon-name-part><tp:taxon-name-part taxon-name-part-type="species" reg="nobilis">nobilis</tp:taxon-name-part></tp:taxon-name></italic>, <italic><tp:taxon-name><tp:taxon-name-part taxon-name-part-type="genus" reg="Coregonus">C.</tp:taxon-name-part><tp:taxon-name-part taxon-name-part-type="species" reg="muelleri">muelleri</tp:taxon-name-part></tp:taxon-name></italic>,), Sarnen (<italic><tp:taxon-name><tp:taxon-name-part taxon-name-part-type="genus" reg="Coregonus">C.</tp:taxon-name-part><tp:taxon-name-part taxon-name-part-type="species" reg="sarnensis">sarnensis</tp:taxon-name-part></tp:taxon-name></italic>), Sempach (<italic><tp:taxon-name><tp:taxon-name-part taxon-name-part-type="genus" reg="Coregonus">C.</tp:taxon-name-part><tp:taxon-name-part taxon-name-part-type="species" reg="suidteri">suidteri</tp:taxon-name-part></tp:taxon-name></italic>), Zug (<italic><tp:taxon-name><tp:taxon-name-part taxon-name-part-type="genus" reg="Coregonus">C.</tp:taxon-name-part><tp:taxon-name-part taxon-name-part-type="species" reg="zugensis">zugensis</tp:taxon-name-part></tp:taxon-name></italic>, <italic><tp:taxon-name><tp:taxon-name-part taxon-name-part-type="genus" reg="Coregonus">C.</tp:taxon-name-part><tp:taxon-name-part taxon-name-part-type="species" reg="obliterus">obliterus</tp:taxon-name-part></tp:taxon-name></italic>, <italic><tp:taxon-name><tp:taxon-name-part taxon-name-part-type="genus" reg="Coregonus">C.</tp:taxon-name-part><tp:taxon-name-part taxon-name-part-type="species" reg="supersum">supersum</tp:taxon-name-part></tp:taxon-name></italic>), and Constance (<italic><tp:taxon-name><tp:taxon-name-part taxon-name-part-type="genus" reg="Coregonus">C.</tp:taxon-name-part><tp:taxon-name-part taxon-name-part-type="species" reg="gutturosus">gutturosus</tp:taxon-name-part></tp:taxon-name></italic>, <italic><tp:taxon-name><tp:taxon-name-part taxon-name-part-type="genus" reg="Coregonus">C.</tp:taxon-name-part><tp:taxon-name-part taxon-name-part-type="species" reg="arenicolus">arenicolus</tp:taxon-name-part></tp:taxon-name></italic>, <italic><tp:taxon-name><tp:taxon-name-part taxon-name-part-type="genus" reg="Coregonus">C.</tp:taxon-name-part><tp:taxon-name-part taxon-name-part-type="species" reg="macrophthalmus">macrophthalmus</tp:taxon-name-part></tp:taxon-name></italic>, <italic><tp:taxon-name><tp:taxon-name-part taxon-name-part-type="genus" reg="Coregonus">C.</tp:taxon-name-part><tp:taxon-name-part taxon-name-part-type="species" reg="wartmanni">wartmanni</tp:taxon-name-part></tp:taxon-name></italic>).</p></caption><table id="TID0ET1AO" rules="all"><tbody><tr><th rowspan="2" colspan="1">Species</th><th rowspan="2" colspan="1">Lake</th><th rowspan="2" colspan="1">Ntotal</th><th rowspan="1" colspan="28">Total number of gill rakers</th></tr><tr><th rowspan="1" colspan="1">16</th><th rowspan="1" colspan="1">17</th><th rowspan="1" colspan="1">18</th><th rowspan="1" colspan="1">19</th><th rowspan="1" colspan="1">20</th><th rowspan="1" colspan="1">21</th><th rowspan="1" colspan="1">22</th><th rowspan="1" colspan="1">23</th><th rowspan="1" colspan="1">24</th><th rowspan="1" colspan="1">25</th><th rowspan="1" colspan="1">26</th><th rowspan="1" colspan="1">27</th><th rowspan="1" colspan="1">28</th><th rowspan="1" colspan="1">29</th><th rowspan="1" colspan="1">30</th><th rowspan="1" colspan="1">31</th><th rowspan="1" colspan="1">32</th><th rowspan="1" colspan="1">33</th><th rowspan="1" colspan="1">34</th><th rowspan="1" colspan="1">35</th><th rowspan="1" colspan="1">36</th><th rowspan="1" colspan="1">37</th><th rowspan="1" colspan="1">38</th><th rowspan="1" colspan="1">39</th><th rowspan="1" colspan="1">40</th><th rowspan="1" colspan="1">41</th><th rowspan="1" colspan="1">42</th><th rowspan="1" colspan="1">43</th></tr><tr><td rowspan="1" colspan="1"><italic><tp:taxon-name><tp:taxon-name-part taxon-name-part-type="genus" reg="Coregonus">C.</tp:taxon-name-part><tp:taxon-name-part taxon-name-part-type="species" reg="litoralis">litoralis</tp:taxon-name-part></tp:taxon-name></italic> contemporary</td><td rowspan="1" colspan="1">Lucerne</td><td rowspan="1" colspan="1">13</td><td rowspan="1" colspan="1"/><td rowspan="1" colspan="1"/><td rowspan="1" colspan="1"/><td rowspan="1" colspan="1"/><td rowspan="1" colspan="1"/><td rowspan="1" colspan="1"/><td rowspan="1" colspan="1"/><td rowspan="1" colspan="1"/><td rowspan="1" colspan="1">1</td><td rowspan="1" colspan="1"/><td rowspan="1" colspan="1">
                        <bold>3</bold>
                      </td><td rowspan="1" colspan="1">2</td><td rowspan="1" colspan="1">1</td><td rowspan="1" colspan="1">1</td><td rowspan="1" colspan="1">
                        <bold>3</bold>
                      </td><td rowspan="1" colspan="1">1</td><td rowspan="1" colspan="1">1</td><td rowspan="1" colspan="1"/><td rowspan="1" colspan="1"/><td rowspan="1" colspan="1"/><td rowspan="1" colspan="1"/><td rowspan="1" colspan="1"/><td rowspan="1" colspan="1"/><td rowspan="1" colspan="1"/><td rowspan="1" colspan="1"/><td rowspan="1" colspan="1"/><td rowspan="1" colspan="1"/><td rowspan="1" colspan="1"/></tr><tr><td rowspan="1" colspan="1"><italic><tp:taxon-name><tp:taxon-name-part taxon-name-part-type="genus" reg="Coregonus">C.</tp:taxon-name-part><tp:taxon-name-part taxon-name-part-type="species" reg="litoralis">litoralis</tp:taxon-name-part></tp:taxon-name></italic> historical</td><td rowspan="1" colspan="1">Lucerne</td><td rowspan="1" colspan="1">7</td><td rowspan="1" colspan="1"/><td rowspan="1" colspan="1"/><td rowspan="1" colspan="1"/><td rowspan="1" colspan="1">1</td><td rowspan="1" colspan="1"/><td rowspan="1" colspan="1"/><td rowspan="1" colspan="1"/><td rowspan="1" colspan="1">1</td><td rowspan="1" colspan="1"/><td rowspan="1" colspan="1">1</td><td rowspan="1" colspan="1"/><td rowspan="1" colspan="1"/><td rowspan="1" colspan="1">1</td><td rowspan="1" colspan="1">1</td><td rowspan="1" colspan="1">1</td><td rowspan="1" colspan="1"/><td rowspan="1" colspan="1"/><td rowspan="1" colspan="1">1</td><td rowspan="1" colspan="1"/><td rowspan="1" colspan="1"/><td rowspan="1" colspan="1"/><td rowspan="1" colspan="1"/><td rowspan="1" colspan="1"/><td rowspan="1" colspan="1"/><td rowspan="1" colspan="1"/><td rowspan="1" colspan="1"/><td rowspan="1" colspan="1"/><td rowspan="1" colspan="1"/></tr><tr><td rowspan="1" colspan="1">
                        <italic>
                          <tp:taxon-name><tp:taxon-name-part taxon-name-part-type="genus" reg="Coregonus">C.</tp:taxon-name-part><tp:taxon-name-part taxon-name-part-type="species" reg="intermundia">intermundia</tp:taxon-name-part></tp:taxon-name>
                        </italic>
                      </td><td rowspan="1" colspan="1">Lucerne</td><td rowspan="1" colspan="1">10</td><td rowspan="1" colspan="1"/><td rowspan="1" colspan="1"/><td rowspan="1" colspan="1"/><td rowspan="1" colspan="1"/><td rowspan="1" colspan="1"/><td rowspan="1" colspan="1"/><td rowspan="1" colspan="1"/><td rowspan="1" colspan="1"/><td rowspan="1" colspan="1"/><td rowspan="1" colspan="1"/><td rowspan="1" colspan="1"/><td rowspan="1" colspan="1"/><td rowspan="1" colspan="1"/><td rowspan="1" colspan="1"/><td rowspan="1" colspan="1">2</td><td rowspan="1" colspan="1"/><td rowspan="1" colspan="1"/><td rowspan="1" colspan="1">1</td><td rowspan="1" colspan="1">2</td><td rowspan="1" colspan="1">
                        <bold>3</bold>
                      </td><td rowspan="1" colspan="1"/><td rowspan="1" colspan="1">2</td><td rowspan="1" colspan="1"/><td rowspan="1" colspan="1"/><td rowspan="1" colspan="1"/><td rowspan="1" colspan="1"/><td rowspan="1" colspan="1"/><td rowspan="1" colspan="1"/></tr><tr><td rowspan="1" colspan="1">
                        <italic>
                          <tp:taxon-name><tp:taxon-name-part taxon-name-part-type="genus" reg="Coregonus">C.</tp:taxon-name-part><tp:taxon-name-part taxon-name-part-type="species" reg="suspensus">suspensus</tp:taxon-name-part></tp:taxon-name>
                        </italic>
                      </td><td rowspan="1" colspan="1">Lucerne</td><td rowspan="1" colspan="1">4</td><td rowspan="1" colspan="1"/><td rowspan="1" colspan="1"/><td rowspan="1" colspan="1"/><td rowspan="1" colspan="1"/><td rowspan="1" colspan="1"/><td rowspan="1" colspan="1"/><td rowspan="1" colspan="1"/><td rowspan="1" colspan="1"/><td rowspan="1" colspan="1"/><td rowspan="1" colspan="1"/><td rowspan="1" colspan="1"/><td rowspan="1" colspan="1"/><td rowspan="1" colspan="1"/><td rowspan="1" colspan="1"/><td rowspan="1" colspan="1"/><td rowspan="1" colspan="1"/><td rowspan="1" colspan="1"/><td rowspan="1" colspan="1">1</td><td rowspan="1" colspan="1">1</td><td rowspan="1" colspan="1">1</td><td rowspan="1" colspan="1"/><td rowspan="1" colspan="1">1</td><td rowspan="1" colspan="1"/><td rowspan="1" colspan="1"/><td rowspan="1" colspan="1"/><td rowspan="1" colspan="1"/><td rowspan="1" colspan="1"/><td rowspan="1" colspan="1"/></tr><tr><td rowspan="1" colspan="1"><italic><tp:taxon-name><tp:taxon-name-part taxon-name-part-type="genus" reg="Coregonus">C.</tp:taxon-name-part><tp:taxon-name-part taxon-name-part-type="species" reg="nobilis">nobilis</tp:taxon-name-part></tp:taxon-name></italic> contemporary</td><td rowspan="1" colspan="1">Lucerne</td><td rowspan="1" colspan="1">21</td><td rowspan="1" colspan="1"/><td rowspan="1" colspan="1"/><td rowspan="1" colspan="1"/><td rowspan="1" colspan="1"/><td rowspan="1" colspan="1"/><td rowspan="1" colspan="1"/><td rowspan="1" colspan="1"/><td rowspan="1" colspan="1"/><td rowspan="1" colspan="1"/><td rowspan="1" colspan="1"/><td rowspan="1" colspan="1"/><td rowspan="1" colspan="1"/><td rowspan="1" colspan="1"/><td rowspan="1" colspan="1"/><td rowspan="1" colspan="1"/><td rowspan="1" colspan="1"/><td rowspan="1" colspan="1"/><td rowspan="1" colspan="1"/><td rowspan="1" colspan="1">2</td><td rowspan="1" colspan="1"/><td rowspan="1" colspan="1">2</td><td rowspan="1" colspan="1">4</td><td rowspan="1" colspan="1">
                        <bold>8</bold>
                      </td><td rowspan="1" colspan="1">3</td><td rowspan="1" colspan="1">2</td><td rowspan="1" colspan="1"/><td rowspan="1" colspan="1"/><td rowspan="1" colspan="1"/></tr><tr><td rowspan="1" colspan="1"><italic><tp:taxon-name><tp:taxon-name-part taxon-name-part-type="genus" reg="Coregonus">C.</tp:taxon-name-part><tp:taxon-name-part taxon-name-part-type="species" reg="nobilis">nobilis</tp:taxon-name-part></tp:taxon-name></italic> historical</td><td rowspan="1" colspan="1">Lucerne</td><td rowspan="1" colspan="1">1</td><td rowspan="1" colspan="1"/><td rowspan="1" colspan="1"/><td rowspan="1" colspan="1"/><td rowspan="1" colspan="1"/><td rowspan="1" colspan="1"/><td rowspan="1" colspan="1"/><td rowspan="1" colspan="1"/><td rowspan="1" colspan="1"/><td rowspan="1" colspan="1"/><td rowspan="1" colspan="1"/><td rowspan="1" colspan="1"/><td rowspan="1" colspan="1"/><td rowspan="1" colspan="1"/><td rowspan="1" colspan="1"/><td rowspan="1" colspan="1"/><td rowspan="1" colspan="1"/><td rowspan="1" colspan="1"/><td rowspan="1" colspan="1"/><td rowspan="1" colspan="1"/><td rowspan="1" colspan="1"/><td rowspan="1" colspan="1"/><td rowspan="1" colspan="1"/><td rowspan="1" colspan="1"/><td rowspan="1" colspan="1"/><td rowspan="1" colspan="1"/><td rowspan="1" colspan="1">
                        <bold>1</bold>
                      </td><td rowspan="1" colspan="1"/><td rowspan="1" colspan="1"/></tr><tr><td rowspan="1" colspan="1"><italic><tp:taxon-name><tp:taxon-name-part taxon-name-part-type="genus" reg="Coregonus">C.</tp:taxon-name-part><tp:taxon-name-part taxon-name-part-type="species" reg="muelleri">muelleri</tp:taxon-name-part></tp:taxon-name></italic> contemporary</td><td rowspan="1" colspan="1">Lucerne</td><td rowspan="1" colspan="1">27</td><td rowspan="1" colspan="1"/><td rowspan="1" colspan="1"/><td rowspan="1" colspan="1"/><td rowspan="1" colspan="1"/><td rowspan="1" colspan="1"/><td rowspan="1" colspan="1"/><td rowspan="1" colspan="1"/><td rowspan="1" colspan="1"/><td rowspan="1" colspan="1"/><td rowspan="1" colspan="1"/><td rowspan="1" colspan="1"/><td rowspan="1" colspan="1"/><td rowspan="1" colspan="1"/><td rowspan="1" colspan="1"/><td rowspan="1" colspan="1"/><td rowspan="1" colspan="1"/><td rowspan="1" colspan="1"/><td rowspan="1" colspan="1">1</td><td rowspan="1" colspan="1">1</td><td rowspan="1" colspan="1">3</td><td rowspan="1" colspan="1">1</td><td rowspan="1" colspan="1">5</td><td rowspan="1" colspan="1">
                        <bold>6</bold>
                      </td><td rowspan="1" colspan="1">5</td><td rowspan="1" colspan="1">2</td><td rowspan="1" colspan="1">2</td><td rowspan="1" colspan="1"/><td rowspan="1" colspan="1">1</td></tr><tr><td rowspan="1" colspan="1"><italic><tp:taxon-name><tp:taxon-name-part taxon-name-part-type="genus" reg="Coregonus">C.</tp:taxon-name-part><tp:taxon-name-part taxon-name-part-type="species" reg="muelleri">muelleri</tp:taxon-name-part></tp:taxon-name></italic> historical</td><td rowspan="1" colspan="1">Lucerne</td><td rowspan="1" colspan="1">5</td><td rowspan="1" colspan="1"/><td rowspan="1" colspan="1"/><td rowspan="1" colspan="1"/><td rowspan="1" colspan="1"/><td rowspan="1" colspan="1"/><td rowspan="1" colspan="1"/><td rowspan="1" colspan="1"/><td rowspan="1" colspan="1"/><td rowspan="1" colspan="1"/><td rowspan="1" colspan="1"/><td rowspan="1" colspan="1"/><td rowspan="1" colspan="1"/><td rowspan="1" colspan="1"/><td rowspan="1" colspan="1"/><td rowspan="1" colspan="1"/><td rowspan="1" colspan="1"/><td rowspan="1" colspan="1"/><td rowspan="1" colspan="1"/><td rowspan="1" colspan="1"/><td rowspan="1" colspan="1"/><td rowspan="1" colspan="1">1</td><td rowspan="1" colspan="1">
                        <bold>2</bold>
                      </td><td rowspan="1" colspan="1"/><td rowspan="1" colspan="1">
                        <bold>2</bold>
                      </td><td rowspan="1" colspan="1"/><td rowspan="1" colspan="1"/><td rowspan="1" colspan="1"/><td rowspan="1" colspan="1"/></tr><tr><td rowspan="1" colspan="1">
                        <italic>
                          <tp:taxon-name><tp:taxon-name-part taxon-name-part-type="genus" reg="Coregonus">C.</tp:taxon-name-part><tp:taxon-name-part taxon-name-part-type="species" reg="sarnensis">sarnensis</tp:taxon-name-part></tp:taxon-name>
                        </italic>
                      </td><td rowspan="1" colspan="1">Sarnen</td><td rowspan="1" colspan="1">28</td><td rowspan="1" colspan="1"/><td rowspan="1" colspan="1"/><td rowspan="1" colspan="1"/><td rowspan="1" colspan="1"/><td rowspan="1" colspan="1"/><td rowspan="1" colspan="1"/><td rowspan="1" colspan="1"/><td rowspan="1" colspan="1"/><td rowspan="1" colspan="1"/><td rowspan="1" colspan="1"/><td rowspan="1" colspan="1"/><td rowspan="1" colspan="1"/><td rowspan="1" colspan="1"/><td rowspan="1" colspan="1"/><td rowspan="1" colspan="1"/><td rowspan="1" colspan="1"/><td rowspan="1" colspan="1"/><td rowspan="1" colspan="1">1</td><td rowspan="1" colspan="1">4</td><td rowspan="1" colspan="1">
                        <bold>7</bold>
                      </td><td rowspan="1" colspan="1">
                        <bold>7</bold>
                      </td><td rowspan="1" colspan="1">5</td><td rowspan="1" colspan="1">3</td><td rowspan="1" colspan="1"/><td rowspan="1" colspan="1">1</td><td rowspan="1" colspan="1"/><td rowspan="1" colspan="1"/><td rowspan="1" colspan="1"/></tr><tr><td rowspan="1" colspan="1">
                        <italic>
                          <tp:taxon-name><tp:taxon-name-part taxon-name-part-type="genus" reg="Coregonus">C.</tp:taxon-name-part><tp:taxon-name-part taxon-name-part-type="species" reg="suidteri">suidteri</tp:taxon-name-part></tp:taxon-name>
                        </italic>
                      </td><td rowspan="1" colspan="1">Sempach</td><td rowspan="1" colspan="1">1</td><td rowspan="1" colspan="1"/><td rowspan="1" colspan="1"/><td rowspan="1" colspan="1"/><td rowspan="1" colspan="1"/><td rowspan="1" colspan="1"/><td rowspan="1" colspan="1"/><td rowspan="1" colspan="1"/><td rowspan="1" colspan="1"/><td rowspan="1" colspan="1"/><td rowspan="1" colspan="1"/><td rowspan="1" colspan="1"/><td rowspan="1" colspan="1"/><td rowspan="1" colspan="1"/><td rowspan="1" colspan="1"/><td rowspan="1" colspan="1"/><td rowspan="1" colspan="1"/><td rowspan="1" colspan="1"/><td rowspan="1" colspan="1"/><td rowspan="1" colspan="1"/><td rowspan="1" colspan="1">1</td><td rowspan="1" colspan="1"/><td rowspan="1" colspan="1"/><td rowspan="1" colspan="1"/><td rowspan="1" colspan="1"/><td rowspan="1" colspan="1"/><td rowspan="1" colspan="1"/><td rowspan="1" colspan="1"/><td rowspan="1" colspan="1"/></tr><tr><td rowspan="1" colspan="1">
                        <italic>
                          <tp:taxon-name><tp:taxon-name-part taxon-name-part-type="genus" reg="Coregonus">C.</tp:taxon-name-part><tp:taxon-name-part taxon-name-part-type="species" reg="zugensis">zugensis</tp:taxon-name-part></tp:taxon-name>
                        </italic>
                      </td><td rowspan="1" colspan="1">Zug</td><td rowspan="1" colspan="1">12</td><td rowspan="1" colspan="1"/><td rowspan="1" colspan="1"/><td rowspan="1" colspan="1"/><td rowspan="1" colspan="1"/><td rowspan="1" colspan="1"/><td rowspan="1" colspan="1"/><td rowspan="1" colspan="1"/><td rowspan="1" colspan="1"/><td rowspan="1" colspan="1"/><td rowspan="1" colspan="1"/><td rowspan="1" colspan="1"/><td rowspan="1" colspan="1"/><td rowspan="1" colspan="1"/><td rowspan="1" colspan="1"/><td rowspan="1" colspan="1"/><td rowspan="1" colspan="1"/><td rowspan="1" colspan="1"/><td rowspan="1" colspan="1">2</td><td rowspan="1" colspan="1">1</td><td rowspan="1" colspan="1">
                        <bold>3</bold>
                      </td><td rowspan="1" colspan="1">1</td><td rowspan="1" colspan="1">
                        <bold>3</bold>
                      </td><td rowspan="1" colspan="1">1</td><td rowspan="1" colspan="1"/><td rowspan="1" colspan="1">1</td><td rowspan="1" colspan="1"/><td rowspan="1" colspan="1"/><td rowspan="1" colspan="1"/></tr><tr><td rowspan="1" colspan="1">
                        <italic>
                          <tp:taxon-name><tp:taxon-name-part taxon-name-part-type="genus" reg="Coregonus">C.</tp:taxon-name-part><tp:taxon-name-part taxon-name-part-type="species" reg="obliterus">obliterus</tp:taxon-name-part></tp:taxon-name>
                        </italic>
                      </td><td rowspan="1" colspan="1">Zug</td><td rowspan="1" colspan="1">7</td><td rowspan="1" colspan="1"/><td rowspan="1" colspan="1"/><td rowspan="1" colspan="1"/><td rowspan="1" colspan="1"/><td rowspan="1" colspan="1"/><td rowspan="1" colspan="1">1</td><td rowspan="1" colspan="1">1</td><td rowspan="1" colspan="1">1</td><td rowspan="1" colspan="1">1</td><td rowspan="1" colspan="1">
                        <bold>2</bold>
                      </td><td rowspan="1" colspan="1">1</td><td rowspan="1" colspan="1"/><td rowspan="1" colspan="1"/><td rowspan="1" colspan="1"/><td rowspan="1" colspan="1"/><td rowspan="1" colspan="1"/><td rowspan="1" colspan="1"/><td rowspan="1" colspan="1"/><td rowspan="1" colspan="1"/><td rowspan="1" colspan="1"/><td rowspan="1" colspan="1"/><td rowspan="1" colspan="1"/><td rowspan="1" colspan="1"/><td rowspan="1" colspan="1"/><td rowspan="1" colspan="1"/><td rowspan="1" colspan="1"/><td rowspan="1" colspan="1"/><td rowspan="1" colspan="1"/></tr><tr><td rowspan="1" colspan="1">
                        <italic>
                          <tp:taxon-name><tp:taxon-name-part taxon-name-part-type="genus" reg="Coregonus">C.</tp:taxon-name-part><tp:taxon-name-part taxon-name-part-type="species" reg="supersum">supersum</tp:taxon-name-part></tp:taxon-name>
                        </italic>
                      </td><td rowspan="1" colspan="1">Zug</td><td rowspan="1" colspan="1">5</td><td rowspan="1" colspan="1"/><td rowspan="1" colspan="1"/><td rowspan="1" colspan="1"/><td rowspan="1" colspan="1"/><td rowspan="1" colspan="1"/><td rowspan="1" colspan="1">1</td><td rowspan="1" colspan="1"/><td rowspan="1" colspan="1">1</td><td rowspan="1" colspan="1">1</td><td rowspan="1" colspan="1"/><td rowspan="1" colspan="1">1</td><td rowspan="1" colspan="1">1</td><td rowspan="1" colspan="1"/><td rowspan="1" colspan="1"/><td rowspan="1" colspan="1"/><td rowspan="1" colspan="1"/><td rowspan="1" colspan="1"/><td rowspan="1" colspan="1"/><td rowspan="1" colspan="1"/><td rowspan="1" colspan="1"/><td rowspan="1" colspan="1"/><td rowspan="1" colspan="1"/><td rowspan="1" colspan="1"/><td rowspan="1" colspan="1"/><td rowspan="1" colspan="1"/><td rowspan="1" colspan="1"/><td rowspan="1" colspan="1"/><td rowspan="1" colspan="1"/></tr><tr><td rowspan="1" colspan="1">
                        <italic>
                          <tp:taxon-name><tp:taxon-name-part taxon-name-part-type="genus" reg="Coregonus">C.</tp:taxon-name-part><tp:taxon-name-part taxon-name-part-type="species" reg="gutturosus">gutturosus</tp:taxon-name-part></tp:taxon-name>
                        </italic>
                      </td><td rowspan="1" colspan="1">Constance</td><td rowspan="1" colspan="1">9</td><td rowspan="1" colspan="1">1</td><td rowspan="1" colspan="1">
                        <bold>2</bold>
                      </td><td rowspan="1" colspan="1">
                        <bold>2</bold>
                      </td><td rowspan="1" colspan="1">
                        <bold>2</bold>
                      </td><td rowspan="1" colspan="1">1</td><td rowspan="1" colspan="1">1</td><td rowspan="1" colspan="1"/><td rowspan="1" colspan="1"/><td rowspan="1" colspan="1"/><td rowspan="1" colspan="1"/><td rowspan="1" colspan="1"/><td rowspan="1" colspan="1"/><td rowspan="1" colspan="1"/><td rowspan="1" colspan="1"/><td rowspan="1" colspan="1"/><td rowspan="1" colspan="1"/><td rowspan="1" colspan="1"/><td rowspan="1" colspan="1"/><td rowspan="1" colspan="1"/><td rowspan="1" colspan="1"/><td rowspan="1" colspan="1"/><td rowspan="1" colspan="1"/><td rowspan="1" colspan="1"/><td rowspan="1" colspan="1"/><td rowspan="1" colspan="1"/><td rowspan="1" colspan="1"/><td rowspan="1" colspan="1"/><td rowspan="1" colspan="1"/></tr><tr><td rowspan="1" colspan="1">
                        <italic>
                          <tp:taxon-name><tp:taxon-name-part taxon-name-part-type="genus" reg="Coregonus">C.</tp:taxon-name-part><tp:taxon-name-part taxon-name-part-type="species" reg="arenicolus">arenicolus</tp:taxon-name-part></tp:taxon-name>
                        </italic>
                      </td><td rowspan="1" colspan="1">Constance</td><td rowspan="1" colspan="1">3</td><td rowspan="1" colspan="1"/><td rowspan="1" colspan="1"/><td rowspan="1" colspan="1"/><td rowspan="1" colspan="1"/><td rowspan="1" colspan="1"/><td rowspan="1" colspan="1"/><td rowspan="1" colspan="1">1</td><td rowspan="1" colspan="1"/><td rowspan="1" colspan="1"/><td rowspan="1" colspan="1">1</td><td rowspan="1" colspan="1"/><td rowspan="1" colspan="1"/><td rowspan="1" colspan="1"/><td rowspan="1" colspan="1"/><td rowspan="1" colspan="1"/><td rowspan="1" colspan="1">1</td><td rowspan="1" colspan="1"/><td rowspan="1" colspan="1"/><td rowspan="1" colspan="1"/><td rowspan="1" colspan="1"/><td rowspan="1" colspan="1"/><td rowspan="1" colspan="1"/><td rowspan="1" colspan="1"/><td rowspan="1" colspan="1"/><td rowspan="1" colspan="1"/><td rowspan="1" colspan="1"/><td rowspan="1" colspan="1"/><td rowspan="1" colspan="1"/></tr><tr><td rowspan="1" colspan="1">
                        <italic>
                          <tp:taxon-name><tp:taxon-name-part taxon-name-part-type="genus" reg="Coregonus">C.</tp:taxon-name-part><tp:taxon-name-part taxon-name-part-type="species" reg="macrophthalmus">macrophthalmus</tp:taxon-name-part></tp:taxon-name>
                        </italic>
                      </td><td rowspan="1" colspan="1">Constance</td><td rowspan="1" colspan="1">4</td><td rowspan="1" colspan="1"/><td rowspan="1" colspan="1"/><td rowspan="1" colspan="1"/><td rowspan="1" colspan="1"/><td rowspan="1" colspan="1"/><td rowspan="1" colspan="1"/><td rowspan="1" colspan="1"/><td rowspan="1" colspan="1"/><td rowspan="1" colspan="1"/><td rowspan="1" colspan="1"/><td rowspan="1" colspan="1"/><td rowspan="1" colspan="1"/><td rowspan="1" colspan="1"/><td rowspan="1" colspan="1"/><td rowspan="1" colspan="1"/><td rowspan="1" colspan="1"/><td rowspan="1" colspan="1"/><td rowspan="1" colspan="1"/><td rowspan="1" colspan="1"/><td rowspan="1" colspan="1"/><td rowspan="1" colspan="1">
                        <bold>2</bold>
                      </td><td rowspan="1" colspan="1">1</td><td rowspan="1" colspan="1">1</td><td rowspan="1" colspan="1"/><td rowspan="1" colspan="1"/><td rowspan="1" colspan="1"/><td rowspan="1" colspan="1"/><td rowspan="1" colspan="1"/></tr></tbody></table></table-wrap><table-wrap id="T14" position="float" orientation="portrait"><label>Table 14.</label><caption><p>Frequency of occurrence of the number of branched rays of the pelvic, pectoral, dorsal and anal fin (mode in bold) in the 13 whitefish species from lakes Lucerne (<italic><tp:taxon-name><tp:taxon-name-part taxon-name-part-type="genus" reg="Coregonus">C.</tp:taxon-name-part><tp:taxon-name-part taxon-name-part-type="species" reg="litoralis">litoralis</tp:taxon-name-part></tp:taxon-name></italic>, <italic><tp:taxon-name><tp:taxon-name-part taxon-name-part-type="genus" reg="Coregonus">C.</tp:taxon-name-part><tp:taxon-name-part taxon-name-part-type="species" reg="intermundia">intermundia</tp:taxon-name-part></tp:taxon-name></italic>, <italic><tp:taxon-name><tp:taxon-name-part taxon-name-part-type="genus" reg="Coregonus">C.</tp:taxon-name-part><tp:taxon-name-part taxon-name-part-type="species" reg="suspensus">suspensus</tp:taxon-name-part></tp:taxon-name></italic>, <italic><tp:taxon-name><tp:taxon-name-part taxon-name-part-type="genus" reg="Coregonus">C.</tp:taxon-name-part><tp:taxon-name-part taxon-name-part-type="species" reg="nobilis">nobilis</tp:taxon-name-part></tp:taxon-name></italic>, <italic><tp:taxon-name><tp:taxon-name-part taxon-name-part-type="genus" reg="Coregonus">C.</tp:taxon-name-part><tp:taxon-name-part taxon-name-part-type="species" reg="muelleri">muelleri</tp:taxon-name-part></tp:taxon-name></italic>), Sarnen (<italic><tp:taxon-name><tp:taxon-name-part taxon-name-part-type="genus" reg="Coregonus">C.</tp:taxon-name-part><tp:taxon-name-part taxon-name-part-type="species" reg="sarnensis">sarnensis</tp:taxon-name-part></tp:taxon-name></italic>), Sempach (<italic><tp:taxon-name><tp:taxon-name-part taxon-name-part-type="genus" reg="Coregonus">C.</tp:taxon-name-part><tp:taxon-name-part taxon-name-part-type="species" reg="suidteri">suidteri</tp:taxon-name-part></tp:taxon-name></italic>), Zug (<italic><tp:taxon-name><tp:taxon-name-part taxon-name-part-type="genus" reg="Coregonus">C.</tp:taxon-name-part><tp:taxon-name-part taxon-name-part-type="species" reg="zugensis">zugensis</tp:taxon-name-part></tp:taxon-name></italic>, <italic><tp:taxon-name><tp:taxon-name-part taxon-name-part-type="genus" reg="Coregonus">C.</tp:taxon-name-part><tp:taxon-name-part taxon-name-part-type="species" reg="obliterus">obliterus</tp:taxon-name-part></tp:taxon-name></italic>, <italic><tp:taxon-name><tp:taxon-name-part taxon-name-part-type="genus" reg="Coregonus">C.</tp:taxon-name-part><tp:taxon-name-part taxon-name-part-type="species" reg="supersum">supersum</tp:taxon-name-part></tp:taxon-name></italic>), and Constance (<italic><tp:taxon-name><tp:taxon-name-part taxon-name-part-type="genus" reg="Coregonus">C.</tp:taxon-name-part><tp:taxon-name-part taxon-name-part-type="species" reg="gutturosus">gutturosus</tp:taxon-name-part></tp:taxon-name></italic>, <italic><tp:taxon-name><tp:taxon-name-part taxon-name-part-type="genus" reg="Coregonus">C.</tp:taxon-name-part><tp:taxon-name-part taxon-name-part-type="species" reg="arenicolus">arenicolus</tp:taxon-name-part></tp:taxon-name></italic>, <italic><tp:taxon-name><tp:taxon-name-part taxon-name-part-type="genus" reg="Coregonus">C.</tp:taxon-name-part><tp:taxon-name-part taxon-name-part-type="species" reg="macrophthalmus">macrophthalmus</tp:taxon-name-part></tp:taxon-name></italic>, <italic><tp:taxon-name><tp:taxon-name-part taxon-name-part-type="genus" reg="Coregonus">C.</tp:taxon-name-part><tp:taxon-name-part taxon-name-part-type="species" reg="wartmanni">wartmanni</tp:taxon-name-part></tp:taxon-name></italic>).</p></caption><table id="TID0EAEDO" rules="all"><tbody><tr><th rowspan="3" colspan="1">Species</th><th rowspan="3" colspan="1">Lake</th><th rowspan="3" colspan="1">Ntotal</th><th rowspan="1" colspan="26">Number of branched rays of</th></tr><tr><th rowspan="1" colspan="4">pelvic fin</th><th rowspan="2" colspan="1">Ntotal</th><th rowspan="1" colspan="9">pectoral fin</th><th rowspan="2" colspan="1">Ntotal</th><th rowspan="1" colspan="5">dorsal fin</th><th rowspan="2" colspan="1">Ntotal</th><th rowspan="1" colspan="5">anal fin</th></tr><tr><th rowspan="1" colspan="1">9</th><th rowspan="1" colspan="1">10</th><th rowspan="1" colspan="1">11</th><th rowspan="1" colspan="1">12</th><th rowspan="1" colspan="1">9</th><th rowspan="1" colspan="1">10</th><th rowspan="1" colspan="1">11</th><th rowspan="1" colspan="1">12</th><th rowspan="1" colspan="1">13</th><th rowspan="1" colspan="1">14</th><th rowspan="1" colspan="1">15</th><th rowspan="1" colspan="1">16</th><th rowspan="1" colspan="1">17</th><th rowspan="1" colspan="1">9</th><th rowspan="1" colspan="1">10</th><th rowspan="1" colspan="1">11</th><th rowspan="1" colspan="1">12</th><th rowspan="1" colspan="1">13</th><th rowspan="1" colspan="1">10</th><th rowspan="1" colspan="1">11</th><th rowspan="1" colspan="1">12</th><th rowspan="1" colspan="1">13</th><th rowspan="1" colspan="1">14</th></tr><tr><td rowspan="1" colspan="1"><italic><tp:taxon-name><tp:taxon-name-part taxon-name-part-type="genus" reg="Coregonus">C.</tp:taxon-name-part><tp:taxon-name-part taxon-name-part-type="species" reg="litoralis">litoralis</tp:taxon-name-part></tp:taxon-name></italic> contemporary</td><td rowspan="1" colspan="1">Lucerne</td><td rowspan="1" colspan="1">13</td><td rowspan="1" colspan="1"/><td rowspan="1" colspan="1">
                <bold>7</bold>
              </td><td rowspan="1" colspan="1">6</td><td rowspan="1" colspan="1"/><td rowspan="1" colspan="1">13</td><td rowspan="1" colspan="1"/><td rowspan="1" colspan="1"/><td rowspan="1" colspan="1"/><td rowspan="1" colspan="1"/><td rowspan="1" colspan="1"/><td rowspan="1" colspan="1">5</td><td rowspan="1" colspan="1">
                <bold>8</bold>
              </td><td rowspan="1" colspan="1"/><td rowspan="1" colspan="1"/><td rowspan="1" colspan="1">13</td><td rowspan="1" colspan="1"/><td rowspan="1" colspan="1">1</td><td rowspan="1" colspan="1">
                <bold>10</bold>
              </td><td rowspan="1" colspan="1">2</td><td rowspan="1" colspan="1"/><td rowspan="1" colspan="1">13</td><td rowspan="1" colspan="1"/><td rowspan="1" colspan="1">
                <bold>7</bold>
              </td><td rowspan="1" colspan="1">6</td><td rowspan="1" colspan="1"/><td rowspan="1" colspan="1"/></tr><tr><td rowspan="1" colspan="1"><italic><tp:taxon-name><tp:taxon-name-part taxon-name-part-type="genus" reg="Coregonus">C.</tp:taxon-name-part><tp:taxon-name-part taxon-name-part-type="species" reg="litoralis">litoralis</tp:taxon-name-part></tp:taxon-name></italic> historical</td><td rowspan="1" colspan="1">Lucerne</td><td rowspan="1" colspan="1">7</td><td rowspan="1" colspan="1">1</td><td rowspan="1" colspan="1">
                <bold>3</bold>
              </td><td rowspan="1" colspan="1">
                <bold>3</bold>
              </td><td rowspan="1" colspan="1"/><td rowspan="1" colspan="1">7</td><td rowspan="1" colspan="1"/><td rowspan="1" colspan="1">1</td><td rowspan="1" colspan="1"/><td rowspan="1" colspan="1"/><td rowspan="1" colspan="1">1</td><td rowspan="1" colspan="1">
                <bold>2</bold>
              </td><td rowspan="1" colspan="1">1</td><td rowspan="1" colspan="1">1</td><td rowspan="1" colspan="1">1</td><td rowspan="1" colspan="1">6</td><td rowspan="1" colspan="1"/><td rowspan="1" colspan="1">1</td><td rowspan="1" colspan="1">2</td><td rowspan="1" colspan="1">
                <bold>3</bold>
              </td><td rowspan="1" colspan="1"/><td rowspan="1" colspan="1">6</td><td rowspan="1" colspan="1">1</td><td rowspan="1" colspan="1">2</td><td rowspan="1" colspan="1">
                <bold>3</bold>
              </td><td rowspan="1" colspan="1"/><td rowspan="1" colspan="1"/></tr><tr><td rowspan="1" colspan="1">
                <italic>
                  <tp:taxon-name><tp:taxon-name-part taxon-name-part-type="genus" reg="Coregonus">C.</tp:taxon-name-part><tp:taxon-name-part taxon-name-part-type="species" reg="intermundia">intermundia</tp:taxon-name-part></tp:taxon-name>
                </italic>
              </td><td rowspan="1" colspan="1">Lucerne</td><td rowspan="1" colspan="1">11</td><td rowspan="1" colspan="1"/><td rowspan="1" colspan="1">5</td><td rowspan="1" colspan="1">
                <bold>6</bold>
              </td><td rowspan="1" colspan="1"/><td rowspan="1" colspan="1">10</td><td rowspan="1" colspan="1"/><td rowspan="1" colspan="1"/><td rowspan="1" colspan="1"/><td rowspan="1" colspan="1"/><td rowspan="1" colspan="1"/><td rowspan="1" colspan="1">2</td><td rowspan="1" colspan="1">
                <bold>7</bold>
              </td><td rowspan="1" colspan="1">1</td><td rowspan="1" colspan="1"/><td rowspan="1" colspan="1">11</td><td rowspan="1" colspan="1"/><td rowspan="1" colspan="1">
                <bold>5</bold>
              </td><td rowspan="1" colspan="1">3</td><td rowspan="1" colspan="1">2</td><td rowspan="1" colspan="1">1</td><td rowspan="1" colspan="1">11</td><td rowspan="1" colspan="1"/><td rowspan="1" colspan="1">2</td><td rowspan="1" colspan="1">
                <bold>9</bold>
              </td><td rowspan="1" colspan="1"/><td rowspan="1" colspan="1"/></tr><tr><td rowspan="1" colspan="1">
                <italic>
                  <tp:taxon-name><tp:taxon-name-part taxon-name-part-type="genus" reg="Coregonus">C.</tp:taxon-name-part><tp:taxon-name-part taxon-name-part-type="species" reg="suspensus">suspensus</tp:taxon-name-part></tp:taxon-name>
                </italic>
              </td><td rowspan="1" colspan="1">Lucerne</td><td rowspan="1" colspan="1">5</td><td rowspan="1" colspan="1"/><td rowspan="1" colspan="1">
                <bold>4</bold>
              </td><td rowspan="1" colspan="1">1</td><td rowspan="1" colspan="1"/><td rowspan="1" colspan="1">5</td><td rowspan="1" colspan="1"/><td rowspan="1" colspan="1"/><td rowspan="1" colspan="1"/><td rowspan="1" colspan="1"/><td rowspan="1" colspan="1"/><td rowspan="1" colspan="1">1</td><td rowspan="1" colspan="1">
                <bold>3</bold>
              </td><td rowspan="1" colspan="1">1</td><td rowspan="1" colspan="1"/><td rowspan="1" colspan="1">5</td><td rowspan="1" colspan="1"/><td rowspan="1" colspan="1">
                <bold>2</bold>
              </td><td rowspan="1" colspan="1">
                <bold>2</bold>
              </td><td rowspan="1" colspan="1">1</td><td rowspan="1" colspan="1"/><td rowspan="1" colspan="1">5</td><td rowspan="1" colspan="1"/><td rowspan="1" colspan="1">1</td><td rowspan="1" colspan="1">
                <bold>3</bold>
              </td><td rowspan="1" colspan="1">1</td><td rowspan="1" colspan="1"/></tr><tr><td rowspan="1" colspan="1"><italic><tp:taxon-name><tp:taxon-name-part taxon-name-part-type="genus" reg="Coregonus">C.</tp:taxon-name-part><tp:taxon-name-part taxon-name-part-type="species" reg="nobilis">nobilis</tp:taxon-name-part></tp:taxon-name></italic> contemporary</td><td rowspan="1" colspan="1">Lucerne</td><td rowspan="1" colspan="1">21</td><td rowspan="1" colspan="1">2</td><td rowspan="1" colspan="1">
                <bold>19</bold>
              </td><td rowspan="1" colspan="1"/><td rowspan="1" colspan="1"/><td rowspan="1" colspan="1">21</td><td rowspan="1" colspan="1"/><td rowspan="1" colspan="1"/><td rowspan="1" colspan="1"/><td rowspan="1" colspan="1"/><td rowspan="1" colspan="1"/><td rowspan="1" colspan="1"/><td rowspan="1" colspan="1">3</td><td rowspan="1" colspan="1">
                <bold>18</bold>
              </td><td rowspan="1" colspan="1"/><td rowspan="1" colspan="1">21</td><td rowspan="1" colspan="1"/><td rowspan="1" colspan="1">9</td><td rowspan="1" colspan="1">
                <bold>10</bold>
              </td><td rowspan="1" colspan="1">2</td><td rowspan="1" colspan="1"/><td rowspan="1" colspan="1">21</td><td rowspan="1" colspan="1"/><td rowspan="1" colspan="1">9</td><td rowspan="1" colspan="1">
                <bold>11</bold>
              </td><td rowspan="1" colspan="1">1</td><td rowspan="1" colspan="1"/></tr><tr><td rowspan="1" colspan="1"><italic><tp:taxon-name><tp:taxon-name-part taxon-name-part-type="genus" reg="Coregonus">C.</tp:taxon-name-part><tp:taxon-name-part taxon-name-part-type="species" reg="nobilis">nobilis</tp:taxon-name-part></tp:taxon-name></italic> historical</td><td rowspan="1" colspan="1">Lucerne</td><td rowspan="1" colspan="1">3</td><td rowspan="1" colspan="1"/><td rowspan="1" colspan="1">2</td><td rowspan="1" colspan="1">1</td><td rowspan="1" colspan="1"/><td rowspan="1" colspan="1">2</td><td rowspan="1" colspan="1"/><td rowspan="1" colspan="1"/><td rowspan="1" colspan="1"/><td rowspan="1" colspan="1"/><td rowspan="1" colspan="1"/><td rowspan="1" colspan="1"/><td rowspan="1" colspan="1"/><td rowspan="1" colspan="1">
                <bold>2</bold>
              </td><td rowspan="1" colspan="1"/><td rowspan="1" colspan="1">3</td><td rowspan="1" colspan="1">1</td><td rowspan="1" colspan="1">
                <bold>2</bold>
              </td><td rowspan="1" colspan="1"/><td rowspan="1" colspan="1"/><td rowspan="1" colspan="1"/><td rowspan="1" colspan="1">3</td><td rowspan="1" colspan="1"/><td rowspan="1" colspan="1">1</td><td rowspan="1" colspan="1">
                <bold>2</bold>
              </td><td rowspan="1" colspan="1"/><td rowspan="1" colspan="1"/></tr><tr><td rowspan="1" colspan="1"><italic><tp:taxon-name><tp:taxon-name-part taxon-name-part-type="genus" reg="Coregonus">C.</tp:taxon-name-part><tp:taxon-name-part taxon-name-part-type="species" reg="muelleri">muelleri</tp:taxon-name-part></tp:taxon-name></italic> contemporary</td><td rowspan="1" colspan="1">Lucerne</td><td rowspan="1" colspan="1">30</td><td rowspan="1" colspan="1">2</td><td rowspan="1" colspan="1">
                <bold>25</bold>
              </td><td rowspan="1" colspan="1">3</td><td rowspan="1" colspan="1"/><td rowspan="1" colspan="1">27</td><td rowspan="1" colspan="1"/><td rowspan="1" colspan="1"/><td rowspan="1" colspan="1"/><td rowspan="1" colspan="1"/><td rowspan="1" colspan="1"/><td rowspan="1" colspan="1">1</td><td rowspan="1" colspan="1">
                <bold>16</bold>
              </td><td rowspan="1" colspan="1">10</td><td rowspan="1" colspan="1"/><td rowspan="1" colspan="1">30</td><td rowspan="1" colspan="1">3</td><td rowspan="1" colspan="1">
                <bold>15</bold>
              </td><td rowspan="1" colspan="1">10</td><td rowspan="1" colspan="1">2</td><td rowspan="1" colspan="1"/><td rowspan="1" colspan="1">30</td><td rowspan="1" colspan="1"/><td rowspan="1" colspan="1">3</td><td rowspan="1" colspan="1">
                <bold>19</bold>
              </td><td rowspan="1" colspan="1">6</td><td rowspan="1" colspan="1">2</td></tr><tr><td rowspan="1" colspan="1"><italic><tp:taxon-name><tp:taxon-name-part taxon-name-part-type="genus" reg="Coregonus">C.</tp:taxon-name-part><tp:taxon-name-part taxon-name-part-type="species" reg="muelleri">muelleri</tp:taxon-name-part></tp:taxon-name></italic> historical</td><td rowspan="1" colspan="1">Lucerne</td><td rowspan="1" colspan="1">8</td><td rowspan="1" colspan="1"/><td rowspan="1" colspan="1">
                <bold>5</bold>
              </td><td rowspan="1" colspan="1">3</td><td rowspan="1" colspan="1"/><td rowspan="1" colspan="1">8</td><td rowspan="1" colspan="1"/><td rowspan="1" colspan="1"/><td rowspan="1" colspan="1"/><td rowspan="1" colspan="1"/><td rowspan="1" colspan="1"/><td rowspan="1" colspan="1"/><td rowspan="1" colspan="1">
                <bold>5</bold>
              </td><td rowspan="1" colspan="1">3</td><td rowspan="1" colspan="1"/><td rowspan="1" colspan="1">8</td><td rowspan="1" colspan="1">2</td><td rowspan="1" colspan="1">2</td><td rowspan="1" colspan="1">
                <bold>4</bold>
              </td><td rowspan="1" colspan="1"/><td rowspan="1" colspan="1"/><td rowspan="1" colspan="1">8</td><td rowspan="1" colspan="1">2</td><td rowspan="1" colspan="1">
                <bold>3</bold>
              </td><td rowspan="1" colspan="1">
                <bold>3</bold>
              </td><td rowspan="1" colspan="1"/><td rowspan="1" colspan="1"/></tr><tr><td rowspan="1" colspan="1">
                <italic>
                  <tp:taxon-name><tp:taxon-name-part taxon-name-part-type="genus" reg="Coregonus">C.</tp:taxon-name-part><tp:taxon-name-part taxon-name-part-type="species" reg="sarnensis">sarnensis</tp:taxon-name-part></tp:taxon-name>
                </italic>
              </td><td rowspan="1" colspan="1">Sarnen</td><td rowspan="1" colspan="1">28</td><td rowspan="1" colspan="1"/><td rowspan="1" colspan="1">
                <bold>17</bold>
              </td><td rowspan="1" colspan="1">11</td><td rowspan="1" colspan="1"/><td rowspan="1" colspan="1">28</td><td rowspan="1" colspan="1"/><td rowspan="1" colspan="1"/><td rowspan="1" colspan="1"/><td rowspan="1" colspan="1"/><td rowspan="1" colspan="1"/><td rowspan="1" colspan="1">5</td><td rowspan="1" colspan="1">
                <bold>16</bold>
              </td><td rowspan="1" colspan="1">7</td><td rowspan="1" colspan="1"/><td rowspan="1" colspan="1">28</td><td rowspan="1" colspan="1">3</td><td rowspan="1" colspan="1">
                <bold>21</bold>
              </td><td rowspan="1" colspan="1">4</td><td rowspan="1" colspan="1"/><td rowspan="1" colspan="1"/><td rowspan="1" colspan="1">28</td><td rowspan="1" colspan="1">2</td><td rowspan="1" colspan="1">8</td><td rowspan="1" colspan="1">
                <bold>18</bold>
              </td><td rowspan="1" colspan="1"/><td rowspan="1" colspan="1"/></tr><tr><td rowspan="1" colspan="1">
                <italic>
                  <tp:taxon-name><tp:taxon-name-part taxon-name-part-type="genus" reg="Coregonus">C.</tp:taxon-name-part><tp:taxon-name-part taxon-name-part-type="species" reg="suidteri">suidteri</tp:taxon-name-part></tp:taxon-name>
                </italic>
              </td><td rowspan="1" colspan="1">Sempach</td><td rowspan="1" colspan="1">2</td><td rowspan="1" colspan="1"/><td rowspan="1" colspan="1">1</td><td rowspan="1" colspan="1">1</td><td rowspan="1" colspan="1"/><td rowspan="1" colspan="1">2</td><td rowspan="1" colspan="1"/><td rowspan="1" colspan="1"/><td rowspan="1" colspan="1"/><td rowspan="1" colspan="1"/><td rowspan="1" colspan="1"/><td rowspan="1" colspan="1"/><td rowspan="1" colspan="1">1</td><td rowspan="1" colspan="1">1</td><td rowspan="1" colspan="1"/><td rowspan="1" colspan="1">2</td><td rowspan="1" colspan="1"/><td rowspan="1" colspan="1"/><td rowspan="1" colspan="1">1</td><td rowspan="1" colspan="1">1</td><td rowspan="1" colspan="1"/><td rowspan="1" colspan="1">2</td><td rowspan="1" colspan="1"/><td rowspan="1" colspan="1">1</td><td rowspan="1" colspan="1">1</td><td rowspan="1" colspan="1"/><td rowspan="1" colspan="1"/></tr><tr><td rowspan="1" colspan="1">
                <italic>
                  <tp:taxon-name><tp:taxon-name-part taxon-name-part-type="genus" reg="Coregonus">C.</tp:taxon-name-part><tp:taxon-name-part taxon-name-part-type="species" reg="zugensis">zugensis</tp:taxon-name-part></tp:taxon-name>
                </italic>
              </td><td rowspan="1" colspan="1">Zug</td><td rowspan="1" colspan="1">12</td><td rowspan="1" colspan="1">1</td><td rowspan="1" colspan="1">
                <bold>8</bold>
              </td><td rowspan="1" colspan="1">3</td><td rowspan="1" colspan="1"/><td rowspan="1" colspan="1">12</td><td rowspan="1" colspan="1"/><td rowspan="1" colspan="1"/><td rowspan="1" colspan="1"/><td rowspan="1" colspan="1"/><td rowspan="1" colspan="1"/><td rowspan="1" colspan="1">2</td><td rowspan="1" colspan="1">3</td><td rowspan="1" colspan="1">
                <bold>6</bold>
              </td><td rowspan="1" colspan="1">1</td><td rowspan="1" colspan="1">12</td><td rowspan="1" colspan="1">1</td><td rowspan="1" colspan="1">
                <bold>9</bold>
              </td><td rowspan="1" colspan="1">2</td><td rowspan="1" colspan="1"/><td rowspan="1" colspan="1"/><td rowspan="1" colspan="1">12</td><td rowspan="1" colspan="1">2</td><td rowspan="1" colspan="1">2</td><td rowspan="1" colspan="1">
                <bold>5</bold>
              </td><td rowspan="1" colspan="1">2</td><td rowspan="1" colspan="1">1</td></tr><tr><td rowspan="1" colspan="1">
                <italic>
                  <tp:taxon-name><tp:taxon-name-part taxon-name-part-type="genus" reg="Coregonus">C.</tp:taxon-name-part><tp:taxon-name-part taxon-name-part-type="species" reg="obliterus">obliterus</tp:taxon-name-part></tp:taxon-name>
                </italic>
              </td><td rowspan="1" colspan="1">Zug</td><td rowspan="1" colspan="1">7</td><td rowspan="1" colspan="1"/><td rowspan="1" colspan="1">
                <bold>7</bold>
              </td><td rowspan="1" colspan="1"/><td rowspan="1" colspan="1"/><td rowspan="1" colspan="1">7</td><td rowspan="1" colspan="1"/><td rowspan="1" colspan="1"/><td rowspan="1" colspan="1"/><td rowspan="1" colspan="1"/><td rowspan="1" colspan="1">
                <bold>4</bold>
              </td><td rowspan="1" colspan="1">1</td><td rowspan="1" colspan="1">1</td><td rowspan="1" colspan="1">1</td><td rowspan="1" colspan="1"/><td rowspan="1" colspan="1">7</td><td rowspan="1" colspan="1"/><td rowspan="1" colspan="1">
                <bold>3</bold>
              </td><td rowspan="1" colspan="1">
                <bold>3</bold>
              </td><td rowspan="1" colspan="1">1</td><td rowspan="1" colspan="1"/><td rowspan="1" colspan="1">7</td><td rowspan="1" colspan="1">
                <bold>2</bold>
              </td><td rowspan="1" colspan="1">1</td><td rowspan="1" colspan="1">
                <bold>2</bold>
              </td><td rowspan="1" colspan="1">
                <bold>2</bold>
              </td><td rowspan="1" colspan="1"/></tr><tr><td rowspan="1" colspan="1">
                <italic>
                  <tp:taxon-name><tp:taxon-name-part taxon-name-part-type="genus" reg="Coregonus">C.</tp:taxon-name-part><tp:taxon-name-part taxon-name-part-type="species" reg="supersum">supersum</tp:taxon-name-part></tp:taxon-name>
                </italic>
              </td><td rowspan="1" colspan="1">Zug</td><td rowspan="1" colspan="1">6</td><td rowspan="1" colspan="1"/><td rowspan="1" colspan="1">
                <bold>4</bold>
              </td><td rowspan="1" colspan="1">2</td><td rowspan="1" colspan="1"/><td rowspan="1" colspan="1">6</td><td rowspan="1" colspan="1">1</td><td rowspan="1" colspan="1"/><td rowspan="1" colspan="1"/><td rowspan="1" colspan="1"/><td rowspan="1" colspan="1"/><td rowspan="1" colspan="1">1</td><td rowspan="1" colspan="1">
                <bold>4</bold>
              </td><td rowspan="1" colspan="1"/><td rowspan="1" colspan="1"/><td rowspan="1" colspan="1">1</td><td rowspan="1" colspan="1"/><td rowspan="1" colspan="1">1</td><td rowspan="1" colspan="1">
                <bold>3</bold>
              </td><td rowspan="1" colspan="1">2</td><td rowspan="1" colspan="1"/><td rowspan="1" colspan="1">1</td><td rowspan="1" colspan="1">1</td><td rowspan="1" colspan="1">
                <bold>3</bold>
              </td><td rowspan="1" colspan="1">2</td><td rowspan="1" colspan="1"/><td rowspan="1" colspan="1"/></tr><tr><td rowspan="1" colspan="1">
                <italic>
                  <tp:taxon-name><tp:taxon-name-part taxon-name-part-type="genus" reg="Coregonus">C.</tp:taxon-name-part><tp:taxon-name-part taxon-name-part-type="species" reg="gutturosus">gutturosus</tp:taxon-name-part></tp:taxon-name>
                </italic>
              </td><td rowspan="1" colspan="1">Constance</td><td rowspan="1" colspan="1">9</td><td rowspan="1" colspan="1">1</td><td rowspan="1" colspan="1">3</td><td rowspan="1" colspan="1">
                <bold>5</bold>
              </td><td rowspan="1" colspan="1"/><td rowspan="1" colspan="1">9</td><td rowspan="1" colspan="1"/><td rowspan="1" colspan="1"/><td rowspan="1" colspan="1"/><td rowspan="1" colspan="1">2</td><td rowspan="1" colspan="1">
                <bold>4</bold>
              </td><td rowspan="1" colspan="1">3</td><td rowspan="1" colspan="1"/><td rowspan="1" colspan="1"/><td rowspan="1" colspan="1"/><td rowspan="1" colspan="1">9</td><td rowspan="1" colspan="1">1</td><td rowspan="1" colspan="1">
                <bold>8</bold>
              </td><td rowspan="1" colspan="1"/><td rowspan="1" colspan="1"/><td rowspan="1" colspan="1"/><td rowspan="1" colspan="1">9</td><td rowspan="1" colspan="1">2</td><td rowspan="1" colspan="1">
                <bold>5</bold>
              </td><td rowspan="1" colspan="1">2</td><td rowspan="1" colspan="1"/><td rowspan="1" colspan="1"/></tr><tr><td rowspan="1" colspan="1">
                <italic>
                  <tp:taxon-name><tp:taxon-name-part taxon-name-part-type="genus" reg="Coregonus">C.</tp:taxon-name-part><tp:taxon-name-part taxon-name-part-type="species" reg="arenicolus">arenicolus</tp:taxon-name-part></tp:taxon-name>
                </italic>
              </td><td rowspan="1" colspan="1">Constance</td><td rowspan="1" colspan="1">4</td><td rowspan="1" colspan="1"/><td rowspan="1" colspan="1"/><td rowspan="1" colspan="1">
                <bold>4</bold>
              </td><td rowspan="1" colspan="1"/><td rowspan="1" colspan="1">4</td><td rowspan="1" colspan="1"/><td rowspan="1" colspan="1"/><td rowspan="1" colspan="1"/><td rowspan="1" colspan="1">
                <bold>2</bold>
              </td><td rowspan="1" colspan="1">1</td><td rowspan="1" colspan="1">1</td><td rowspan="1" colspan="1"/><td rowspan="1" colspan="1"/><td rowspan="1" colspan="1"/><td rowspan="1" colspan="1">4</td><td rowspan="1" colspan="1">1</td><td rowspan="1" colspan="1">
                <bold>3</bold>
              </td><td rowspan="1" colspan="1"/><td rowspan="1" colspan="1"/><td rowspan="1" colspan="1"/><td rowspan="1" colspan="1">4</td><td rowspan="1" colspan="1">
                <bold>3</bold>
              </td><td rowspan="1" colspan="1">1</td><td rowspan="1" colspan="1"/><td rowspan="1" colspan="1"/><td rowspan="1" colspan="1"/></tr><tr><td rowspan="1" colspan="1">
                <italic>
                  <tp:taxon-name><tp:taxon-name-part taxon-name-part-type="genus" reg="Coregonus">C.</tp:taxon-name-part><tp:taxon-name-part taxon-name-part-type="species" reg="macrophthalmus">macrophthalmus</tp:taxon-name-part></tp:taxon-name>
                </italic>
              </td><td rowspan="1" colspan="1">Constance</td><td rowspan="1" colspan="1">7</td><td rowspan="1" colspan="1"/><td rowspan="1" colspan="1">
                <bold>4</bold>
              </td><td rowspan="1" colspan="1">3</td><td rowspan="1" colspan="1"/><td rowspan="1" colspan="1">7</td><td rowspan="1" colspan="1"/><td rowspan="1" colspan="1"/><td rowspan="1" colspan="1"/><td rowspan="1" colspan="1"/><td rowspan="1" colspan="1"/><td rowspan="1" colspan="1">3</td><td rowspan="1" colspan="1">
                <bold>4</bold>
              </td><td rowspan="1" colspan="1"/><td rowspan="1" colspan="1"/><td rowspan="1" colspan="1">7</td><td rowspan="1" colspan="1">
                <bold>4</bold>
              </td><td rowspan="1" colspan="1">3</td><td rowspan="1" colspan="1"/><td rowspan="1" colspan="1"/><td rowspan="1" colspan="1"/><td rowspan="1" colspan="1">7</td><td rowspan="1" colspan="1">1</td><td rowspan="1" colspan="1">
                <bold>3</bold>
              </td><td rowspan="1" colspan="1">1</td><td rowspan="1" colspan="1">2</td><td rowspan="1" colspan="1"/></tr><tr><td rowspan="1" colspan="1">
                <italic>
                  <tp:taxon-name><tp:taxon-name-part taxon-name-part-type="genus" reg="Coregonus">C.</tp:taxon-name-part><tp:taxon-name-part taxon-name-part-type="species" reg="wartmanni">wartmanni</tp:taxon-name-part></tp:taxon-name>
                </italic>
              </td><td rowspan="1" colspan="1">Constance</td><td rowspan="1" colspan="1">1</td><td rowspan="1" colspan="1"/><td rowspan="1" colspan="1"/><td rowspan="1" colspan="1"/><td rowspan="1" colspan="1">1</td><td rowspan="1" colspan="1">1</td><td rowspan="1" colspan="1"/><td rowspan="1" colspan="1"/><td rowspan="1" colspan="1"/><td rowspan="1" colspan="1"/><td rowspan="1" colspan="1"/><td rowspan="1" colspan="1"/><td rowspan="1" colspan="1"/><td rowspan="1" colspan="1">1</td><td rowspan="1" colspan="1"/><td rowspan="1" colspan="1">1</td><td rowspan="1" colspan="1"/><td rowspan="1" colspan="1">1</td><td rowspan="1" colspan="1"/><td rowspan="1" colspan="1"/><td rowspan="1" colspan="1"/><td rowspan="1" colspan="1">1</td><td rowspan="1" colspan="1"/><td rowspan="1" colspan="1"/><td rowspan="1" colspan="1"/><td rowspan="1" colspan="1">1</td><td rowspan="1" colspan="1"/></tr></tbody></table></table-wrap><supplementary-material xmlns:xlink="http://www.w3.org/1999/xlink" id="S1" position="float" orientation="portrait" xlink:type="simple"><object-id content-type="doi" xlink:type="simple">10.3897/zookeys.1144.67747.suppl1</object-id><object-id content-type="zenodo_dep_id" xlink:type="simple">7604721</object-id><object-id content-type="arpha" xlink:type="simple">9606DA07-3FB7-50B5-A4C7-5B61BAE72D98</object-id><label>Supplementary material 1</label><caption><p>Historical and contemporary notes on <italic><tp:taxon-name><tp:taxon-name-part taxon-name-part-type="genus" reg="Coregonus">C.</tp:taxon-name-part><tp:taxon-name-part taxon-name-part-type="species" reg="sarnensis">sarnensis</tp:taxon-name-part></tp:taxon-name></italic>, <italic><tp:taxon-name><tp:taxon-name-part taxon-name-part-type="genus" reg="Coregonus">C.</tp:taxon-name-part><tp:taxon-name-part taxon-name-part-type="species" reg="litoralis">litoralis</tp:taxon-name-part></tp:taxon-name></italic>, <italic><tp:taxon-name><tp:taxon-name-part taxon-name-part-type="genus" reg="Coregonus">C.</tp:taxon-name-part><tp:taxon-name-part taxon-name-part-type="species" reg="nobilis">nobilis</tp:taxon-name-part></tp:taxon-name></italic>, Lake Zug whitefish and on different topics in the discussion of the main manuscript.</p></caption><statement content-type="dataType"><label>Data type</label><p>morphological, phylogenetic, paleolimnology</p></statement><statement content-type="notes"><label>Explanation note</label><p>Genetic diversity estimates from all species of ten lakes. Genetic differentiation (Fst) between pre-alpine whitefish populations based on 10 neutral microsatellite loci. Size-at-age of 3-year-old specimens of <italic><tp:taxon-name><tp:taxon-name-part taxon-name-part-type="genus" reg="Coregonus">C.</tp:taxon-name-part><tp:taxon-name-part taxon-name-part-type="species" reg="sarnensis">sarnensis</tp:taxon-name-part></tp:taxon-name></italic> from Lake Sarnen and <italic><tp:taxon-name><tp:taxon-name-part taxon-name-part-type="genus" reg="Coregonus">C.</tp:taxon-name-part><tp:taxon-name-part taxon-name-part-type="species" reg="litoralis">litoralis</tp:taxon-name-part></tp:taxon-name></italic>, <italic><tp:taxon-name><tp:taxon-name-part taxon-name-part-type="genus" reg="Coregonus">C.</tp:taxon-name-part><tp:taxon-name-part taxon-name-part-type="species" reg="suspensus">suspensus</tp:taxon-name-part></tp:taxon-name></italic>, <italic><tp:taxon-name><tp:taxon-name-part taxon-name-part-type="genus" reg="Coregonus">C.</tp:taxon-name-part><tp:taxon-name-part taxon-name-part-type="species" reg="intermundia">intermundia</tp:taxon-name-part></tp:taxon-name></italic> and <italic><tp:taxon-name><tp:taxon-name-part taxon-name-part-type="genus" reg="Coregonus">C.</tp:taxon-name-part><tp:taxon-name-part taxon-name-part-type="species" reg="muelleri">muelleri</tp:taxon-name-part></tp:taxon-name></italic> from Lake Lucerne. STRUCTURE plot showing individual assignment likelihoods based on 10 microsatellite markers for the whitefish species from Lakes Lucerne, Sarnen, Sempach and Zug. Population-based neighbour-joining tree using Cavalli-Sforza distances based on 10 microsatellite markers.</p></statement><media xlink:href="zookeys-1144-095_article-67747__-s001.docx" mimetype="application" mime-subtype="vnd.openxmlformats-officedocument.wordprocessingml.document" position="float" orientation="portrait" xlink:type="simple" id="oo_804010.docx"><uri content-type="original_file" xlink:type="simple">https://binary.pensoft.net/file/804010</uri></media><permissions><license xlink:type="simple"><license-p>This dataset is made available under the Open Database License (http://opendatacommons.org/licenses/odbl/1.0/). The Open Database License (ODbL) is a license agreement intended to allow users to freely share, modify, and use this Dataset while maintaining this same freedom for others, provided that the original source and author(s) are credited.</license-p></license></permissions><attrib specific-use="authors">Oliver M. Selz, Ole Seehausen</attrib></supplementary-material></tp:treatment-sec><ref-list><ref id="B21"><mixed-citation xmlns:xlink="http://www.w3.org/1999/xlink" xlink:type="simple"><person-group><name name-style="western"><surname>Fatio</surname><given-names>V</given-names></name></person-group> (<year>1885</year>) Les corégones de la Suisse (féras diverses) classification et conditions de frai. Recueil Zoologie Suisse 1, 2: 649–665. [pls 22, 23]</mixed-citation></ref><ref id="B22"><mixed-citation xmlns:xlink="http://www.w3.org/1999/xlink" xlink:type="simple"><person-group><name name-style="western"><surname>Fatio</surname><given-names>V</given-names></name></person-group> (<year>1890</year>) <source>Faune des Vertébrés de la Suisse, Vol. V. In: Georg H (Ed.</source><publisher-name>) Histoire naturelle des Poison</publisher-name>, <publisher-loc>2e partie. Genf und Basel</publisher-loc>, <size units="page">569 pp</size>.</mixed-citation></ref><ref id="B63"><mixed-citation xmlns:xlink="http://www.w3.org/1999/xlink" xlink:type="simple"><person-group><name name-style="western"><surname>Steinmann</surname><given-names>P</given-names></name></person-group> (<year>1950</year>) <article-title>Monographie der schweizerischen Koregonen. Beitrag zum Problem der Entstehung neuer Arten. Spezieller Teil.</article-title><source>Schweizerische Zeitung für Hydrologie</source><volume>12</volume>: <fpage>340</fpage>–<lpage>491</lpage>. <ext-link xlink:type="simple" ext-link-type="doi" xlink:href="10.1007/BF02489885">https://doi.org/10.1007/BF02489885</ext-link></mixed-citation></ref><ref id="B71"><mixed-citation xmlns:xlink="http://www.w3.org/1999/xlink" xlink:type="simple"><person-group><name name-style="western"><surname>Wagler</surname><given-names>E</given-names></name></person-group> (<year>1937</year>) <article-title>Die Coregonen in den Seen des Voralpengebiets. iX. Die Systematik der Voralpenregionen.</article-title><source>Internationale Revue der Gesamten Hydrobiologie und Hydrographie</source><volume>35</volume>(<issue>1–6</issue>): <fpage>345</fpage>–<lpage>445</lpage>. <ext-link xlink:type="simple" ext-link-type="doi" xlink:href="10.1002/iroh.19370350123">https://doi.org/10.1002/iroh.19370350123</ext-link></mixed-citation></ref></ref-list></tp:taxon-treatment>
