# Supplementary material for: ﻿A taxonomic revision of ten whitefish species from the lakes Lucerne, Sarnen, Sempach and Zug, Switzerland, with descriptions of seven new species (Teleostei, Coregonidae)
Source: Zookeys. 2023 Feb 2;1144:95–169. doi: 10.3897/zookeys.1144.67747 (PMC10209427; doi:10.3897/zookeys.1144.67747)
Supplement: XML Treatment for Coregonus gutturosus [file zookeys.1144.67747-treatment11.xml]

<!DOCTYPE tp:taxon-treatment
  PUBLIC "-//TaxonX//DTD Taxonomic Treatment Publishing DTD v0 20100105//EN" "tax-treatment-NSO.dtd">
<tp:taxon-treatment xmlns:tp="http://www.plazi.org/taxpub"><tp:treatment-meta><kwd-group><label>Taxon classification</label><kwd>
                  <named-content content-type="kingdom">Animalia</named-content>
                </kwd><kwd>
                  <named-content content-type="order">Salmoniformes</named-content>
                </kwd><kwd>
                  <named-content content-type="family">Coregonidae</named-content>
                </kwd></kwd-group><mixed-citation publication-type="journal"><person-group><name><surname>Selz</surname><given-names>Oliver M.</given-names></name><name><surname>Seehausen</surname><given-names>Ole</given-names></name></person-group><article-title>﻿A taxonomic revision of ten whitefish species from the lakes Lucerne, Sarnen, Sempach and Zug, Switzerland, with descriptions of seven new species (<tp:taxon-name><tp:taxon-name-part taxon-name-part-type="subclass">Teleostei</tp:taxon-name-part></tp:taxon-name>, <tp:taxon-name><tp:taxon-name-part taxon-name-part-type="family">Coregonidae</tp:taxon-name-part></tp:taxon-name>)</article-title><source>Zookeys</source><day>02</day><month>02</month><year>2023</year><volume>1144</volume><fpage>95</fpage><lpage>169</lpage><pub-id pub-id-type="doi">10.3897/zookeys.1144.67747</pub-id></mixed-citation></tp:treatment-meta><tp:nomenclature><label>﻿</label><tp:taxon-name>
                <object-id xmlns:xlink="http://www.w3.org/1999/xlink" content-type="arpha" xlink:type="simple">8B3DFA53-885E-50D6-8286-F5468D07DA62</object-id>
                <tp:taxon-name-part taxon-name-part-type="genus" reg="Coregonus">Coregonus</tp:taxon-name-part>
                <tp:taxon-name-part taxon-name-part-type="species" reg="gutturosus">gutturosus</tp:taxon-name-part>
              </tp:taxon-name><tp:taxon-authority>Gmelin, 1818</tp:taxon-authority></tp:nomenclature><tp:treatment-sec sec-type="Historical specimens" id="SECID0EDIMM"><title>Historical specimens</title><p>(years 1940, 1950): <bold><italic>Non-types</italic>.</bold><named-content xmlns:xlink="http://www.w3.org/1999/xlink" content-type="dwc:institutional_code" xlink:title="Naturhistorisches Museum Bern" xlink:href="http://grbio.org/institution/naturhistorisches-museum-bern-0" xlink:type="simple">NMBE</named-content>-1076230 (Eawag-246), <named-content xmlns:xlink="http://www.w3.org/1999/xlink" content-type="dwc:institutional_code" xlink:title="Naturhistorisches Museum Bern" xlink:href="http://grbio.org/institution/naturhistorisches-museum-bern-0" xlink:type="simple">NMBE</named-content>-1076232 (Eawag-248-1), <named-content xmlns:xlink="http://www.w3.org/1999/xlink" content-type="dwc:institutional_code" xlink:title="Naturhistorisches Museum Bern" xlink:href="http://grbio.org/institution/naturhistorisches-museum-bern-0" xlink:type="simple">NMBE</named-content>-1076233 (<italic>N</italic> = 6: Eawag-249-1, Eawag-249-2, Eawag-249-3, Eawag-249-4, Eawag-249-5, Eawag-249-6), <named-content xmlns:xlink="http://www.w3.org/1999/xlink" content-type="dwc:institutional_code" xlink:title="Naturhistorisches Museum Bern" xlink:href="http://grbio.org/institution/naturhistorisches-museum-bern-0" xlink:type="simple">NMBE</named-content>-1076232 (<italic>N</italic> = 2: Eawag-248-2, Eawag-248-3), <italic>N</italic> = 10, 169–292 mm <abbrev xmlns:xlink="http://www.w3.org/1999/xlink" xlink:title="Standard length" id="ABBRID0EDJMM" xlink:type="simple">SL</abbrev>.</p><table-wrap id="T11" position="float" orientation="portrait"><label>Table 11.</label><caption><p>The first- and second-best ratios retrieved from the <abbrev xmlns:xlink="http://www.w3.org/1999/xlink" xlink:title="linear discriminant analysis" id="ABBRID0EQJMM" xlink:type="simple">LDA</abbrev> ratio extractor of pair-wise comparisons of a subset of head and body characters of the historical specimens from the species of lakes Lucerne and Zug. For all comparisons only a subset of characters could be used (a-f); the respective characters that were included are listed at the end of the table. δ is a measure of how good shape discriminates in comparison to size (i.e., the smaller δ the less allometry). Ratios marked with an asterisk * have very little (not more than one specimen of one species overlaps with the other species) or no overlap and were thus eligible for use in the species key and the diagnoses.</p></caption><table id="TID0EL2JM" rules="all"><tbody><tr><th rowspan="1" colspan="1">Species comparison</th><th rowspan="1" colspan="1">Best ratio</th><th rowspan="1" colspan="1">Range species 1</th><th rowspan="1" colspan="1">Range species 2</th><th rowspan="1" colspan="1">Standard distance</th><th rowspan="1" colspan="1">δ (shape vs. size)</th></tr><tr><td rowspan="1" colspan="1"><italic><tp:taxon-name><tp:taxon-name-part taxon-name-part-type="genus" reg="Coregonus">C.</tp:taxon-name-part><tp:taxon-name-part taxon-name-part-type="species" reg="litoralis">litoralis</tp:taxon-name-part></tp:taxon-name></italic> vs. <italic><tp:taxon-name><tp:taxon-name-part taxon-name-part-type="genus" reg="Coregonus">C.</tp:taxon-name-part><tp:taxon-name-part taxon-name-part-type="species" reg="muelleri">muelleri</tp:taxon-name-part></tp:taxon-name></italic> (a)</td><td rowspan="1" colspan="1"><abbrev xmlns:xlink="http://www.w3.org/1999/xlink" xlink:title="Caudal peduncle depth" id="ABBRID0EKLMM" xlink:type="simple">CD</abbrev>/<abbrev xmlns:xlink="http://www.w3.org/1999/xlink" xlink:title="Dorsal head length" id="ABBRID0EOLMM" xlink:type="simple">DHL</abbrev> *</td><td rowspan="1" colspan="1">0.46–0.58</td><td rowspan="1" colspan="1">0.37–0.44</td><td rowspan="1" colspan="1">25.04</td><td rowspan="1" colspan="1">0.11</td></tr><tr><td rowspan="1" colspan="1"><italic><tp:taxon-name><tp:taxon-name-part taxon-name-part-type="genus" reg="Coregonus">C.</tp:taxon-name-part><tp:taxon-name-part taxon-name-part-type="species" reg="litoralis">litoralis</tp:taxon-name-part></tp:taxon-name></italic> vs. <italic><tp:taxon-name><tp:taxon-name-part taxon-name-part-type="genus" reg="Coregonus">C.</tp:taxon-name-part><tp:taxon-name-part taxon-name-part-type="species" reg="supersum">supersum</tp:taxon-name-part></tp:taxon-name></italic> (b)</td><td rowspan="1" colspan="1"><abbrev xmlns:xlink="http://www.w3.org/1999/xlink" xlink:title="Mouth width" id="ABBRID0E4MMM" xlink:type="simple">MW</abbrev>/<abbrev xmlns:xlink="http://www.w3.org/1999/xlink" xlink:title="Snout depth" id="ABBRID0EBNMM" xlink:type="simple">SD</abbrev> *</td><td rowspan="1" colspan="1">1–1.21</td><td rowspan="1" colspan="1">0.75–1</td><td rowspan="1" colspan="1">97.44</td><td rowspan="1" colspan="1">0.003</td></tr><tr><td rowspan="2" colspan="1"><italic><tp:taxon-name><tp:taxon-name-part taxon-name-part-type="genus" reg="Coregonus">C.</tp:taxon-name-part><tp:taxon-name-part taxon-name-part-type="species" reg="litoralis">litoralis</tp:taxon-name-part></tp:taxon-name></italic> vs. <italic><tp:taxon-name><tp:taxon-name-part taxon-name-part-type="genus" reg="Coregonus">C.</tp:taxon-name-part><tp:taxon-name-part taxon-name-part-type="species" reg="obliterus">obliterus</tp:taxon-name-part></tp:taxon-name></italic> (c)</td><td rowspan="1" colspan="1"><abbrev xmlns:xlink="http://www.w3.org/1999/xlink" xlink:title="Pectoral fin 2 length" id="ABBRID0EQOMM" xlink:type="simple">PecF2</abbrev>/<abbrev xmlns:xlink="http://www.w3.org/1999/xlink" xlink:title="Eye cavity" id="ABBRID0EUOMM" xlink:type="simple">EC</abbrev> *</td><td rowspan="1" colspan="1">2.69–3.64</td><td rowspan="1" colspan="1">2.46–2.72</td><td rowspan="1" colspan="1">9.35</td><td rowspan="1" colspan="1">0.1</td></tr><tr><td rowspan="1" colspan="1"><abbrev xmlns:xlink="http://www.w3.org/1999/xlink" xlink:title="Adipose fin base" id="ABBRID0EJPMM" xlink:type="simple">AdFB</abbrev>/<abbrev xmlns:xlink="http://www.w3.org/1999/xlink" xlink:title="Eye cavity" id="ABBRID0ENPMM" xlink:type="simple">EC</abbrev> *</td><td rowspan="1" colspan="1">0.89–1.17</td><td rowspan="1" colspan="1">0.49–0.87</td><td rowspan="1" colspan="1">8.85</td><td rowspan="1" colspan="1">0.1</td></tr><tr><td rowspan="1" colspan="1"><italic><tp:taxon-name><tp:taxon-name-part taxon-name-part-type="genus" reg="Coregonus">C.</tp:taxon-name-part><tp:taxon-name-part taxon-name-part-type="species" reg="supersum">supersum</tp:taxon-name-part></tp:taxon-name></italic> vs. <italic><tp:taxon-name><tp:taxon-name-part taxon-name-part-type="genus" reg="Coregonus">C.</tp:taxon-name-part><tp:taxon-name-part taxon-name-part-type="species" reg="zugensis">zugensis</tp:taxon-name-part></tp:taxon-name> (d)</italic></td><td rowspan="1" colspan="1"><abbrev xmlns:xlink="http://www.w3.org/1999/xlink" xlink:title="Dorsal fin base" id="ABBRID0E3QMM" xlink:type="simple">DFB</abbrev>/<abbrev xmlns:xlink="http://www.w3.org/1999/xlink" xlink:title="Upper jaw length" id="ABBRID0EARMM" xlink:type="simple">UJ</abbrev> *</td><td rowspan="1" colspan="1">1.94–2.52</td><td rowspan="1" colspan="1">1.27–1.9</td><td rowspan="1" colspan="1">16.92</td><td rowspan="1" colspan="1">0.14</td></tr><tr><td rowspan="2" colspan="1"><italic><tp:taxon-name><tp:taxon-name-part taxon-name-part-type="genus" reg="Coregonus">C.</tp:taxon-name-part><tp:taxon-name-part taxon-name-part-type="species" reg="supersum">supersum</tp:taxon-name-part></tp:taxon-name></italic> vs. <italic><tp:taxon-name><tp:taxon-name-part taxon-name-part-type="genus" reg="Coregonus">C.</tp:taxon-name-part><tp:taxon-name-part taxon-name-part-type="species" reg="obliterus">obliterus</tp:taxon-name-part></tp:taxon-name> (e)</italic></td><td rowspan="1" colspan="1"><abbrev xmlns:xlink="http://www.w3.org/1999/xlink" xlink:title="Predorsal length" id="ABBRID0EPSMM" xlink:type="simple">PreD</abbrev>/<abbrev xmlns:xlink="http://www.w3.org/1999/xlink" xlink:title="Eye height" id="ABBRID0ETSMM" xlink:type="simple">EH</abbrev> *</td><td rowspan="1" colspan="1">10.52–12.07</td><td rowspan="1" colspan="1">8.46–9.73</td><td rowspan="1" colspan="1">6.77</td><td rowspan="1" colspan="1">0.07</td></tr><tr><td rowspan="1" colspan="1"><abbrev xmlns:xlink="http://www.w3.org/1999/xlink" xlink:title="Adipose fin base" id="ABBRID0EITMM" xlink:type="simple">AdFB</abbrev>/<abbrev xmlns:xlink="http://www.w3.org/1999/xlink" xlink:title="Eye diameter" id="ABBRID0EMTMM" xlink:type="simple">ED</abbrev>*</td><td rowspan="1" colspan="1">1.15–1.42</td><td rowspan="1" colspan="1">0.64–1</td><td rowspan="1" colspan="1">5.67</td><td rowspan="1" colspan="1">0.08</td></tr><tr><td rowspan="1" colspan="1"><italic><tp:taxon-name><tp:taxon-name-part taxon-name-part-type="genus" reg="Coregonus">C.</tp:taxon-name-part><tp:taxon-name-part taxon-name-part-type="species" reg="zugensis">zugensis</tp:taxon-name-part></tp:taxon-name> vs. <tp:taxon-name><tp:taxon-name-part taxon-name-part-type="genus" reg="Coregonus">C.</tp:taxon-name-part><tp:taxon-name-part taxon-name-part-type="species" reg="obliterus">obliterus</tp:taxon-name-part></tp:taxon-name></italic> (f)</td><td rowspan="1" colspan="1"><abbrev xmlns:xlink="http://www.w3.org/1999/xlink" xlink:title="Eye cavity" id="ABBRID0E1UMM" xlink:type="simple">EC</abbrev>/M *</td><td rowspan="1" colspan="1">1.11–1.34</td><td rowspan="1" colspan="1">1.38–1.65</td><td rowspan="1" colspan="1">28.1</td><td rowspan="1" colspan="1">0.13</td></tr><tr><td rowspan="1" colspan="1"><italic><tp:taxon-name><tp:taxon-name-part taxon-name-part-type="genus" reg="Coregonus">C.</tp:taxon-name-part><tp:taxon-name-part taxon-name-part-type="species" reg="zugensis">zugensis</tp:taxon-name-part></tp:taxon-name></italic> vs. <italic><tp:taxon-name><tp:taxon-name-part taxon-name-part-type="genus" reg="Coregonus">C.</tp:taxon-name-part><tp:taxon-name-part taxon-name-part-type="species" reg="muelleri">muelleri</tp:taxon-name-part></tp:taxon-name></italic> (g)</td><td rowspan="1" colspan="1"><abbrev xmlns:xlink="http://www.w3.org/1999/xlink" xlink:title="Caudal peduncle depth" id="ABBRID0EJWMM" xlink:type="simple">CD</abbrev>/<abbrev xmlns:xlink="http://www.w3.org/1999/xlink" xlink:title="Prepelvic length" id="ABBRID0ENWMM" xlink:type="simple">PreP</abbrev> *</td><td rowspan="1" colspan="1">0.13–0.15</td><td rowspan="1" colspan="1">0.12–0.13</td><td rowspan="1" colspan="1">5.38</td><td rowspan="1" colspan="1">0.16</td></tr></tbody></table><table-wrap-foot><fn><p>(a) <abbrev xmlns:xlink="http://www.w3.org/1999/xlink" xlink:title="Pectoral fin 2 length" id="ABBRID0EBXMM" xlink:type="simple">PecF2</abbrev>, <abbrev xmlns:xlink="http://www.w3.org/1999/xlink" xlink:title="Dorsal fin base" id="ABBRID0EFXMM" xlink:type="simple">DFB</abbrev>, <abbrev xmlns:xlink="http://www.w3.org/1999/xlink" xlink:title="Adipose fin base" id="ABBRID0EJXMM" xlink:type="simple">AdFB</abbrev>, <abbrev xmlns:xlink="http://www.w3.org/1999/xlink" xlink:title="Caudal peduncle depth" id="ABBRID0ENXMM" xlink:type="simple">CD</abbrev>, <abbrev xmlns:xlink="http://www.w3.org/1999/xlink" xlink:title="Dorsal head length" id="ABBRID0ERXMM" xlink:type="simple">DHL</abbrev>, <abbrev xmlns:xlink="http://www.w3.org/1999/xlink" xlink:title="Eye cavity" id="ABBRID0EVXMM" xlink:type="simple">EC</abbrev>, <abbrev xmlns:xlink="http://www.w3.org/1999/xlink" xlink:title="Head length" id="ABBRID0EZXMM" xlink:type="simple">HL</abbrev>, <abbrev xmlns:xlink="http://www.w3.org/1999/xlink" xlink:title="Mouth width" id="ABBRID0E4XMM" xlink:type="simple">MW</abbrev>, <abbrev xmlns:xlink="http://www.w3.org/1999/xlink" xlink:title="Upper jaw length" id="ABBRID0EBYMM" xlink:type="simple">UJ</abbrev>, M, <abbrev xmlns:xlink="http://www.w3.org/1999/xlink" xlink:title="Snout width" id="ABBRID0EFYMM" xlink:type="simple">SW</abbrev>, <abbrev xmlns:xlink="http://www.w3.org/1999/xlink" xlink:title="Uper jaw width" id="ABBRID0EJYMM" xlink:type="simple">UJW</abbrev>, <abbrev xmlns:xlink="http://www.w3.org/1999/xlink" xlink:title="Eye socket" id="ABBRID0ENYMM" xlink:type="simple">ES</abbrev> (b) <abbrev xmlns:xlink="http://www.w3.org/1999/xlink" xlink:title="Caudal peduncle depth" id="ABBRID0ERYMM" xlink:type="simple">CD</abbrev>, <abbrev xmlns:xlink="http://www.w3.org/1999/xlink" xlink:title="Dorsal head length" id="ABBRID0EVYMM" xlink:type="simple">DHL</abbrev>, <abbrev xmlns:xlink="http://www.w3.org/1999/xlink" xlink:title="Anal fin base" id="ABBRID0EZYMM" xlink:type="simple">AFB</abbrev>, <abbrev xmlns:xlink="http://www.w3.org/1999/xlink" xlink:title="Postorbital length" id="ABBRID0E4YMM" xlink:type="simple">PostO</abbrev>, <abbrev xmlns:xlink="http://www.w3.org/1999/xlink" xlink:title="Mouth width" id="ABBRID0EBZMM" xlink:type="simple">MW</abbrev>, <abbrev xmlns:xlink="http://www.w3.org/1999/xlink" xlink:title="Upper jaw length" id="ABBRID0EFZMM" xlink:type="simple">UJ</abbrev>, <abbrev xmlns:xlink="http://www.w3.org/1999/xlink" xlink:title="Lower jaw length" id="ABBRID0EJZMM" xlink:type="simple">LJ</abbrev>, M, <abbrev xmlns:xlink="http://www.w3.org/1999/xlink" xlink:title="Head length" id="ABBRID0ENZMM" xlink:type="simple">HL</abbrev>, <abbrev xmlns:xlink="http://www.w3.org/1999/xlink" xlink:title="Snout depth" id="ABBRID0ERZMM" xlink:type="simple">SD</abbrev>, <abbrev xmlns:xlink="http://www.w3.org/1999/xlink" xlink:title="Snout width" id="ABBRID0EVZMM" xlink:type="simple">SW</abbrev> (c) <abbrev xmlns:xlink="http://www.w3.org/1999/xlink" xlink:title="Length of posterior part of dorsal fin erected" id="ABBRID0EZZMM" xlink:type="simple">DFPe</abbrev>, <abbrev xmlns:xlink="http://www.w3.org/1999/xlink" xlink:title="Caudal peduncle depth" id="ABBRID0E4ZMM" xlink:type="simple">CD</abbrev>, <abbrev xmlns:xlink="http://www.w3.org/1999/xlink" xlink:title="Length from posterior part of adipose fin to caudal fin base" id="ABBRID0EB1MM" xlink:type="simple">PAdC</abbrev>, <abbrev xmlns:xlink="http://www.w3.org/1999/xlink" xlink:title="Prepelvic length" id="ABBRID0EF1MM" xlink:type="simple">PreP</abbrev>, <abbrev xmlns:xlink="http://www.w3.org/1999/xlink" xlink:title="Total length" id="ABBRID0EJ1MM" xlink:type="simple">TL</abbrev>, <abbrev xmlns:xlink="http://www.w3.org/1999/xlink" xlink:title="Predorsal length" id="ABBRID0EN1MM" xlink:type="simple">PreD</abbrev>, <abbrev xmlns:xlink="http://www.w3.org/1999/xlink" xlink:title="Eye cavity" id="ABBRID0ER1MM" xlink:type="simple">EC</abbrev>, <abbrev xmlns:xlink="http://www.w3.org/1999/xlink" xlink:title="Postorbital length" id="ABBRID0EV1MM" xlink:type="simple">PostO</abbrev>, <abbrev xmlns:xlink="http://www.w3.org/1999/xlink" xlink:title="Head depth" id="ABBRID0EZ1MM" xlink:type="simple">HD</abbrev>, <abbrev xmlns:xlink="http://www.w3.org/1999/xlink" xlink:title="Upper jaw length" id="ABBRID0E41MM" xlink:type="simple">UJ</abbrev>, <abbrev xmlns:xlink="http://www.w3.org/1999/xlink" xlink:title="Lower jaw length" id="ABBRID0EB2MM" xlink:type="simple">LJ</abbrev> (d) <abbrev xmlns:xlink="http://www.w3.org/1999/xlink" xlink:title="Pelvic fin base" id="ABBRID0EF2MM" xlink:type="simple">PelvFB</abbrev>, <abbrev xmlns:xlink="http://www.w3.org/1999/xlink" xlink:title="Pelvic fin length" id="ABBRID0EJ2MM" xlink:type="simple">PelvF</abbrev>, <abbrev xmlns:xlink="http://www.w3.org/1999/xlink" xlink:title="Pectoral fin 1 length" id="ABBRID0EN2MM" xlink:type="simple">PecF1</abbrev>, <abbrev xmlns:xlink="http://www.w3.org/1999/xlink" xlink:title="Dorsal fin base" id="ABBRID0ER2MM" xlink:type="simple">DFB</abbrev>, <abbrev xmlns:xlink="http://www.w3.org/1999/xlink" xlink:title="Length of anterior part of dorsal fin erected" id="ABBRID0EV2MM" xlink:type="simple">DFAe</abbrev>, <abbrev xmlns:xlink="http://www.w3.org/1999/xlink" xlink:title="Adipose fin base" id="ABBRID0EZ2MM" xlink:type="simple">AdFB</abbrev>, <abbrev xmlns:xlink="http://www.w3.org/1999/xlink" xlink:title="Uper jaw width" id="ABBRID0E42MM" xlink:type="simple">UJW</abbrev>, <abbrev xmlns:xlink="http://www.w3.org/1999/xlink" xlink:title="Dorsal head length" id="ABBRID0EB3MM" xlink:type="simple">DHL</abbrev>, <abbrev xmlns:xlink="http://www.w3.org/1999/xlink" xlink:title="Postdorsal length" id="ABBRID0EF3MM" xlink:type="simple">PostD</abbrev>, <abbrev xmlns:xlink="http://www.w3.org/1999/xlink" xlink:title="Snout length" id="ABBRID0EJ3MM" xlink:type="simple">SN</abbrev>, <abbrev xmlns:xlink="http://www.w3.org/1999/xlink" xlink:title="Eye cavity" id="ABBRID0EN3MM" xlink:type="simple">EC</abbrev>, <abbrev xmlns:xlink="http://www.w3.org/1999/xlink" xlink:title="Postorbital length" id="ABBRID0ER3MM" xlink:type="simple">PostO</abbrev>, <abbrev xmlns:xlink="http://www.w3.org/1999/xlink" xlink:title="Mouth width" id="ABBRID0EV3MM" xlink:type="simple">MW</abbrev>, <abbrev xmlns:xlink="http://www.w3.org/1999/xlink" xlink:title="Upper jaw length" id="ABBRID0EZ3MM" xlink:type="simple">UJ</abbrev>, <abbrev xmlns:xlink="http://www.w3.org/1999/xlink" xlink:title="Eye socket" id="ABBRID0E43MM" xlink:type="simple">ES</abbrev> (e) <abbrev xmlns:xlink="http://www.w3.org/1999/xlink" xlink:title="Adipose fin base" id="ABBRID0EB4MM" xlink:type="simple">AdFB</abbrev>, <abbrev xmlns:xlink="http://www.w3.org/1999/xlink" xlink:title="Caudal peduncle depth" id="ABBRID0EF4MM" xlink:type="simple">CD</abbrev>, <abbrev xmlns:xlink="http://www.w3.org/1999/xlink" xlink:title="Caudal peduncle length" id="ABBRID0EJ4MM" xlink:type="simple">CL</abbrev>, <abbrev xmlns:xlink="http://www.w3.org/1999/xlink" xlink:title="Dorsal head length" id="ABBRID0EN4MM" xlink:type="simple">DHL</abbrev>, <abbrev xmlns:xlink="http://www.w3.org/1999/xlink" xlink:title="Preanal length" id="ABBRID0ER4MM" xlink:type="simple">PreA</abbrev>, <abbrev xmlns:xlink="http://www.w3.org/1999/xlink" xlink:title="Predorsal length" id="ABBRID0EV4MM" xlink:type="simple">PreD</abbrev>, <abbrev xmlns:xlink="http://www.w3.org/1999/xlink" xlink:title="Postdorsal length" id="ABBRID0EZ4MM" xlink:type="simple">PostD</abbrev>, <abbrev xmlns:xlink="http://www.w3.org/1999/xlink" xlink:title="Snout length" id="ABBRID0E44MM" xlink:type="simple">SN</abbrev>, <abbrev xmlns:xlink="http://www.w3.org/1999/xlink" xlink:title="Eye diameter" id="ABBRID0EB5MM" xlink:type="simple">ED</abbrev>, <abbrev xmlns:xlink="http://www.w3.org/1999/xlink" xlink:title="Eye height" id="ABBRID0EF5MM" xlink:type="simple">EH</abbrev>, <abbrev xmlns:xlink="http://www.w3.org/1999/xlink" xlink:title="Head length" id="ABBRID0EJ5MM" xlink:type="simple">HL</abbrev> (f) <abbrev xmlns:xlink="http://www.w3.org/1999/xlink" xlink:title="Pelvic fin base" id="ABBRID0EN5MM" xlink:type="simple">PelvFB</abbrev>, <abbrev xmlns:xlink="http://www.w3.org/1999/xlink" xlink:title="Pelvic fin length" id="ABBRID0ER5MM" xlink:type="simple">PelvF</abbrev>, <abbrev xmlns:xlink="http://www.w3.org/1999/xlink" xlink:title="Pelvic fin „spine“ length" id="ABBRID0EV5MM" xlink:type="simple">PelvFS</abbrev>, <abbrev xmlns:xlink="http://www.w3.org/1999/xlink" xlink:title="Pectoral fin 2 length" id="ABBRID0EZ5MM" xlink:type="simple">PecF2</abbrev>, <abbrev xmlns:xlink="http://www.w3.org/1999/xlink" xlink:title="Dorsal fin base" id="ABBRID0E45MM" xlink:type="simple">DFB</abbrev>, <abbrev xmlns:xlink="http://www.w3.org/1999/xlink" xlink:title="Length of posterior part of dorsal fin erected" id="ABBRID0EB6MM" xlink:type="simple">DFPe</abbrev>, <abbrev xmlns:xlink="http://www.w3.org/1999/xlink" xlink:title="Uper jaw width" id="ABBRID0EF6MM" xlink:type="simple">UJW</abbrev>, <abbrev xmlns:xlink="http://www.w3.org/1999/xlink" xlink:title="Head length" id="ABBRID0EJ6MM" xlink:type="simple">HL</abbrev>, <abbrev xmlns:xlink="http://www.w3.org/1999/xlink" xlink:title="Dorsal head length" id="ABBRID0EN6MM" xlink:type="simple">DHL</abbrev>, <abbrev xmlns:xlink="http://www.w3.org/1999/xlink" xlink:title="Postdorsal length" id="ABBRID0ER6MM" xlink:type="simple">PostD</abbrev>, <abbrev xmlns:xlink="http://www.w3.org/1999/xlink" xlink:title="Snout length" id="ABBRID0EV6MM" xlink:type="simple">SN</abbrev>, <abbrev xmlns:xlink="http://www.w3.org/1999/xlink" xlink:title="Eye cavity" id="ABBRID0EZ6MM" xlink:type="simple">EC</abbrev>, <abbrev xmlns:xlink="http://www.w3.org/1999/xlink" xlink:title="Postorbital length" id="ABBRID0E46MM" xlink:type="simple">PostO</abbrev>, <abbrev xmlns:xlink="http://www.w3.org/1999/xlink" xlink:title="Mouth width" id="ABBRID0EBANM" xlink:type="simple">MW</abbrev>, <abbrev xmlns:xlink="http://www.w3.org/1999/xlink" xlink:title="Lower jaw length" id="ABBRID0EFANM" xlink:type="simple">LJ</abbrev>, M (g) <abbrev xmlns:xlink="http://www.w3.org/1999/xlink" xlink:title="Pelvic fin base" id="ABBRID0EJANM" xlink:type="simple">PelvFB</abbrev>, <abbrev xmlns:xlink="http://www.w3.org/1999/xlink" xlink:title="Pelvic fin length" id="ABBRID0ENANM" xlink:type="simple">PelvF</abbrev>, <abbrev xmlns:xlink="http://www.w3.org/1999/xlink" xlink:title="Pectoral fin 1 length" id="ABBRID0ERANM" xlink:type="simple">PecF1</abbrev>, <abbrev xmlns:xlink="http://www.w3.org/1999/xlink" xlink:title="Dorsal fin base" id="ABBRID0EVANM" xlink:type="simple">DFB</abbrev>, <abbrev xmlns:xlink="http://www.w3.org/1999/xlink" xlink:title="Length of anterior part of dorsal fin erected" id="ABBRID0EZANM" xlink:type="simple">DFAe</abbrev>, <abbrev xmlns:xlink="http://www.w3.org/1999/xlink" xlink:title="Adipose fin base" id="ABBRID0E4ANM" xlink:type="simple">AdFB</abbrev>, <abbrev xmlns:xlink="http://www.w3.org/1999/xlink" xlink:title="Caudal peduncle depth" id="ABBRID0EBBNM" xlink:type="simple">CD</abbrev>, <abbrev xmlns:xlink="http://www.w3.org/1999/xlink" xlink:title="Dorsal head length" id="ABBRID0EFBNM" xlink:type="simple">DHL</abbrev>, <abbrev xmlns:xlink="http://www.w3.org/1999/xlink" xlink:title="Prepelvic length" id="ABBRID0EJBNM" xlink:type="simple">PreP</abbrev>, <abbrev xmlns:xlink="http://www.w3.org/1999/xlink" xlink:title="Postdorsal length" id="ABBRID0ENBNM" xlink:type="simple">PostD</abbrev>, <abbrev xmlns:xlink="http://www.w3.org/1999/xlink" xlink:title="Snout length" id="ABBRID0ERBNM" xlink:type="simple">SN</abbrev>, <abbrev xmlns:xlink="http://www.w3.org/1999/xlink" xlink:title="Eye cavity" id="ABBRID0EVBNM" xlink:type="simple">EC</abbrev>, <abbrev xmlns:xlink="http://www.w3.org/1999/xlink" xlink:title="Postorbital length" id="ABBRID0EZBNM" xlink:type="simple">PostO</abbrev>, <abbrev xmlns:xlink="http://www.w3.org/1999/xlink" xlink:title="Mouth width" id="ABBRID0E4BNM" xlink:type="simple">MW</abbrev>, <abbrev xmlns:xlink="http://www.w3.org/1999/xlink" xlink:title="Upper jaw length" id="ABBRID0EBCNM" xlink:type="simple">UJ</abbrev>, <abbrev xmlns:xlink="http://www.w3.org/1999/xlink" xlink:title="Uper jaw width" id="ABBRID0EFCNM" xlink:type="simple">UJW</abbrev>, <abbrev xmlns:xlink="http://www.w3.org/1999/xlink" xlink:title="Eye socket" id="ABBRID0EJCNM" xlink:type="simple">ES</abbrev>.</p></fn></table-wrap-foot></table-wrap></tp:treatment-sec></tp:taxon-treatment>
